# Supplementary material for: Transmission of antimicrobial resistance genes from the environment to human gut is more pronounced in colorectal cancer patients than in healthy subjects
Source: Imeta. 2025 Mar 5;4(2):e70008. doi: 10.1002/imt2.70008 (PMC11995172; doi:10.1002/imt2.70008)
Supplement: Supplementary file 2 — Table S1. Samples collected from worldwide (See Table S2 for details). Table S2. Samples metadata for human stool. Table S3. Samples metadata for environment (Env). Table S4. Prevalence based differential analysis. Table S5. Abundance based differential analysis (by MMUPHin). Table S6. Pan‐Env and Env‐specific core ARGs. Table S7. Core ARG (CRC‐specific ARGs co‐shared with Env ARGs) identified as mobile ARG (MGE ISs present in the up‐/down‐stream of the ARG sequence). Table S8. ARG transmission efficiency from different environments to gut. Table S9. Statistics of genome assembly, species detection with different assembly quality, and the number of ARG detected. Table S10. Statistics of assembled species. Table S11. CRC‐enriched Host ‐ARG pair and its associated MGE (ISs, phage or plasmid). [file IMT2-4-e70008-s001.xlsx]

## Sheet: S1
Table S1 Samples collected from worldwide (See Table S2 for details).
Country	City	Human stool			Environment
		CTRL	CRC
China	Hong Kong	203	184		841
	Shanghai	86	80		/
Japan	Tokyo	252	186		178
France	Paris	61	52		16
Germany	Heidelberg	60	60		/
Austria	/	63	46		/
Italy	Vercelli, Milan	52	61		/
USA	Washington	52	52		/
	Boston, Houston, Ann Arbor	20	23		/
Canada	Toronto	2	2		/
/	/	6	2		/
CTRL: healthy subject; CRC: colorectal cancer

## Sheet: S2
Table S2 Samples metadata for human stool.
Sample	Cohort	Stage	Country	Continent	Age	Gender *	BMI **		* M: male; F: female
CCIS02379307ST-4-0	2014_ZellerG	CRC	France	European	67	M	28		** BMI: body mass index
CCIS06260551ST-3-0	2014_ZellerG	CRC	France	European	58	M	24		CTRL: healthy subject; CRC: colorectal cancer
CCIS11015875ST-4-0	2014_ZellerG	CRC	France	European	62	M	26
CCIS12656533ST-4-0	2014_ZellerG	CRC	France	European	51	M	30
CCIS14449628ST-4-0	2014_ZellerG	CRC	France	European	59	F	20
CCIS15704761ST-4-0	2014_ZellerG	CRC	France	European	56	F	NA
CCIS17669415ST-4-0	2014_ZellerG	CRC	France	European	72	F	37
CCIS21278152ST-4-0	2014_ZellerG	CRC	France	European	63	M	25
CCIS22416007ST-4-0	2014_ZellerG	CRC	France	European	82	M	24.49
CCIS22958137ST-20-0	2014_ZellerG	CRC	France	European	60	M	26
CCIS24254057ST-4-0	2014_ZellerG	CRC	France	European	69	F	24
CCIS33816588ST-4-0	2014_ZellerG	CRC	France	European	64	M	21
CCIS34055159ST-4-0	2014_ZellerG	CRC	France	European	80	M	29.4
CCIS35100175ST-4-0	2014_ZellerG	CRC	France	European	73	M	40
CCIS38765456ST-20-0	2014_ZellerG	CRC	France	European	79	F	22
CCIS40244499ST-3-0	2014_ZellerG	CRC	France	European	87	F	32.42
CCIS41222843ST-4-0	2014_ZellerG	CRC	France	European	73	F	24
CCIS41288781ST-4-0	2014_ZellerG	CRC	France	European	74	F	19
CCIS41548810ST-4-0	2014_ZellerG	CRC	France	European	78	M	19
CCIS44757994ST-4-0	2014_ZellerG	CRC	France	European	75	M	37
CCIS46047672ST-4-0	2014_ZellerG	CRC	France	European	65	M	24
CCIS46467422ST-4-0	2014_ZellerG	CRC	France	European	54	F	22
CCIS47284573ST-4-0	2014_ZellerG	CRC	France	European	67	M	25
CCIS48725289ST-4-0	2014_ZellerG	CRC	France	European	62	F	21
CCIS50148151ST-4-0	2014_ZellerG	CRC	France	European	87	F	15.15
CCIS52370277ST-4-0	2014_ZellerG	CRC	France	European	53	M	25
CCIS53043478ST-4-0	2014_ZellerG	CRC	France	European	72	M	22
CCIS53355328ST-4-0	2014_ZellerG	CRC	France	European	76	M	NA
CCIS55230578ST-4-0	2014_ZellerG	CRC	France	European	64	M	30
CCIS58234805ST-4-0	2014_ZellerG	CRC	France	European	70	F	26
CCIS59132091ST-4-0	2014_ZellerG	CRC	France	European	80	F	23.19
CCIS61287323ST-4-0	2014_ZellerG	CRC	France	European	76	M	25
CCIS62605362ST-3-0	2014_ZellerG	CRC	France	European	56	F	23
CCIS62794166ST-4-0	2014_ZellerG	CRC	France	European	68	M	23
CCIS65479369ST-4-0	2014_ZellerG	CRC	France	European	69	F	25
CCIS71301801ST-4-0	2014_ZellerG	CRC	France	European	50	F	24
CCIS72607085ST-4-0	2014_ZellerG	CRC	France	European	74	F	26
CCIS76845094ST-20-0	2014_ZellerG	CRC	France	European	44	M	20
CCIS77252613ST-4-0	2014_ZellerG	CRC	France	European	65	M	26
CCIS78318719ST-4-0	2014_ZellerG	CRC	France	European	69	F	30
CCIS81887263ST-4-0	2014_ZellerG	CRC	France	European	59	M	27
CCIS82146115ST-4-0	2014_ZellerG	CRC	France	European	51	M	24
CCIS83870198ST-4-0	2014_ZellerG	CRC	France	European	48	F	24
CCIS84543192ST-4-0	2014_ZellerG	CRC	France	European	45	F	28
CCIS85214191ST-3-0	2014_ZellerG	CRC	France	European	63	M	22
CCIS87116798ST-4-0	2014_ZellerG	CRC	France	European	85	F	20.31
CCIS87167916ST-4-0	2014_ZellerG	CRC	France	European	79	M	30
CCIS87252800ST-4-0	2014_ZellerG	CRC	France	European	73	M	17
CCIS87605453ST-4-0	2014_ZellerG	CRC	France	European	73	F	26
CCIS91228662ST-4-0	2014_ZellerG	CRC	France	European	63	M	31
CCIS98512455ST-4-0	2014_ZellerG	CRC	France	European	63	M	29
CCIS98832363ST-4-0	2014_ZellerG	CRC	France	European	55	F	25
CCIS00146684ST-4-0	2014_ZellerG	CTRL	France	European	72	F	25
CCIS00281083ST-3-0	2014_ZellerG	CTRL	France	European	53	M	32
CCIS02124300ST-4-0	2014_ZellerG	CTRL	France	European	35	M	23
CCIS02856720ST-4-0	2014_ZellerG	CTRL	France	European	74	M	27
CCIS03473770ST-4-0	2014_ZellerG	CTRL	France	European	29	M	24.49
CCIS03857607ST-4-0	2014_ZellerG	CTRL	France	European	61	M	23
CCIS05314658ST-4-0	2014_ZellerG	CTRL	France	European	65	F	24
CCIS07277498ST-4-0	2014_ZellerG	CTRL	France	European	63	M	NA
CCIS07539127ST-4-0	2014_ZellerG	CTRL	France	European	77	F	22
CCIS07648107ST-4-0	2014_ZellerG	CTRL	France	European	62	F	21
CCIS09568613ST-4-0	2014_ZellerG	CTRL	France	European	67	M	21
CCIS10706551ST-3-0	2014_ZellerG	CTRL	France	European	25	M	24.15
CCIS11354283ST-4-0	2014_ZellerG	CTRL	France	European	67	M	27
CCIS11362406ST-4-0	2014_ZellerG	CTRL	France	European	44	F	26
CCIS11558985ST-4-0	2014_ZellerG	CTRL	France	European	56	F	NA
CCIS13047523ST-4-0	2014_ZellerG	CTRL	France	European	70	M	22
CCIS15794887ST-4-0	2014_ZellerG	CTRL	France	European	37	F	18
CCIS16326685ST-4-0	2014_ZellerG	CTRL	France	European	46	F	29
CCIS16383318ST-4-0	2014_ZellerG	CTRL	France	European	61	F	24
CCIS16561622ST-4-0	2014_ZellerG	CTRL	France	European	54	M	26
CCIS20795251ST-4-0	2014_ZellerG	CTRL	France	European	71	F	23
CCIS21126322ST-4-0	2014_ZellerG	CTRL	France	European	59	M	25
CCIS23164343ST-4-0	2014_ZellerG	CTRL	France	European	62	M	23
CCIS27304052ST-3-0	2014_ZellerG	CTRL	France	European	52	F	20
CCIS27927933ST-4-0	2014_ZellerG	CTRL	France	European	72	M	24
CCIS29210128ST-4-0	2014_ZellerG	CTRL	France	European	64	M	27
CCIS29688262ST-20-0	2014_ZellerG	CTRL	France	European	50	M	25
CCIS32452666ST-4-0	2014_ZellerG	CTRL	France	European	68	M	26
CCIS34604008ST-4-0	2014_ZellerG	CTRL	France	European	63	F	27
CCIS36699628ST-4-0	2014_ZellerG	CTRL	France	European	68	F	25
CCIS36797902ST-4-0	2014_ZellerG	CTRL	France	European	63	M	25
CCIS41692898ST-4-0	2014_ZellerG	CTRL	France	European	67	F	28
CCIS44093303ST-4-0	2014_ZellerG	CTRL	France	European	62	F	20
CCIS45571137ST-3-0	2014_ZellerG	CTRL	France	European	55	F	20
CCIS45793747ST-4-0	2014_ZellerG	CTRL	France	European	67	M	25
CCIS48174381ST-4-0	2014_ZellerG	CTRL	France	European	66	M	25
CCIS50003399ST-4-0	2014_ZellerG	CTRL	France	European	66	F	28
CCIS50471204ST-4-0	2014_ZellerG	CTRL	France	European	61	F	23
CCIS51595129ST-4-0	2014_ZellerG	CTRL	France	European	63	F	22
CCIS63448910ST-4-0	2014_ZellerG	CTRL	France	European	61	F	34
CCIS63468405ST-4-0	2014_ZellerG	CTRL	France	European	69	F	25
CCIS63910149ST-4-0	2014_ZellerG	CTRL	France	European	49	F	23
CCIS64773582ST-4-0	2014_ZellerG	CTRL	France	European	63	F	23
CCIS64785924ST-20-0	2014_ZellerG	CTRL	France	European	59	F	25
CCIS71578391ST-4-0	2014_ZellerG	CTRL	France	European	70	M	25
CCIS74239020ST-4-0	2014_ZellerG	CTRL	France	European	62	M	24
CCIS78100604ST-4-0	2014_ZellerG	CTRL	France	European	64	F	30
CCIS79210440ST-3-0	2014_ZellerG	CTRL	France	European	65	M	30
CCIS80834637ST-4-0	2014_ZellerG	CTRL	France	European	60	F	28
CCIS81139242ST-4-0	2014_ZellerG	CTRL	France	European	64	F	20
CCIS82507866ST-3-0	2014_ZellerG	CTRL	France	European	57	M	24
CCIS82944710ST-20-0	2014_ZellerG	CTRL	France	European	38	F	22
CCIS88007743ST-4-0	2014_ZellerG	CTRL	France	European	67	F	23
CCIS88317640ST-4-0	2014_ZellerG	CTRL	France	European	74	M	27
CCIS90164298ST-4-0	2014_ZellerG	CTRL	France	European	84	M	23
CCIS93040568ST-20-0	2014_ZellerG	CTRL	France	European	65	M	30
CCIS94417875ST-3-0	2014_ZellerG	CTRL	France	European	59	F	25
CCIS94603952ST-4-0	2014_ZellerG	CTRL	France	European	80	F	21
CCIS95097901ST-4-0	2014_ZellerG	CTRL	France	European	52	M	24
CCIS95409808ST-4-0	2014_ZellerG	CTRL	France	European	63	F	21
CCIS98482370ST-3-0	2014_ZellerG	CTRL	France	European	53	F	30
CCMD11006829ST-21-0	2014_ZellerG	CRC	Germany	European	42	F	34.8
CCMD12232071ST-21-0	2014_ZellerG	CRC	Germany	European	75	M	27.8
CCMD13071240ST-21-0	2014_ZellerG	CRC	Germany	European	66	F	23
CCMD13934959ST-21-0	2014_ZellerG	CRC	Germany	European	56	M	26.8
CCMD14479708ST-21-0	2014_ZellerG	CRC	Germany	European	74	M	25.5
CCMD18872694ST-21-0	2014_ZellerG	CRC	Germany	European	63	M	25.3
CCMD19497912ST-21-0	2014_ZellerG	CRC	Germany	European	53	F	32
CCMD23101338ST-21-0	2014_ZellerG	CRC	Germany	European	69	M	27.8
CCMD25511638ST-21-0	2014_ZellerG	CRC	Germany	European	72	F	24.3
CCMD25963797ST-21-0	2014_ZellerG	CRC	Germany	European	62	M	21.7
CCMD26709089ST-21-0	2014_ZellerG	CRC	Germany	European	66	M	25.5
CCMD26925580ST-21-0	2014_ZellerG	CRC	Germany	European	42	M	27.4
CCMD34381688ST-21-0	2014_ZellerG	CRC	Germany	European	41	M	21.9
CCMD35802077ST-21-0	2014_ZellerG	CRC	Germany	European	71	M	29.7
CCMD40701343ST-21-0	2014_ZellerG	CRC	Germany	European	65	M	27.7
CCMD42428553ST-21-0	2014_ZellerG	CRC	Germany	European	87	M	22
CCMD45988061ST-21-0	2014_ZellerG	CRC	Germany	European	62	F	26.6
CCMD46222674ST-21-0	2014_ZellerG	CRC	Germany	European	59	M	23.7
CCMD46947453ST-21-0	2014_ZellerG	CRC	Germany	European	69	M	24.3072
CCMD48236717ST-21-0	2014_ZellerG	CRC	Germany	European	58	F	32.4
CCMD50071957ST-21-0	2014_ZellerG	CRC	Germany	European	35	F	22.3
CCMD51864103ST-21-0	2014_ZellerG	CRC	Germany	European	58	M	25.2
CCMD60079086ST-21-0	2014_ZellerG	CRC	Germany	European	73	F	22.4
CCMD63399960ST-21-0	2014_ZellerG	CRC	Germany	European	51	M	27.7489
CCMD64503764ST-21-0	2014_ZellerG	CRC	Germany	European	66	M	31.1
CCMD64776337ST-21-0	2014_ZellerG	CRC	Germany	European	79	F	26.4
CCMD72895164ST-21-0	2014_ZellerG	CRC	Germany	European	34	M	26.8
CCMD74930188ST-21-0	2014_ZellerG	CRC	Germany	European	67	M	30.1
CCMD79987997ST-21-0	2014_ZellerG	CRC	Germany	European	70	M	25.2
CCMD82866709ST-21-0	2014_ZellerG	CRC	Germany	European	77	F	26.2
CCMD86114146ST-21-0	2014_ZellerG	CRC	Germany	European	68	M	22.7
CCMD86707194ST-21-0	2014_ZellerG	CRC	Germany	European	53	F	30.5
CCMD87156761ST-21-0	2014_ZellerG	CRC	Germany	European	55	M	27.5
CCMD88272491ST-21-0	2014_ZellerG	CRC	Germany	European	72	M	27.7
CCMD90311071ST-21-0	2014_ZellerG	CRC	Germany	European	43	F	22.1
CCMD93344354ST-21-0	2014_ZellerG	CRC	Germany	European	51	M	29.7
CCMD95433940ST-21-0	2014_ZellerG	CRC	Germany	European	49	F	30.3
CCMD96553385ST-21-0	2014_ZellerG	CRC	Germany	European	90	M	27.7
SID31004	2015_FengQ	CRC	Austria	Oceanian	64	M	29.3524
SID31159	2015_FengQ	CRC	Austria	Oceanian	73	M	17.9902
SID31188	2015_FengQ	CRC	Austria	Oceanian	65	M	28.0277
SID31223	2015_FengQ	CRC	Austria	Oceanian	65	F	23.3067
SID31237	2015_FengQ	CRC	Austria	Oceanian	67	M	29.4029
SID31276	2015_FengQ	CRC	Austria	Oceanian	82	M	30.4705
SID31285	2015_FengQ	CRC	Austria	Oceanian	84	M	27.2817
SID31367	2015_FengQ	CRC	Austria	Oceanian	86	F	20.5049
SID31446	2015_FengQ	CRC	Austria	Oceanian	84	F	31.2175
SID31489	2015_FengQ	CRC	Austria	Oceanian	60	M	26.6436
SID31493	2015_FengQ	CRC	Austria	Oceanian	68	M	32.2494
SID31549	2015_FengQ	CRC	Austria	Oceanian	84	F	27.7671
SID31685	2015_FengQ	CRC	Austria	Oceanian	74	M	26.3656
SID31865	2015_FengQ	CRC	Austria	Oceanian	55	F	23.3355
SID31866	2015_FengQ	CRC	Austria	Oceanian	73	F	29.7521
SID31868	2015_FengQ	CRC	Austria	Oceanian	64	F	24.0882
SID31870	2015_FengQ	CRC	Austria	Oceanian	63	M	25.8806
SID31871	2015_FengQ	CRC	Austria	Oceanian	72	M	28.4082
SID31872	2015_FengQ	CRC	Austria	Oceanian	46	M	30.8642
SID31873	2015_FengQ	CRC	Austria	Oceanian	73	M	24.8163
SID31874	2015_FengQ	CRC	Austria	Oceanian	74	F	29.1749
SID31875	2015_FengQ	CRC	Austria	Oceanian	58	M	27.7575
SID31876	2015_FengQ	CRC	Austria	Oceanian	56	F	20.0692
SID31877	2015_FengQ	CRC	Austria	Oceanian	72	F	26.6728
SID31878	2015_FengQ	CRC	Austria	Oceanian	52	F	27.1416
SID31879	2015_FengQ	CRC	Austria	Oceanian	71	M	29.737
SID31880	2015_FengQ	CRC	Austria	Oceanian	74	M	24.3375
SID31881	2015_FengQ	CRC	Austria	Oceanian	60	F	30.0781
SID31883	2015_FengQ	CRC	Austria	Oceanian	43	M	22.68
SID31884	2015_FengQ	CRC	Austria	Oceanian	54	M	27.3356
SID530373	2015_FengQ	CRC	Austria	Oceanian	47	F	25.7812
SID530890	2015_FengQ	CRC	Austria	Oceanian	77	M	29.4118
SID531128	2015_FengQ	CRC	Austria	Oceanian	52	M	25.7276
SID531155	2015_FengQ	CRC	Austria	Oceanian	72	F	24.2188
SID531248	2015_FengQ	CRC	Austria	Oceanian	79	M	26.2976
SID531274	2015_FengQ	CRC	Austria	Oceanian	77	M	19.1571
SID531277	2015_FengQ	CRC	Austria	Oceanian	64	M	29.0688
SID531281	2015_FengQ	CRC	Austria	Oceanian	72	F	27.1203
SID531333	2015_FengQ	CRC	Austria	Oceanian	69	M	29.9383
SID531352	2015_FengQ	CRC	Austria	Oceanian	66	M	22.5981
SID531361	2015_FengQ	CRC	Austria	Oceanian	72	F	23.8281
SID531382	2015_FengQ	CRC	Austria	Oceanian	65	M	29.7406
SID531416	2015_FengQ	CRC	Austria	Oceanian	63	M	33.564
SID531469	2015_FengQ	CRC	Austria	Oceanian	45	F	22.1453
SID531766	2015_FengQ	CRC	Austria	Oceanian	72	M	24.3375
SID531775	2015_FengQ	CRC	Austria	Oceanian	77	F	23.4952
SID31009	2015_FengQ	CTRL	Austria	Oceanian	68	M	32
SID31021	2015_FengQ	CTRL	Austria	Oceanian	60	F	22.1
SID31071	2015_FengQ	CTRL	Austria	Oceanian	68	M	23.45
SID31112	2015_FengQ	CTRL	Austria	Oceanian	66	M	30.3
SID31129	2015_FengQ	CTRL	Austria	Oceanian	73	M	29.7
SID31160	2015_FengQ	CTRL	Austria	Oceanian	67	F	30
SID31219	2015_FengQ	CTRL	Austria	Oceanian	74	F	28.3
SID31232	2015_FengQ	CTRL	Austria	Oceanian	70	M	22.64
SID31236	2015_FengQ	CTRL	Austria	Oceanian	65	M	29.06
SID31267	2015_FengQ	CTRL	Austria	Oceanian	67	M	22.79
SID31300	2015_FengQ	CTRL	Austria	Oceanian	68	F	21.7
SID31328	2015_FengQ	CTRL	Austria	Oceanian	63	M	30.9
SID31333	2015_FengQ	CTRL	Austria	Oceanian	68	M	22.2
SID31343	2015_FengQ	CTRL	Austria	Oceanian	72	M	29.03
SID31360	2015_FengQ	CTRL	Austria	Oceanian	71	M	29.04
SID31379	2015_FengQ	CTRL	Austria	Oceanian	63	M	30.4
SID31416	2015_FengQ	CTRL	Austria	Oceanian	72	M	31.8
SID31428	2015_FengQ	CTRL	Austria	Oceanian	69	F	30
SID31450	2015_FengQ	CTRL	Austria	Oceanian	67	M	23.14
SID31452	2015_FengQ	CTRL	Austria	Oceanian	66	F	21.7
SID31512	2015_FengQ	CTRL	Austria	Oceanian	64	M	29.3
SID31519	2015_FengQ	CTRL	Austria	Oceanian	65	M	28.9
SID31537	2015_FengQ	CTRL	Austria	Oceanian	70	F	31
SID31557	2015_FengQ	CTRL	Austria	Oceanian	74	F	28.5
SID31600	2015_FengQ	CTRL	Austria	Oceanian	70	F	30
SID31637	2015_FengQ	CTRL	Austria	Oceanian	66	M	29.98
SID31700	2015_FengQ	CTRL	Austria	Oceanian	72	F	28.7
SID31711	2015_FengQ	CTRL	Austria	Oceanian	66	M	30.02
SID31714	2015_FengQ	CTRL	Austria	Oceanian	69	F	28.3
SID31723	2015_FengQ	CTRL	Austria	Oceanian	69	F	22.4
SID31749	2015_FengQ	CTRL	Austria	Oceanian	70	M	31.25
SID31750	2015_FengQ	CTRL	Austria	Oceanian	66	M	34.04
SID31766	2015_FengQ	CTRL	Austria	Oceanian	73	F	32
SID530050	2015_FengQ	CTRL	Austria	Oceanian	71	F	29
SID530052	2015_FengQ	CTRL	Austria	Oceanian	64	M	29.38
SID530055	2015_FengQ	CTRL	Austria	Oceanian	64	M	22.78
SID530074	2015_FengQ	CTRL	Austria	Oceanian	68	F	22.1
SID530075	2015_FengQ	CTRL	Austria	Oceanian	63	M	34.14
SID530119	2015_FengQ	CTRL	Austria	Oceanian	70	M	31.6
SID530154	2015_FengQ	CTRL	Austria	Oceanian	74	F	28.5
SID530163	2015_FengQ	CTRL	Austria	Oceanian	63	M	30.4
SID530167	2015_FengQ	CTRL	Austria	Oceanian	72	F	30
SID530177	2015_FengQ	CTRL	Austria	Oceanian	71	F	29
SID530215	2015_FengQ	CTRL	Austria	Oceanian	65	M	31.22
SID530227	2015_FengQ	CTRL	Austria	Oceanian	68	F	22.4
SID530251	2015_FengQ	CTRL	Austria	Oceanian	72	M	31.8
SID530258	2015_FengQ	CTRL	Austria	Oceanian	65	M	22.03
SID530295	2015_FengQ	CTRL	Austria	Oceanian	70	F	22.67
SID530315	2015_FengQ	CTRL	Austria	Oceanian	75	F	31
SID530331	2015_FengQ	CTRL	Austria	Oceanian	70	M	23.67
SID530364	2015_FengQ	CTRL	Austria	Oceanian	63	M	31.17
SID530368	2015_FengQ	CTRL	Austria	Oceanian	70	F	22.8
SID530394	2015_FengQ	CTRL	Austria	Oceanian	67	F	22.58
SID530444	2015_FengQ	CTRL	Austria	Oceanian	62	F	22.1
SID530451	2015_FengQ	CTRL	Austria	Oceanian	68	M	29.8
SID531414	2015_FengQ	CTRL	Austria	Oceanian	46	M	23.15
SID531424	2015_FengQ	CTRL	Austria	Oceanian	46	M	28.74
SID532749	2015_FengQ	CTRL	Austria	Oceanian	55	M	27.7634
SID532779	2015_FengQ	CTRL	Austria	Oceanian	70	M	28.7197
SID532796	2015_FengQ	CTRL	Austria	Oceanian	73	F	26.5625
SID532802	2015_FengQ	CTRL	Austria	Oceanian	68	M	23.5294
SID532826	2015_FengQ	CTRL	Austria	Oceanian	78	M	31.2213
SID532915	2015_FengQ	CTRL	Austria	Oceanian	43	F	22.6474
MMRS12272136ST	2016_VogtmannE	CRC	USA	North American	51	M	25.8219
MMRS14379078ST	2016_VogtmannE	CRC	USA	North American	53	M	25.0149
MMRS14602194ST	2016_VogtmannE	CRC	USA	North American	84	F	NA
MMRS15137911ST	2016_VogtmannE	CRC	USA	North American	64	F	35.6992
MMRS16644320ST	2016_VogtmannE	CRC	USA	North American	53	M	27.8913
MMRS18295921ST	2016_VogtmannE	CRC	USA	North American	42	M	22.0341
MMRS24340226ST	2016_VogtmannE	CRC	USA	North American	70	M	25.0568
MMRS25641480ST	2016_VogtmannE	CRC	USA	North American	54	F	23.4908
MMRS31306426ST	2016_VogtmannE	CRC	USA	North American	73	M	25.8219
MMRS34525504ST	2016_VogtmannE	CRC	USA	North American	71	M	24.7436
MMRS41266697ST	2016_VogtmannE	CRC	USA	North American	54	F	24.0212
MMRS41711735ST	2016_VogtmannE	CRC	USA	North American	58	M	21.1071
MMRS42780924ST	2016_VogtmannE	CRC	USA	North American	65	M	31.3777
MMRS43563715ST	2016_VogtmannE	CRC	USA	North American	71	M	22.5917
MMRS43939546ST	2016_VogtmannE	CRC	USA	North American	63	F	25.6828
MMRS44197125ST	2016_VogtmannE	CRC	USA	North American	40	M	17.4321
MMRS44203591ST	2016_VogtmannE	CRC	USA	North American	59	F	20.3691
MMRS44587603ST	2016_VogtmannE	CRC	USA	North American	66	F	31.4704
MMRS47662059ST	2016_VogtmannE	CRC	USA	North American	74	M	23.5961
MMRS47685461ST	2016_VogtmannE	CRC	USA	North American	67	M	33.1972
MMRS51410669ST	2016_VogtmannE	CRC	USA	North American	65	M	21.1417
MMRS51728985ST	2016_VogtmannE	CRC	USA	North American	61	M	24.4097
MMRS54316675ST	2016_VogtmannE	CRC	USA	North American	55	M	29.6464
MMRS55294627ST	2016_VogtmannE	CRC	USA	North American	43	M	32.0256
MMRS59699117ST	2016_VogtmannE	CRC	USA	North American	85	M	22.8049
MMRS62376181ST	2016_VogtmannE	CRC	USA	North American	69	F	20.7988
MMRS64281211ST	2016_VogtmannE	CRC	USA	North American	71	M	27.8331
MMRS65205033ST	2016_VogtmannE	CRC	USA	North American	89	F	22.6717
MMRS65945127ST	2016_VogtmannE	CRC	USA	North American	65	M	32.075
MMRS67247116ST	2016_VogtmannE	CRC	USA	North American	53	M	25.3941
MMRS68910755ST	2016_VogtmannE	CRC	USA	North American	83	F	16.8252
MMRS71762412ST	2016_VogtmannE	CRC	USA	North American	44	M	23.3649
MMRS72802364ST	2016_VogtmannE	CRC	USA	North American	74	M	NA
MMRS72980899ST	2016_VogtmannE	CRC	USA	North American	63	M	21.2547
MMRS77018926ST	2016_VogtmannE	CRC	USA	North American	40	M	23.7344
MMRS77321055ST	2016_VogtmannE	CRC	USA	North American	31	M	19.6419
MMRS77487595ST	2016_VogtmannE	CRC	USA	North American	78	M	22.5511
MMRS78791111ST	2016_VogtmannE	CRC	USA	North American	65	M	24.3253
MMRS80093644ST	2016_VogtmannE	CRC	USA	North American	31	M	19.5756
MMRS81194191ST	2016_VogtmannE	CRC	USA	North American	54	M	18.5595
MMRS81671217ST	2016_VogtmannE	CRC	USA	North American	57	M	26.3839
MMRS84954772ST	2016_VogtmannE	CRC	USA	North American	56	M	25.8219
MMRS85382779ST	2016_VogtmannE	CRC	USA	North American	66	M	21.5676
MMRS86178473ST	2016_VogtmannE	CRC	USA	North American	65	M	25.1022
MMRS86958796ST	2016_VogtmannE	CRC	USA	North American	55	F	31.6142
MMRS90191266ST	2016_VogtmannE	CRC	USA	North American	37	M	22.5009
MMRS92544445ST	2016_VogtmannE	CRC	USA	North American	72	F	27.7981
MMRS93508324ST	2016_VogtmannE	CRC	USA	North American	71	F	NA
MMRS96422329ST	2016_VogtmannE	CRC	USA	North American	66	M	22.313
MMRS97052561ST	2016_VogtmannE	CRC	USA	North American	69	F	27.7597
MMRS97327636ST	2016_VogtmannE	CRC	USA	North American	84	M	23.4776
MMRS99045180ST	2016_VogtmannE	CRC	USA	North American	67	F	30.0354
MMRS11288076ST	2016_VogtmannE	CTRL	USA	North American	65	M	23.4908
MMRS11932626ST	2016_VogtmannE	CTRL	USA	North American	65	M	29.5648
MMRS17603756ST	2016_VogtmannE	CTRL	USA	North American	63	F	16.8252
MMRS17963147ST	2016_VogtmannE	CTRL	USA	North American	69	M	24.0683
MMRS20257302ST	2016_VogtmannE	CTRL	USA	North American	62	F	20.6657
MMRS21365932ST	2016_VogtmannE	CTRL	USA	North American	56	M	22.9551
MMRS25211151ST	2016_VogtmannE	CTRL	USA	North American	60	F	20.466
MMRS29805707ST	2016_VogtmannE	CTRL	USA	North American	49	M	33.3784
MMRS32573774ST	2016_VogtmannE	CTRL	USA	North American	82	M	20.5244
MMRS33294861ST	2016_VogtmannE	CTRL	USA	North American	48	M	23.0859
MMRS34569532ST	2016_VogtmannE	CTRL	USA	North American	72	M	23.1498
MMRS35808664ST	2016_VogtmannE	CTRL	USA	North American	63	M	31.5811
MMRS36405092ST	2016_VogtmannE	CTRL	USA	North American	48	M	26.3984
MMRS38861560ST	2016_VogtmannE	CTRL	USA	North American	76	F	22.1487
MMRS38954404ST	2016_VogtmannE	CTRL	USA	North American	55	F	23.8049
MMRS39415781ST	2016_VogtmannE	CTRL	USA	North American	70	F	28.6192
MMRS39582183ST	2016_VogtmannE	CTRL	USA	North American	39	M	23.4605
MMRS40913371ST	2016_VogtmannE	CTRL	USA	North American	76	F	26.8837
MMRS51307502ST	2016_VogtmannE	CTRL	USA	North American	45	F	22.6188
MMRS51737257ST	2016_VogtmannE	CTRL	USA	North American	63	M	25.3811
MMRS54246132ST	2016_VogtmannE	CTRL	USA	North American	63	M	23.9606
MMRS56137463ST	2016_VogtmannE	CTRL	USA	North American	51	M	24.8066
MMRS57276462ST	2016_VogtmannE	CTRL	USA	North American	67	M	30.5021
MMRS57569834ST	2016_VogtmannE	CTRL	USA	North American	58	M	24.5308
MMRS61683006ST	2016_VogtmannE	CTRL	USA	North American	62	F	25.8219
MMRS62192467ST	2016_VogtmannE	CTRL	USA	North American	70	F	31.1731
MMRS62666492ST	2016_VogtmannE	CTRL	USA	North American	60	M	33.4284
MMRS64281551ST	2016_VogtmannE	CTRL	USA	North American	63	F	28.3191
MMRS65742083ST	2016_VogtmannE	CTRL	USA	North American	63	M	24.777
MMRS65862658ST	2016_VogtmannE	CTRL	USA	North American	72	M	23.6253
MMRS66868025ST	2016_VogtmannE	CTRL	USA	North American	58	M	26.7756
MMRS67096717ST	2016_VogtmannE	CTRL	USA	North American	79	M	35.1843
MMRS68630931ST	2016_VogtmannE	CTRL	USA	North American	59	M	23.616
MMRS73787048ST	2016_VogtmannE	CTRL	USA	North American	47	M	24.4049
MMRS79893829ST	2016_VogtmannE	CTRL	USA	North American	66	M	28.2068
MMRS81130264ST	2016_VogtmannE	CTRL	USA	North American	64	M	32.3539
MMRS81135225ST	2016_VogtmannE	CTRL	USA	North American	57	M	25.1071
MMRS84085284ST	2016_VogtmannE	CTRL	USA	North American	68	M	22.1487
MMRS84159866ST	2016_VogtmannE	CTRL	USA	North American	67	F	18.6357
MMRS85438660ST	2016_VogtmannE	CTRL	USA	North American	68	M	23.0103
MMRS85548821ST	2016_VogtmannE	CTRL	USA	North American	71	M	23.242
MMRS86168210ST	2016_VogtmannE	CTRL	USA	North American	79	M	21.2846
MMRS87723283ST	2016_VogtmannE	CTRL	USA	North American	42	M	27.6124
MMRS88581325ST	2016_VogtmannE	CTRL	USA	North American	73	F	23.9206
MMRS91297590ST	2016_VogtmannE	CTRL	USA	North American	36	M	21.3368
MMRS92546335ST	2016_VogtmannE	CTRL	USA	North American	42	F	27.2056
MMRS93621581ST	2016_VogtmannE	CTRL	USA	North American	60	M	23.1209
MMRS94549160ST	2016_VogtmannE	CTRL	USA	North American	76	M	23.8159
MMRS95277876ST	2016_VogtmannE	CTRL	USA	North American	48	M	21.5204
MMRS95479054ST	2016_VogtmannE	CTRL	USA	North American	45	M	24.3636
MMRS95674036ST	2016_VogtmannE	CTRL	USA	North American	68	F	38.3712
MMRS97307143ST	2016_VogtmannE	CTRL	USA	North American	56	M	22.7077
A10A	YuJ	CRC	CHN	Asian	79	M	NA
M113A	YuJ	CRC	CHN	Asian	88	M	NA
M115A	YuJ	CRC	CHN	Asian	59	M	NA
M116A	YuJ	CRC	CHN	Asian	58	M	NA
M117A	YuJ	CRC	CHN	Asian	78	M	NA
M118A	YuJ	CRC	CHN	Asian	84	F	NA
M122A	YuJ	CRC	CHN	Asian	81	M	NA
M123A	YuJ	CRC	CHN	Asian	81	F	NA
M2-PK001A	YuJ	CRC	CHN	Asian	61	F	NA
M2-PK002A	YuJ	CRC	CHN	Asian	76	M	NA
M2-PK003A	YuJ	CRC	CHN	Asian	62	F	NA
M2-PK004A	YuJ	CRC	CHN	Asian	70	M	NA
M2-PK005A	YuJ	CRC	CHN	Asian	52	F	NA
M2-PK006A	YuJ	CRC	CHN	Asian	84	M	NA
M2-PK007A	YuJ	CRC	CHN	Asian	96	F	NA
M2-PK008A	YuJ	CRC	CHN	Asian	71	M	NA
M2-PK009A	YuJ	CRC	CHN	Asian	68	F	NA
M2-PK010A	YuJ	CRC	CHN	Asian	74	F	NA
M2-PK011A	YuJ	CRC	CHN	Asian	78	M	NA
M2-PK012A	YuJ	CRC	CHN	Asian	67	M	NA
M2-PK013A	YuJ	CRC	CHN	Asian	68	M	NA
M2-PK014A	YuJ	CRC	CHN	Asian	60	M	NA
M2-PK015A	YuJ	CRC	CHN	Asian	62	M	NA
M2-PK016A	YuJ	CRC	CHN	Asian	74	M	NA
M2-PK017A	YuJ	CRC	CHN	Asian	79	F	NA
M2-PK018A	YuJ	CRC	CHN	Asian	58	F	NA
M2-PK019A	YuJ	CRC	CHN	Asian	69	M	NA
M2-PK021A	YuJ	CRC	CHN	Asian	80	M	NA
M2-PK022A	YuJ	CRC	CHN	Asian	56	F	NA
M2-PK023A	YuJ	CRC	CHN	Asian	71	M	NA
M2-PK024A	YuJ	CRC	CHN	Asian	81	F	NA
M2-PK026A	YuJ	CRC	CHN	Asian	61	M	NA
M2-PK027A	YuJ	CRC	CHN	Asian	50	M	NA
M2-PK029A	YuJ	CRC	CHN	Asian	80	M	NA
M2-PK030A	YuJ	CRC	CHN	Asian	87	F	NA
M2-PK032A	YuJ	CRC	CHN	Asian	63	M	NA
M2-PK037A	YuJ	CRC	CHN	Asian	70	M	NA
M2-PK038A	YuJ	CRC	CHN	Asian	65	M	NA
M2-PK041A	YuJ	CRC	CHN	Asian	75	M	NA
M2-PK042A	YuJ	CRC	CHN	Asian	63	M	NA
M2-PK043A	YuJ	CRC	CHN	Asian	67	M	NA
M2-PK045A	YuJ	CRC	CHN	Asian	83	M	NA
M2-PK046A	YuJ	CRC	CHN	Asian	65	F	NA
M2-PK047A	YuJ	CRC	CHN	Asian	73	F	NA
M2-PK051A	YuJ	CRC	CHN	Asian	59	M	NA
M2-PK052A	YuJ	CRC	CHN	Asian	83	M	NA
M2-PK055A	YuJ	CRC	CHN	Asian	83	M	NA
M2-PK056B	YuJ	CRC	CHN	Asian	71	M	NA
M2-PK059A	YuJ	CRC	CHN	Asian	89	F	NA
M2-PK063A	YuJ	CRC	CHN	Asian	85	F	NA
M2-PK064A	YuJ	CRC	CHN	Asian	71	F	NA
M2-PK065A	YuJ	CRC	CHN	Asian	68	M	NA
M2-PK066A	YuJ	CRC	CHN	Asian	85	M	NA
M2-PK067A	YuJ	CRC	CHN	Asian	55	F	NA
M2-PK069B	YuJ	CRC	CHN	Asian	61	M	NA
M2-PK083B	YuJ	CRC	CHN	Asian	70	M	NA
M2-PK084A	YuJ	CRC	CHN	Asian	87	M	NA
M2-PK085A	YuJ	CRC	CHN	Asian	70	F	NA
M84A	YuJ	CRC	CHN	Asian	73	F	NA
M89A	YuJ	CRC	CHN	Asian	64	F	NA
MSC103A	YuJ	CRC	CHN	Asian	88	M	NA
MSC119A	YuJ	CRC	CHN	Asian	66	F	NA
MSC120A	YuJ	CRC	CHN	Asian	76	M	NA
MSC1A	YuJ	CRC	CHN	Asian	68	M	NA
MSC45A	YuJ	CRC	CHN	Asian	60	M	NA
MSC4A	YuJ	CRC	CHN	Asian	82	M	NA
MSC54A	YuJ	CRC	CHN	Asian	84	M	NA
MSC5A	YuJ	CRC	CHN	Asian	85	M	NA
MSC63A	YuJ	CRC	CHN	Asian	85	M	NA
MSC6A	YuJ	CRC	CHN	Asian	84	F	NA
MSC76A	YuJ	CRC	CHN	Asian	43	M	NA
MSC78A	YuJ	CRC	CHN	Asian	74	F	NA
MSC79A	YuJ	CRC	CHN	Asian	92	F	NA
MSC81A	YuJ	CRC	CHN	Asian	77	M	NA
502A	YuJ	CTRL	CHN	Asian	66	M	NA
506A	YuJ	CTRL	CHN	Asian	72	M	NA
509A	YuJ	CTRL	CHN	Asian	69	F	NA
512A	YuJ	CTRL	CHN	Asian	71	F	NA
515A	YuJ	CTRL	CHN	Asian	62	M	NA
516A	YuJ	CTRL	CHN	Asian	76	F	NA
517A	YuJ	CTRL	CHN	Asian	70	M	NA
519A	YuJ	CTRL	CHN	Asian	72	F	NA
530A	YuJ	CTRL	CHN	Asian	71	M	NA
531A	YuJ	CTRL	CHN	Asian	69	M	NA
534A	YuJ	CTRL	CHN	Asian	65	M	NA
536A	YuJ	CTRL	CHN	Asian	69	F	NA
A21A	YuJ	CTRL	CHN	Asian	74	M	NA
A51A	YuJ	CTRL	CHN	Asian	81	M	NA
A60A	YuJ	CTRL	CHN	Asian	70	F	NA
ANS1024	YuJ	CTRL	CHN	Asian	79	M	NA
ANS1037	YuJ	CTRL	CHN	Asian	61	F	NA
ANS1038	YuJ	CTRL	CHN	Asian	71	F	NA
ANS1101	YuJ	CTRL	CHN	Asian	58	M	NA
ANS1112	YuJ	CTRL	CHN	Asian	61	M	NA
ANS1114	YuJ	CTRL	CHN	Asian	50	F	NA
ANS1115	YuJ	CTRL	CHN	Asian	49	M	NA
ANS1119	YuJ	CTRL	CHN	Asian	66	M	NA
ANS1133	YuJ	CTRL	CHN	Asian	53	M	NA
ANS1135	YuJ	CTRL	CHN	Asian	60	M	NA
ANS1170	YuJ	CTRL	CHN	Asian	54	M	NA
ANS1178	YuJ	CTRL	CHN	Asian	73	F	NA
ANS1186	YuJ	CTRL	CHN	Asian	76	F	NA
ANS1189	YuJ	CTRL	CHN	Asian	56	F	NA
ANS1190	YuJ	CTRL	CHN	Asian	51	F	NA
ANS1205	YuJ	CTRL	CHN	Asian	69	F	NA
ANS1217	YuJ	CTRL	CHN	Asian	52	F	NA
ANS1218	YuJ	CTRL	CHN	Asian	62	F	NA
ANS1222	YuJ	CTRL	CHN	Asian	63	F	NA
ANS1454	YuJ	CTRL	CHN	Asian	52	F	NA
ANS1456	YuJ	CTRL	CHN	Asian	64	M	NA
ANS1475	YuJ	CTRL	CHN	Asian	63	M	NA
ANS16	YuJ	CTRL	CHN	Asian	67	F	NA
ANS19	YuJ	CTRL	CHN	Asian	52	M	NA
ANS23	YuJ	CTRL	CHN	Asian	58	M	NA
ANS27	YuJ	CTRL	CHN	Asian	65	F	NA
ANS3	YuJ	CTRL	CHN	Asian	61	M	NA
ANS30	YuJ	CTRL	CHN	Asian	63	F	NA
ANS31	YuJ	CTRL	CHN	Asian	62	F	NA
ANS46	YuJ	CTRL	CHN	Asian	49	M	NA
ANS49	YuJ	CTRL	CHN	Asian	57	F	NA
ANS52	YuJ	CTRL	CHN	Asian	72	F	NA
ANS7	YuJ	CTRL	CHN	Asian	62	F	NA
ANS71	YuJ	CTRL	CHN	Asian	62	F	NA
ANS78	YuJ	CTRL	CHN	Asian	60	M	NA
ANS85	YuJ	CTRL	CHN	Asian	62	M	NA
ANS97	YuJ	CTRL	CHN	Asian	52	F	NA
M2-PK504A	YuJ	CTRL	CHN	Asian	78	F	NA
M2-PK514A	YuJ	CTRL	CHN	Asian	58	M	NA
M2-PK520B	YuJ	CTRL	CHN	Asian	68	M	NA
M2-PK523A	YuJ	CTRL	CHN	Asian	71	M	NA
M2-PK524A	YuJ	CTRL	CHN	Asian	58	M	NA
M2-PK531B	YuJ	CTRL	CHN	Asian	69	M	NA
M2-PK532A	YuJ	CTRL	CHN	Asian	73	F	NA
M2-PK533A	YuJ	CTRL	CHN	Asian	59	M	NA
M2-PK543A	YuJ	CTRL	CHN	Asian	71	M	NA
M2-PK548A	YuJ	CTRL	CHN	Asian	65	M	NA
M2-PK556A	YuJ	CTRL	CHN	Asian	70	F	NA
M2-PK558A	YuJ	CTRL	CHN	Asian	72	M	NA
M2-PK602A	YuJ	CTRL	CHN	Asian	61	M	NA
M2-PK615A	YuJ	CTRL	CHN	Asian	71	F	NA
M2-PK617A	YuJ	CTRL	CHN	Asian	75	F	NA
M2-PK619A	YuJ	CTRL	CHN	Asian	60	M	NA
M2-PK630A	YuJ	CTRL	CHN	Asian	71	F	NA
M2-PK644A	YuJ	CTRL	CHN	Asian	69	M	NA
M2-PK647A	YuJ	CTRL	CHN	Asian	69	F	NA
M2-PK649A	YuJ	CTRL	CHN	Asian	71	M	NA
M2-PK653A	YuJ	CTRL	CHN	Asian	62	M	NA
M2-PK656A	YuJ	CTRL	CHN	Asian	71	F	NA
M2-PK659A	YuJ	CTRL	CHN	Asian	78	F	NA
M2-PK663A	YuJ	CTRL	CHN	Asian	71	F	NA
M2-PK699A	YuJ	CTRL	CHN	Asian	72	M	NA
M2-PK701A	YuJ	CTRL	CHN	Asian	79	F	NA
M2-PK705A	YuJ	CTRL	CHN	Asian	61	M	NA
M2-PK708A	YuJ	CTRL	CHN	Asian	72	F	NA
M2-PK710A	YuJ	CTRL	CHN	Asian	67	M	NA
M2-PK712A	YuJ	CTRL	CHN	Asian	64	M	NA
M2-PK723A	YuJ	CTRL	CHN	Asian	71	F	NA
M2-PK725A	YuJ	CTRL	CHN	Asian	75	M	NA
M2-PK729A	YuJ	CTRL	CHN	Asian	72	F	NA
M2-PK730A	YuJ	CTRL	CHN	Asian	66	M	NA
M2-PK732A	YuJ	CTRL	CHN	Asian	77	F	NA
M2-PK750A	YuJ	CTRL	CHN	Asian	67	M	NA
M2-PK751A	YuJ	CTRL	CHN	Asian	59	M	NA
M2-PK797A	YuJ	CTRL	CHN	Asian	64	M	NA
M2-PK801A	YuJ	CTRL	CHN	Asian	75	M	NA
MG100150	2018_HanniganGD	CRC	Canada	North American	NA	NA	NA
MG100152	2018_HanniganGD	CRC	Canada	North American	NA	NA	NA
MG100153	2018_HanniganGD	CTRL	Canada	North American	NA	NA	NA
MG100154	2018_HanniganGD	CTRL	Canada	North American	NA	NA	NA
MG100127	2018_HanniganGD	CRC	NA	NA	NA	NA	NA
MG100142	2018_HanniganGD	CRC	NA	NA	NA	NA	NA
MG100155	2018_HanniganGD	CTRL	NA	NA	NA	NA	NA
MG100160	2018_HanniganGD	CTRL	NA	NA	NA	NA	NA
MG100162	2018_HanniganGD	CTRL	NA	NA	NA	NA	NA
MG100163	2018_HanniganGD	CTRL	NA	NA	NA	NA	NA
MG100164	2018_HanniganGD	CTRL	NA	NA	NA	NA	NA
MG100169	2018_HanniganGD	CTRL	NA	NA	NA	NA	NA
MG100125	2018_HanniganGD	CRC	USA	North American	NA	NA	NA
MG100126	2018_HanniganGD	CRC	USA	North American	NA	NA	NA
MG100128	2018_HanniganGD	CRC	USA	North American	NA	NA	NA
MG100129	2018_HanniganGD	CRC	USA	North American	NA	NA	NA
MG100130	2018_HanniganGD	CRC	USA	North American	NA	NA	NA
MG100131	2018_HanniganGD	CRC	USA	North American	NA	NA	NA
MG100132	2018_HanniganGD	CRC	USA	North American	NA	NA	NA
MG100133	2018_HanniganGD	CRC	USA	North American	NA	NA	NA
MG100134	2018_HanniganGD	CRC	USA	North American	NA	NA	NA
MG100136	2018_HanniganGD	CRC	USA	North American	NA	NA	NA
MG100137	2018_HanniganGD	CRC	USA	North American	NA	NA	NA
MG100138	2018_HanniganGD	CRC	USA	North American	NA	NA	NA
MG100139	2018_HanniganGD	CRC	USA	North American	NA	NA	NA
MG100140	2018_HanniganGD	CRC	USA	North American	NA	NA	NA
MG100141	2018_HanniganGD	CRC	USA	North American	NA	NA	NA
MG100143	2018_HanniganGD	CRC	USA	North American	NA	NA	NA
MG100144	2018_HanniganGD	CRC	USA	North American	NA	NA	NA
MG100145	2018_HanniganGD	CRC	USA	North American	NA	NA	NA
MG100146	2018_HanniganGD	CRC	USA	North American	NA	NA	NA
MG100147	2018_HanniganGD	CRC	USA	North American	NA	NA	NA
MG100148	2018_HanniganGD	CRC	USA	North American	NA	NA	NA
MG100149	2018_HanniganGD	CRC	USA	North American	NA	NA	NA
MG100151	2018_HanniganGD	CRC	USA	North American	NA	NA	NA
MG100156	2018_HanniganGD	CTRL	USA	North American	NA	NA	NA
MG100157	2018_HanniganGD	CTRL	USA	North American	NA	NA	NA
MG100158	2018_HanniganGD	CTRL	USA	North American	NA	NA	NA
MG100159	2018_HanniganGD	CTRL	USA	North American	NA	NA	NA
MG100161	2018_HanniganGD	CTRL	USA	North American	NA	NA	NA
MG100165	2018_HanniganGD	CTRL	USA	North American	NA	NA	NA
MG100166	2018_HanniganGD	CTRL	USA	North American	NA	NA	NA
MG100167	2018_HanniganGD	CTRL	USA	North American	NA	NA	NA
MG100168	2018_HanniganGD	CTRL	USA	North American	NA	NA	NA
MG100170	2018_HanniganGD	CTRL	USA	North American	NA	NA	NA
MG100171	2018_HanniganGD	CTRL	USA	North American	NA	NA	NA
MG100172	2018_HanniganGD	CTRL	USA	North American	NA	NA	NA
MG100173	2018_HanniganGD	CTRL	USA	North American	NA	NA	NA
MG100174	2018_HanniganGD	CTRL	USA	North American	NA	NA	NA
MG100175	2018_HanniganGD	CTRL	USA	North American	NA	NA	NA
MG100176	2018_HanniganGD	CTRL	USA	North American	NA	NA	NA
MG100177	2018_HanniganGD	CTRL	USA	North American	NA	NA	NA
MG100178	2018_HanniganGD	CTRL	USA	North American	NA	NA	NA
MG100179	2018_HanniganGD	CTRL	USA	North American	NA	NA	NA
MG100180	2018_HanniganGD	CTRL	USA	North American	NA	NA	NA
GF15	2019_ThomasAM	CRC	Italy	European	75	M	NA
SBJ01C	2019_ThomasAM	CRC	Italy	European	51	M	20.8611
SBJ02C	2019_ThomasAM	CRC	Italy	European	51	M	31.5617
SBJ04C	2019_ThomasAM	CRC	Italy	European	69	M	28.982
SBJ05C	2019_ThomasAM	CRC	Italy	European	46	M	22.46
SBJ06C	2019_ThomasAM	CRC	Italy	European	57	M	27.7769
SBJ07C	2019_ThomasAM	CRC	Italy	European	38	M	27.0416
SBJ10C	2019_ThomasAM	CRC	Italy	European	68	M	24.3025
SBJ11C	2019_ThomasAM	CRC	Italy	European	68	F	NA
SBJ12C	2019_ThomasAM	CRC	Italy	European	65	M	29.5619
SBJ20C	2019_ThomasAM	CRC	Italy	European	59	F	28.9993
SBJ22C	2019_ThomasAM	CRC	Italy	European	62	M	31.0979
SBJ25C	2019_ThomasAM	CRC	Italy	European	70	M	28.3737
SBJ26C	2019_ThomasAM	CRC	Italy	European	56	F	27.8293
SBJ27C	2019_ThomasAM	CRC	Italy	European	61	M	27.4406
SBJ29C	2019_ThomasAM	CRC	Italy	European	65	M	25.3515
SBJ31C	2019_ThomasAM	CRC	Italy	European	62	M	26.6436
SBJ32C	2019_ThomasAM	CRC	Italy	European	39	F	20.5499
SBJ33C	2019_ThomasAM	CRC	Italy	European	63	M	29.9616
SBJ35C	2019_ThomasAM	CRC	Italy	European	59	M	27.5802
SBJ36C	2019_ThomasAM	CRC	Italy	European	51	F	19.433
SBJ39C	2019_ThomasAM	CRC	Italy	European	58	M	34.6861
SBJ40C	2019_ThomasAM	CRC	Italy	European	59	M	38.5306
SBJ42C	2019_ThomasAM	CRC	Italy	European	64	M	24.9337
SBJ47C	2019_ThomasAM	CRC	Italy	European	50	F	19.8178
SBJ49C	2019_ThomasAM	CRC	Italy	European	69	M	22.6422
SBJ50C	2019_ThomasAM	CRC	Italy	European	56	M	25.1808
SBJ51C	2019_ThomasAM	CRC	Italy	European	62	F	20.9572
SBJ52C	2019_ThomasAM	CRC	Italy	European	66	F	28.0843
SBJ53C	2019_ThomasAM	CRC	Italy	European	55	M	29.3658
SBJ55C	2019_ThomasAM	CRC	Italy	European	67	M	29.0698
SBJ61C	2019_ThomasAM	CRC	Italy	European	56	F	25.3906
SBJ64C	2019_ThomasAM	CRC	Italy	European	48	M	25.2676
VF100	2019_ThomasAM	CRC	Italy	European	64	M	30
VF107	2019_ThomasAM	CRC	Italy	European	78	M	30
VF114	2019_ThomasAM	CRC	Italy	European	77	M	23
VF120	2019_ThomasAM	CRC	Italy	European	63	M	37
VF145	2019_ThomasAM	CRC	Italy	European	67	M	35
VF154	2019_ThomasAM	CRC	Italy	European	77	M	22
VF166	2019_ThomasAM	CRC	Italy	European	83	F	19
VF174	2019_ThomasAM	CRC	Italy	European	66	M	24
VF176	2019_ThomasAM	CRC	Italy	European	64	M	23
VF192	2019_ThomasAM	CRC	Italy	European	78	M	26
VF207	2019_ThomasAM	CRC	Italy	European	63	M	25
VF208	2019_ThomasAM	CRC	Italy	European	74	M	23
VF216	2019_ThomasAM	CRC	Italy	European	84	M	22
VF217	2019_ThomasAM	CRC	Italy	European	82	M	28
VF232	2019_ThomasAM	CRC	Italy	European	69	M	27
VF234	2019_ThomasAM	CRC	Italy	European	61	M	23
VF251	2019_ThomasAM	CRC	Italy	European	84	F	23
VF264	2019_ThomasAM	CRC	Italy	European	78	M	24
VF270	2019_ThomasAM	CRC	Italy	European	60	M	22
VF273	2019_ThomasAM	CRC	Italy	European	83	F	24
VF281	2019_ThomasAM	CRC	Italy	European	76	M	26
VF29	2019_ThomasAM	CRC	Italy	European	74	M	25
VF300	2019_ThomasAM	CRC	Italy	European	57	M	30
VF65	2019_ThomasAM	CRC	Italy	European	69	F	29
VF71	2019_ThomasAM	CRC	Italy	European	67	F	21
VF73	2019_ThomasAM	CRC	Italy	European	58	M	25
VF77	2019_ThomasAM	CRC	Italy	European	70	M	24
VF95	2019_ThomasAM	CRC	Italy	European	71	F	30
GF06	2019_ThomasAM	CTRL	Italy	European	77	F	25
SBJ03H	2019_ThomasAM	CTRL	Italy	European	52	M	23.7228
SBJ16H	2019_ThomasAM	CTRL	Italy	European	56	M	25.6896
SBJ17H	2019_ThomasAM	CTRL	Italy	European	50	M	23.597
SBJ18H	2019_ThomasAM	CTRL	Italy	European	54	M	25.1808
SBJ21H	2019_ThomasAM	CTRL	Italy	European	67	F	20.4382
SBJ24H	2019_ThomasAM	CTRL	Italy	European	66	M	19.7133
SBJ34H	2019_ThomasAM	CTRL	Italy	European	58	F	20.3125
SBJ37H	2019_ThomasAM	CTRL	Italy	European	58	F	17.6898
SBJ45H	2019_ThomasAM	CTRL	Italy	European	54	M	24.4898
SBJ46H	2019_ThomasAM	CTRL	Italy	European	66	M	21.7051
SBJ57H	2019_ThomasAM	CTRL	Italy	European	66	F	21.0938
SBJ60H	2019_ThomasAM	CTRL	Italy	European	56	M	23.4509
SBJ63H	2019_ThomasAM	CTRL	Italy	European	NA	F	NA
SBJ65H	2019_ThomasAM	CTRL	Italy	European	53	M	32.45
SBJ67H	2019_ThomasAM	CTRL	Italy	European	46	M	34.5271
SBJ68H	2019_ThomasAM	CTRL	Italy	European	60	F	28.125
SBJ69H	2019_ThomasAM	CTRL	Italy	European	62	M	28.6927
SBJ73H	2019_ThomasAM	CTRL	Italy	European	61	F	21.9671
SBJ74H	2019_ThomasAM	CTRL	Italy	European	69	F	26.3656
SBJ75H	2019_ThomasAM	CTRL	Italy	European	65	F	23.3844
SBJ77H	2019_ThomasAM	CTRL	Italy	European	64	F	21.3251
SBJ78H	2019_ThomasAM	CTRL	Italy	European	54	M	24.6914
SBJ79H	2019_ThomasAM	CTRL	Italy	European	67	M	26.3656
SBJ80H	2019_ThomasAM	CTRL	Italy	European	40	M	26.1493
SBJ81H	2019_ThomasAM	CTRL	Italy	European	60	F	23.8751
SBJ82H	2019_ThomasAM	CTRL	Italy	European	69	F	28.6501
SBJ83H	2019_ThomasAM	CTRL	Italy	European	47	M	26.2976
SBJ84H	2019_ThomasAM	CTRL	Italy	European	41	M	24.1633
VF00TL	2019_ThomasAM	CTRL	Italy	European	71	M	25
VF06	2019_ThomasAM	CTRL	Italy	European	70	F	20
VF10	2019_ThomasAM	CTRL	Italy	European	60	F	20
VF140	2019_ThomasAM	CTRL	Italy	European	67	F	24
VF170	2019_ThomasAM	CTRL	Italy	European	70	F	25
VF171	2019_ThomasAM	CTRL	Italy	European	77	F	NA
VF18	2019_ThomasAM	CTRL	Italy	European	64	M	26
VF189	2019_ThomasAM	CTRL	Italy	European	66	M	34
VF206	2019_ThomasAM	CTRL	Italy	European	80	M	24
VF212	2019_ThomasAM	CTRL	Italy	European	80	F	32
VF255	2019_ThomasAM	CTRL	Italy	European	69	M	30
VF259	2019_ThomasAM	CTRL	Italy	European	71	M	24
VF261	2019_ThomasAM	CTRL	Italy	European	69	M	24
VF262	2019_ThomasAM	CTRL	Italy	European	64	M	27
VF263	2019_ThomasAM	CTRL	Italy	European	81	F	28
VF265	2019_ThomasAM	CTRL	Italy	European	64	M	25
VF279	2019_ThomasAM	CTRL	Italy	European	61	M	22
VF28	2019_ThomasAM	CTRL	Italy	European	63	F	28
VF31	2019_ThomasAM	CTRL	Italy	European	59	M	26
VF40	2019_ThomasAM	CTRL	Italy	European	68	F	22
VF43	2019_ThomasAM	CTRL	Italy	European	60	M	22
VF82	2019_ThomasAM	CTRL	Italy	European	61	F	NA
VF84	2019_ThomasAM	CTRL	Italy	European	58	M	24
CCMD19168690ST	2019_WirbelJ	CRC	Germany	European	63	F	25.8
CCMD21593359ST	2019_WirbelJ	CRC	Germany	European	85	F	19.7
CCMD21703880ST	2019_WirbelJ	CRC	Germany	European	80	M	28.4
CCMD27463710ST	2019_WirbelJ	CRC	Germany	European	81	M	26.1
CCMD35633353ST	2019_WirbelJ	CRC	Germany	European	61	M	25.2
CCMD42956136ST	2019_WirbelJ	CRC	Germany	European	67	F	30.1
CCMD49461418ST	2019_WirbelJ	CRC	Germany	European	61	M	21.6
CCMD52117727ST	2019_WirbelJ	CRC	Germany	European	79	M	22.4
CCMD52145360ST	2019_WirbelJ	CRC	Germany	European	81	M	24
CCMD59583015ST	2019_WirbelJ	CRC	Germany	European	61	F	24.1
CCMD65222621ST	2019_WirbelJ	CRC	Germany	European	63	F	28.8
CCMD65406197ST	2019_WirbelJ	CRC	Germany	European	50	F	32.1
CCMD71242853ST	2019_WirbelJ	CRC	Germany	European	56	F	30
CCMD71915439ST	2019_WirbelJ	CRC	Germany	European	60	F	35.8
CCMD72690923ST	2019_WirbelJ	CRC	Germany	European	60	M	19.7
CCMD76222476ST	2019_WirbelJ	CRC	Germany	European	62	F	21.3
CCMD79349503ST	2019_WirbelJ	CRC	Germany	European	60	F	21.9
CCMD89306485ST	2019_WirbelJ	CRC	Germany	European	52	M	29.9
CCMD92404903ST	2019_WirbelJ	CRC	Germany	European	66	F	13.3
CCMD95431029ST	2019_WirbelJ	CRC	Germany	European	84	M	24
CCMD95676152ST	2019_WirbelJ	CRC	Germany	European	73	M	26.6
CCMD98531134ST	2019_WirbelJ	CRC	Germany	European	59	M	26.5
CCMD10032470ST	2019_WirbelJ	CTRL	Germany	European	45	M	30.7
CCMD10191450ST	2019_WirbelJ	CTRL	Germany	European	62	F	28.5
CCMD15562448ST	2019_WirbelJ	CTRL	Germany	European	74	M	22.9
CCMD17410933ST	2019_WirbelJ	CTRL	Germany	European	59	F	22.5
CCMD18579000ST	2019_WirbelJ	CTRL	Germany	European	59	F	22.7
CCMD18829815ST	2019_WirbelJ	CTRL	Germany	European	62	F	27
CCMD22852639ST	2019_WirbelJ	CTRL	Germany	European	50	F	23.4
CCMD23541216ST	2019_WirbelJ	CTRL	Germany	European	61	M	29.9
CCMD25475945ST	2019_WirbelJ	CTRL	Germany	European	59	F	22.1
CCMD26625622ST	2019_WirbelJ	CTRL	Germany	European	50	M	21.6
CCMD27867141ST	2019_WirbelJ	CTRL	Germany	European	55	F	18
CCMD28738636ST	2019_WirbelJ	CTRL	Germany	European	73	M	24.8
CCMD29706695ST	2019_WirbelJ	CTRL	Germany	European	45	M	22.1
CCMD30626189ST	2019_WirbelJ	CTRL	Germany	European	51	M	26.3
CCMD30627121ST	2019_WirbelJ	CTRL	Germany	European	48	F	25.4
CCMD31009081ST	2019_WirbelJ	CTRL	Germany	European	64	M	26.8
CCMD31134579ST	2019_WirbelJ	CTRL	Germany	European	75	M	21.5
CCMD32288175ST	2019_WirbelJ	CTRL	Germany	European	57	F	22.2
CCMD32965613ST	2019_WirbelJ	CTRL	Germany	European	64	M	27.6
CCMD35081859ST	2019_WirbelJ	CTRL	Germany	European	60	F	25.8
CCMD35801800ST	2019_WirbelJ	CTRL	Germany	European	29	F	30.5
CCMD37575804ST	2019_WirbelJ	CTRL	Germany	European	44	M	25.1
CCMD38158721ST	2019_WirbelJ	CTRL	Germany	European	76	M	29.5
CCMD39157124ST	2019_WirbelJ	CTRL	Germany	European	56	M	25
CCMD39882286ST	2019_WirbelJ	CTRL	Germany	European	53	M	18.5
CCMD41202658ST	2019_WirbelJ	CTRL	Germany	European	61	F	25.4
CCMD41521570ST	2019_WirbelJ	CTRL	Germany	European	67	M	24.4
CCMD45004878ST	2019_WirbelJ	CTRL	Germany	European	53	M	26.2
CCMD45812507ST	2019_WirbelJ	CTRL	Germany	European	75	M	30.1
CCMD46727384ST	2019_WirbelJ	CTRL	Germany	European	53	F	24.1
CCMD49025643ST	2019_WirbelJ	CTRL	Germany	European	41	M	23.8
CCMD49942357ST	2019_WirbelJ	CTRL	Germany	European	46	M	26.3
CCMD50300306ST	2019_WirbelJ	CTRL	Germany	European	64	M	24.6
CCMD50529145ST	2019_WirbelJ	CTRL	Germany	European	63	F	20.2
CCMD50538120ST	2019_WirbelJ	CTRL	Germany	European	75	M	22.9
CCMD51154251ST	2019_WirbelJ	CTRL	Germany	European	50	M	22.6
CCMD51228890ST	2019_WirbelJ	CTRL	Germany	European	65	M	32.7
CCMD53508245ST	2019_WirbelJ	CTRL	Germany	European	61	M	27
CCMD53522274ST	2019_WirbelJ	CTRL	Germany	European	75	F	19.3
CCMD54057834ST	2019_WirbelJ	CTRL	Germany	European	57	F	21.2
CCMD56948710ST	2019_WirbelJ	CTRL	Germany	European	66	M	30.3
CCMD59540613ST	2019_WirbelJ	CTRL	Germany	European	64	M	25.4
CCMD66848156ST	2019_WirbelJ	CTRL	Germany	European	64	F	21.1
CCMD67373733ST	2019_WirbelJ	CTRL	Germany	European	73	M	24.5
CCMD68973846ST	2019_WirbelJ	CTRL	Germany	European	64	F	22.8
CCMD72666896ST	2019_WirbelJ	CTRL	Germany	European	58	F	23.8
CCMD73128545ST	2019_WirbelJ	CTRL	Germany	European	57	F	22.2
CCMD74592084ST	2019_WirbelJ	CTRL	Germany	European	48	M	23
CCMD75147712ST	2019_WirbelJ	CTRL	Germany	European	53	F	23
CCMD76409700ST	2019_WirbelJ	CTRL	Germany	European	60	F	23
CCMD85481373ST	2019_WirbelJ	CTRL	Germany	European	69	F	25.3
CCMD85661207ST	2019_WirbelJ	CTRL	Germany	European	28	M	24.6
CCMD89107682ST	2019_WirbelJ	CTRL	Germany	European	54	F	24.6
CCMD89643949ST	2019_WirbelJ	CTRL	Germany	European	51	F	25.6
CCMD89967135ST	2019_WirbelJ	CTRL	Germany	European	58	F	27
CCMD93755960ST	2019_WirbelJ	CTRL	Germany	European	45	F	27.2
CCMD98198513ST	2019_WirbelJ	CTRL	Germany	European	59	F	32.3
CCMD98702133ST	2019_WirbelJ	CTRL	Germany	European	37	M	24.5
CCMD99440714ST	2019_WirbelJ	CTRL	Germany	European	39	M	24.9
CCMD99929634ST	2019_WirbelJ	CTRL	Germany	European	70	M	26.7
HmFeces_00001	2019_YachidaS	CRC	Japan	Asian	69	F	22.5069
HmFeces_10021	2019_YachidaS	CRC	Japan	Asian	57	M	26.881
HmFeces_10030	2019_YachidaS	CRC	Japan	Asian	58	M	24.0238
HmFeces_10059	2019_YachidaS	CRC	Japan	Asian	69	F	25.6369
HmFeces_10067	2019_YachidaS	CRC	Japan	Asian	64	F	24.2188
HmFeces_10073	2019_YachidaS	CRC	Japan	Asian	71	F	29.9643
HmFeces_10074	2019_YachidaS	CRC	Japan	Asian	61	M	22.2291
HmFeces_10091	2019_YachidaS	CRC	Japan	Asian	70	F	24.7325
HmFeces_10097	2019_YachidaS	CRC	Japan	Asian	62	F	21.875
HmFeces_10099	2019_YachidaS	CRC	Japan	Asian	51	M	20.7612
HmFeces_10103	2019_YachidaS	CRC	Japan	Asian	55	M	24.5779
HmFeces_10118	2019_YachidaS	CRC	Japan	Asian	62	F	21.0828
HmFeces_10119	2019_YachidaS	CRC	Japan	Asian	76	M	19.17
HmFeces_10124	2019_YachidaS	CRC	Japan	Asian	73	M	22.0581
HmFeces_10126	2019_YachidaS	CRC	Japan	Asian	52	M	31.0204
HmFeces_10147	2019_YachidaS	CRC	Japan	Asian	51	F	18.8271
HmFeces_10152	2019_YachidaS	CRC	Japan	Asian	67	F	24.3232
HmFeces_10168	2019_YachidaS	CRC	Japan	Asian	78	M	22.68
HmFeces_10171	2019_YachidaS	CRC	Japan	Asian	30	M	25.6896
HmFeces_10178	2019_YachidaS	CRC	Japan	Asian	69	F	23.5556
HmFeces_10185	2019_YachidaS	CRC	Japan	Asian	65	M	21.7181
HmFeces_10191	2019_YachidaS	CRC	Japan	Asian	59	M	25.4581
HmFeces_10195	2019_YachidaS	CRC	Japan	Asian	57	F	18.369
HmFeces_10199	2019_YachidaS	CRC	Japan	Asian	64	M	23.0518
HmFeces_10201	2019_YachidaS	CRC	Japan	Asian	38	M	24.3911
HmFeces_10213	2019_YachidaS	CRC	Japan	Asian	49	M	26.1224
HmFeces_10232	2019_YachidaS	CRC	Japan	Asian	64	M	22.46
HmFeces_10236	2019_YachidaS	CRC	Japan	Asian	47	M	23.5666
HmFeces_10237	2019_YachidaS	CRC	Japan	Asian	64	F	18.026
HmFeces_10238	2019_YachidaS	CRC	Japan	Asian	66	F	22.6003
HmFeces_10248	2019_YachidaS	CRC	Japan	Asian	62	M	23.9512
HmFeces_10249	2019_YachidaS	CRC	Japan	Asian	47	M	21.4533
HmFeces_10260	2019_YachidaS	CRC	Japan	Asian	63	F	20.1348
HmFeces_10265	2019_YachidaS	CRC	Japan	Asian	73	M	24.6097
HmFeces_10266	2019_YachidaS	CRC	Japan	Asian	65	M	21.3039
HmFeces_10267	2019_YachidaS	CRC	Japan	Asian	60	F	20.83
HmFeces_10267.1	2019_YachidaS	CRC	Japan	Asian	60	F	20.83
HmFeces_10277	2019_YachidaS	CRC	Japan	Asian	73	F	16.8802
HmFeces_10284	2019_YachidaS	CRC	Japan	Asian	73	M	23.3355
HmFeces_10303	2019_YachidaS	CRC	Japan	Asian	44	F	26.6728
HmFeces_10306	2019_YachidaS	CRC	Japan	Asian	69	M	19.433
HmFeces_10307	2019_YachidaS	CRC	Japan	Asian	49	F	22.6409
HmFeces_10308	2019_YachidaS	CRC	Japan	Asian	69	F	20.6131
HmFeces_10309	2019_YachidaS	CRC	Japan	Asian	70	M	26.7698
HmFeces_10322	2019_YachidaS	CRC	Japan	Asian	70	F	21.9076
HmFeces_10323	2019_YachidaS	CRC	Japan	Asian	68	F	21.7865
HmFeces_10324	2019_YachidaS	CRC	Japan	Asian	66	M	24.6755
HmFeces_10330	2019_YachidaS	CRC	Japan	Asian	66	M	22.0581
HmFeces_10332	2019_YachidaS	CRC	Japan	Asian	61	M	28.2933
HmFeces_10333	2019_YachidaS	CRC	Japan	Asian	45	M	20.6193
HmFeces_10367	2019_YachidaS	CRC	Japan	Asian	58	M	28.0557
HmFeces_10371	2019_YachidaS	CRC	Japan	Asian	57	F	24.4561
HmFeces_10377	2019_YachidaS	CRC	Japan	Asian	73	F	22.151
HmFeces_10380	2019_YachidaS	CRC	Japan	Asian	28	M	26.2976
HmFeces_10389	2019_YachidaS	CRC	Japan	Asian	70	M	21.048
HmFeces_10459	2019_YachidaS	CRC	Japan	Asian	73	F	19.563
HmFeces_10461	2019_YachidaS	CRC	Japan	Asian	46	M	19.1512
HmFeces_10462	2019_YachidaS	CRC	Japan	Asian	61	F	21.6413
HmFeces_10464	2019_YachidaS	CRC	Japan	Asian	76	M	24.653
HmFeces_10468	2019_YachidaS	CRC	Japan	Asian	52	M	23.255
HmFeces_10469	2019_YachidaS	CRC	Japan	Asian	69	M	16.1415
HmFeces_10476	2019_YachidaS	CRC	Japan	Asian	70	F	17.3484
HmFeces_10480	2019_YachidaS	CRC	Japan	Asian	53	M	20.7612
HmFeces_10483	2019_YachidaS	CRC	Japan	Asian	63	F	17.4818
HmFeces_10492	2019_YachidaS	CRC	Japan	Asian	63	M	24.8591
HmFeces_10503	2019_YachidaS	CRC	Japan	Asian	69	M	25.7276
HmFeces_10505	2019_YachidaS	CRC	Japan	Asian	65	F	17.9931
HmFeces_10513	2019_YachidaS	CRC	Japan	Asian	70	M	20.5761
HmFeces_10514	2019_YachidaS	CRC	Japan	Asian	59	M	24.841
HmFeces_10523	2019_YachidaS	CRC	Japan	Asian	50	M	23.49
HmFeces_10525	2019_YachidaS	CRC	Japan	Asian	68	M	23.8751
HmFeces_10527	2019_YachidaS	CRC	Japan	Asian	62	M	24.6181
HmFeces_10532	2019_YachidaS	CRC	Japan	Asian	60	M	23.2254
HmFeces_10542	2019_YachidaS	CRC	Japan	Asian	71	F	31.1111
HmFeces_10544	2019_YachidaS	CRC	Japan	Asian	48	M	23.03
HmFeces_10550	2019_YachidaS	CRC	Japan	Asian	74	F	25.73
HmFeces_10556	2019_YachidaS	CRC	Japan	Asian	45	F	23.4224
HmFeces_10566	2019_YachidaS	CRC	Japan	Asian	59	F	22.6562
HmFeces_10578	2019_YachidaS	CRC	Japan	Asian	65	M	21.3839
HmFeces_10582	2019_YachidaS	CRC	Japan	Asian	70	M	18.9619
HmFeces_10584	2019_YachidaS	CRC	Japan	Asian	51	M	22.7244
HmFeces_10595	2019_YachidaS	CRC	Japan	Asian	66	M	20.5457
HmFeces_10598	2019_YachidaS	CRC	Japan	Asian	65	M	25.0593
HmFeces_10603	2019_YachidaS	CRC	Japan	Asian	48	F	22.8928
HmFeces_10604	2019_YachidaS	CRC	Japan	Asian	69	M	21.5139
HmFeces_10609	2019_YachidaS	CRC	Japan	Asian	51	M	18.1662
HmFeces_10615	2019_YachidaS	CRC	Japan	Asian	75	F	18.9745
HmFeces_10616	2019_YachidaS	CRC	Japan	Asian	64	M	23.1084
HmFeces_10628	2019_YachidaS	CRC	Japan	Asian	73	F	18.3143
HmFeces_10635	2019_YachidaS	CRC	Japan	Asian	77	M	23.3377
HmFeces_10644	2019_YachidaS	CRC	Japan	Asian	64	M	22.68
HmFeces_10645	2019_YachidaS	CRC	Japan	Asian	49	F	19.3821
HmFeces_10646	2019_YachidaS	CRC	Japan	Asian	67	F	20.1746
HmFeces_10656	2019_YachidaS	CRC	Japan	Asian	70	M	24.2424
HmFeces_10660	2019_YachidaS	CRC	Japan	Asian	67	F	25.4375
HmFeces_10665	2019_YachidaS	CRC	Japan	Asian	64	M	20.4467
HmFeces_10667	2019_YachidaS	CRC	Japan	Asian	68	M	24.7676
HmFeces_10668	2019_YachidaS	CRC	Japan	Asian	74	M	25.9516
HmFeces_10670	2019_YachidaS	CRC	Japan	Asian	69	M	19.3625
HmFeces_10671	2019_YachidaS	CRC	Japan	Asian	71	M	22.4813
HmFeces_10674	2019_YachidaS	CRC	Japan	Asian	47	M	35.201
HmFeces_10675	2019_YachidaS	CRC	Japan	Asian	55	M	26.1752
HmFeces_10694	2019_YachidaS	CRC	Japan	Asian	53	M	26.3656
HmFeces_10700	2019_YachidaS	CRC	Japan	Asian	77	M	24.6097
HmFeces_10709	2019_YachidaS	CRC	Japan	Asian	56	F	23.0112
HmFeces_10713	2019_YachidaS	CRC	Japan	Asian	63	M	19.7531
HmFeces_10714	2019_YachidaS	CRC	Japan	Asian	59	F	20.9566
HmFeces_10715	2019_YachidaS	CRC	Japan	Asian	60	M	23.4236
HmFeces_10717	2019_YachidaS	CRC	Japan	Asian	69	M	22.8395
HmFeces_10718	2019_YachidaS	CRC	Japan	Asian	52	M	23.6652
HmFeces_10720	2019_YachidaS	CRC	Japan	Asian	39	M	19.3792
HmFeces_10723	2019_YachidaS	CRC	Japan	Asian	73	M	23.3067
HmFeces_10725	2019_YachidaS	CRC	Japan	Asian	78	M	25.9095
HmFeces_10731	2019_YachidaS	CRC	Japan	Asian	60	M	21.2953
HmFeces_10745	2019_YachidaS	CRC	Japan	Asian	69	F	19.7777
HmFeces_10747	2019_YachidaS	CRC	Japan	Asian	62	M	25.5937
HmFeces_10754	2019_YachidaS	CRC	Japan	Asian	46	F	17.4449
HmFeces_10760	2019_YachidaS	CRC	Japan	Asian	59	F	20.5049
HmFeces_10761	2019_YachidaS	CRC	Japan	Asian	54	F	20.5688
HmFeces_10762	2019_YachidaS	CRC	Japan	Asian	63	F	19.8178
HmFeces_10765	2019_YachidaS	CRC	Japan	Asian	49	M	37.551
HmFeces_10767	2019_YachidaS	CRC	Japan	Asian	72	M	24.6904
HmFeces_10772	2019_YachidaS	CRC	Japan	Asian	59	M	25.0593
HmFeces_10774	2019_YachidaS	CRC	Japan	Asian	61	F	23.6128
HmFeces_10775	2019_YachidaS	CRC	Japan	Asian	66	M	18.7109
HmFeces_10812	2019_YachidaS	CRC	Japan	Asian	64	M	23.8367
HmFeces_10813	2019_YachidaS	CRC	Japan	Asian	32	F	22.3478
HmFeces_10816	2019_YachidaS	CRC	Japan	Asian	70	F	23.0681
HmFeces_10818	2019_YachidaS	CRC	Japan	Asian	75	F	22.2222
HmFeces_10819	2019_YachidaS	CRC	Japan	Asian	62	F	29.2969
HmFeces_10827	2019_YachidaS	CRC	Japan	Asian	73	M	22.913
HmFeces_10829	2019_YachidaS	CRC	Japan	Asian	52	M	26.4236
HmFeces_10839	2019_YachidaS	CRC	Japan	Asian	58	M	19.6052
HmFeces_10847	2019_YachidaS	CRC	Japan	Asian	73	F	20.5457
HmFeces_10887	2019_YachidaS	CRC	Japan	Asian	46	M	22.8571
HmFeces_10931	2019_YachidaS	CRC	Japan	Asian	67	M	24.6755
HmFeces_10938	2019_YachidaS	CRC	Japan	Asian	55	M	25.3515
HmFeces_11010	2019_YachidaS	CRC	Japan	Asian	75	M	22.8625
HmFeces_11030	2019_YachidaS	CRC	Japan	Asian	58	F	17.1875
HmFeces_11036	2019_YachidaS	CRC	Japan	Asian	48	M	25.6489
HmFeces_11045	2019_YachidaS	CRC	Japan	Asian	73	M	23.8751
HmFeces_11054	2019_YachidaS	CRC	Japan	Asian	75	M	20.9566
HmFeces_11081	2019_YachidaS	CRC	Japan	Asian	72	M	19.9432
HmFeces_11085	2019_YachidaS	CRC	Japan	Asian	63	M	23.5078
HmFeces_11097	2019_YachidaS	CRC	Japan	Asian	79	F	17.6693
HmFeces_11103	2019_YachidaS	CRC	Japan	Asian	44	M	28.9979
HmFeces_11128	2019_YachidaS	CRC	Japan	Asian	67	M	21.3333
HmFeces_11132	2019_YachidaS	CRC	Japan	Asian	62	M	19.8347
HmFeces_11141	2019_YachidaS	CRC	Japan	Asian	66	F	21.2306
HmFeces_11162	2019_YachidaS	CRC	Japan	Asian	62	M	21.0938
HmFeces_11238	2019_YachidaS	CRC	Japan	Asian	73	M	21.2031
HmFeces_11428	2019_YachidaS	CRC	Japan	Asian	51	M	26.6436
HmFeces_11472	2019_YachidaS	CRC	Japan	Asian	73	F	21.0517
HmFeces_11478	2019_YachidaS	CRC	Japan	Asian	68	F	25.6837
HmFeces_11490	2019_YachidaS	CRC	Japan	Asian	64	M	24.4898
HmFeces_11817	2019_YachidaS	CRC	Japan	Asian	75	M	21.3039
HmFeces_11820	2019_YachidaS	CRC	Japan	Asian	49	F	19.2894
HmFeces_11823	2019_YachidaS	CRC	Japan	Asian	71	F	21.9289
HmFeces_11826	2019_YachidaS	CRC	Japan	Asian	48	F	29.5159
HmFeces_11829	2019_YachidaS	CRC	Japan	Asian	43	M	21.6333
HmFeces_11831	2019_YachidaS	CRC	Japan	Asian	60	M	19.1953
HmFeces_11835	2019_YachidaS	CRC	Japan	Asian	51	M	22.2291
HmFeces_11838	2019_YachidaS	CRC	Japan	Asian	69	M	25.6801
HmFeces_11859	2019_YachidaS	CRC	Japan	Asian	64	F	25.333
HmFeces_11881	2019_YachidaS	CRC	Japan	Asian	63	F	23.5556
HmFeces_11888	2019_YachidaS	CRC	Japan	Asian	71	M	21.0498
HmFeces_11899	2019_YachidaS	CRC	Japan	Asian	64	M	26.2596
HmFeces_11900	2019_YachidaS	CRC	Japan	Asian	59	M	28.0664
HmFeces_11918	2019_YachidaS	CRC	Japan	Asian	68	F	25.2994
HmFeces_11920	2019_YachidaS	CRC	Japan	Asian	68	M	23.4375
HmFeces_11921	2019_YachidaS	CRC	Japan	Asian	40	M	22.5981
HmFeces_11922	2019_YachidaS	CRC	Japan	Asian	58	F	22.5069
HmFeces_11940	2019_YachidaS	CRC	Japan	Asian	61	M	27.102
HmFeces_11951	2019_YachidaS	CRC	Japan	Asian	77	F	20.2694
HmFeces_11956	2019_YachidaS	CRC	Japan	Asian	45	M	22.2753
HmFeces_11957	2019_YachidaS	CRC	Japan	Asian	59	M	20.1995
HmFeces_11973	2019_YachidaS	CRC	Japan	Asian	67	M	23.6244
HmFeces_11974	2019_YachidaS	CRC	Japan	Asian	69	M	23.8751
HmFeces_11982	2019_YachidaS	CRC	Japan	Asian	68	F	22.4323
HmFeces_12002	2019_YachidaS	CRC	Japan	Asian	55	M	22.5981
HmFeces_12005	2019_YachidaS	CRC	Japan	Asian	48	F	23.1911
HmFeces_12014	2019_YachidaS	CRC	Japan	Asian	59	M	25.9516
HmFeces_12020	2019_YachidaS	CRC	Japan	Asian	67	F	24.4444
HmFeces_12022	2019_YachidaS	CRC	Japan	Asian	74	F	23.5556
HmFeces_12024	2019_YachidaS	CRC	Japan	Asian	73	M	19.8413
HmFeces_12025	2019_YachidaS	CRC	Japan	Asian	46	F	20.5457
HmFeces_10023	2019_YachidaS	CTRL	Japan	Asian	65	M	26.5625
HmFeces_10025	2019_YachidaS	CTRL	Japan	Asian	40	M	25
HmFeces_10029	2019_YachidaS	CTRL	Japan	Asian	67	F	20.1733
HmFeces_10031	2019_YachidaS	CTRL	Japan	Asian	77	M	24.4646
HmFeces_10036	2019_YachidaS	CTRL	Japan	Asian	64	F	21.1553
HmFeces_10037	2019_YachidaS	CTRL	Japan	Asian	66	F	25.4109
HmFeces_10038	2019_YachidaS	CTRL	Japan	Asian	66	F	19.0677
HmFeces_10040	2019_YachidaS	CTRL	Japan	Asian	66	F	21.6413
HmFeces_10046	2019_YachidaS	CTRL	Japan	Asian	65	M	23.6652
HmFeces_10048	2019_YachidaS	CTRL	Japan	Asian	77	F	23.634
HmFeces_10052	2019_YachidaS	CTRL	Japan	Asian	65	M	25.3934
HmFeces_10058	2019_YachidaS	CTRL	Japan	Asian	59	M	28.8415
HmFeces_10060	2019_YachidaS	CTRL	Japan	Asian	73	F	20.7031
HmFeces_10080	2019_YachidaS	CTRL	Japan	Asian	74	M	20.6852
HmFeces_10092	2019_YachidaS	CTRL	Japan	Asian	79	F	24.4444
HmFeces_10100	2019_YachidaS	CTRL	Japan	Asian	70	M	23.6614
HmFeces_10105	2019_YachidaS	CTRL	Japan	Asian	66	F	19.5556
HmFeces_10106	2019_YachidaS	CTRL	Japan	Asian	72	F	22.3703
HmFeces_10107	2019_YachidaS	CTRL	Japan	Asian	70	M	29.7608
HmFeces_10114	2019_YachidaS	CTRL	Japan	Asian	55	F	23.5556
HmFeces_10132	2019_YachidaS	CTRL	Japan	Asian	50	M	24.8163
HmFeces_10135	2019_YachidaS	CTRL	Japan	Asian	65	M	24.281
HmFeces_10144	2019_YachidaS	CTRL	Japan	Asian	77	F	21.2874
HmFeces_10150	2019_YachidaS	CTRL	Japan	Asian	78	F	24.0344
HmFeces_10151	2019_YachidaS	CTRL	Japan	Asian	59	F	22.2222
HmFeces_10158	2019_YachidaS	CTRL	Japan	Asian	61	M	26.2336
HmFeces_10169	2019_YachidaS	CTRL	Japan	Asian	76	M	22.1003
HmFeces_10183	2019_YachidaS	CTRL	Japan	Asian	68	M	23.7954
HmFeces_10188	2019_YachidaS	CTRL	Japan	Asian	71	F	18.0172
HmFeces_10197	2019_YachidaS	CTRL	Japan	Asian	68	F	18.8588
HmFeces_10200	2019_YachidaS	CTRL	Japan	Asian	49	F	19.6311
HmFeces_10206	2019_YachidaS	CTRL	Japan	Asian	71	M	25.1559
HmFeces_10207	2019_YachidaS	CTRL	Japan	Asian	73	M	25.8166
HmFeces_10208	2019_YachidaS	CTRL	Japan	Asian	77	M	24.6094
HmFeces_10212	2019_YachidaS	CTRL	Japan	Asian	70	M	29.271
HmFeces_10215	2019_YachidaS	CTRL	Japan	Asian	78	F	20.4294
HmFeces_10219	2019_YachidaS	CTRL	Japan	Asian	68	M	21.3839
HmFeces_10221	2019_YachidaS	CTRL	Japan	Asian	70	M	22.0604
HmFeces_10223	2019_YachidaS	CTRL	Japan	Asian	66	M	23.6652
HmFeces_10226	2019_YachidaS	CTRL	Japan	Asian	60	M	22.2291
HmFeces_10229	2019_YachidaS	CTRL	Japan	Asian	66	M	24.6097
HmFeces_10231	2019_YachidaS	CTRL	Japan	Asian	72	M	25.2092
HmFeces_10234	2019_YachidaS	CTRL	Japan	Asian	77	F	18.7305
HmFeces_10235	2019_YachidaS	CTRL	Japan	Asian	62	F	22.6409
HmFeces_10244	2019_YachidaS	CTRL	Japan	Asian	74	M	25.0593
HmFeces_10246	2019_YachidaS	CTRL	Japan	Asian	64	F	23.1911
HmFeces_10250	2019_YachidaS	CTRL	Japan	Asian	47	M	20.679
HmFeces_10254	2019_YachidaS	CTRL	Japan	Asian	67	F	19.6752
HmFeces_10258	2019_YachidaS	CTRL	Japan	Asian	42	M	33.14
HmFeces_10259	2019_YachidaS	CTRL	Japan	Asian	69	M	24.3911
HmFeces_10262	2019_YachidaS	CTRL	Japan	Asian	45	M	22.2222
HmFeces_10269	2019_YachidaS	CTRL	Japan	Asian	76	F	24.974
HmFeces_10271	2019_YachidaS	CTRL	Japan	Asian	68	M	22.8374
HmFeces_10272	2019_YachidaS	CTRL	Japan	Asian	44	M	24.1633
HmFeces_10273	2019_YachidaS	CTRL	Japan	Asian	69	F	22.9591
HmFeces_10274	2019_YachidaS	CTRL	Japan	Asian	62	F	19.052
HmFeces_10298	2019_YachidaS	CTRL	Japan	Asian	76	M	22.8625
HmFeces_10301	2019_YachidaS	CTRL	Japan	Asian	77	F	22.8571
HmFeces_10302	2019_YachidaS	CTRL	Japan	Asian	64	M	20.5191
HmFeces_10304	2019_YachidaS	CTRL	Japan	Asian	44	M	22.0522
HmFeces_10315	2019_YachidaS	CTRL	Japan	Asian	59	F	20.0288
HmFeces_10317	2019_YachidaS	CTRL	Japan	Asian	68	M	23.1206
HmFeces_10318	2019_YachidaS	CTRL	Japan	Asian	75	F	18.3655
HmFeces_10320	2019_YachidaS	CTRL	Japan	Asian	70	M	25.7117
HmFeces_10325	2019_YachidaS	CTRL	Japan	Asian	72	M	22.1367
HmFeces_10335	2019_YachidaS	CTRL	Japan	Asian	75	M	22.3081
HmFeces_10339	2019_YachidaS	CTRL	Japan	Asian	76	M	23.8281
HmFeces_10340	2019_YachidaS	CTRL	Japan	Asian	45	F	19.2277
HmFeces_10341	2019_YachidaS	CTRL	Japan	Asian	58	F	22.5466
HmFeces_10349	2019_YachidaS	CTRL	Japan	Asian	62	F	19.9219
HmFeces_10350	2019_YachidaS	CTRL	Japan	Asian	67	F	26.0417
HmFeces_10353	2019_YachidaS	CTRL	Japan	Asian	50	F	20.3428
HmFeces_10354	2019_YachidaS	CTRL	Japan	Asian	60	F	21.1109
HmFeces_10356	2019_YachidaS	CTRL	Japan	Asian	76	M	23.7954
HmFeces_10357	2019_YachidaS	CTRL	Japan	Asian	71	F	24.6094
HmFeces_10362	2019_YachidaS	CTRL	Japan	Asian	76	M	25.8806
HmFeces_10364	2019_YachidaS	CTRL	Japan	Asian	66	M	23.4375
HmFeces_10378	2019_YachidaS	CTRL	Japan	Asian	74	M	19.3337
HmFeces_10390	2019_YachidaS	CTRL	Japan	Asian	68	F	24.3232
HmFeces_10456	2019_YachidaS	CTRL	Japan	Asian	74	M	20.6193
HmFeces_10463	2019_YachidaS	CTRL	Japan	Asian	76	F	19.1111
HmFeces_10465	2019_YachidaS	CTRL	Japan	Asian	47	F	22.3757
HmFeces_10473	2019_YachidaS	CTRL	Japan	Asian	71	M	22.6474
HmFeces_10486	2019_YachidaS	CTRL	Japan	Asian	65	F	19.8189
HmFeces_10487	2019_YachidaS	CTRL	Japan	Asian	78	M	21.0938
HmFeces_10489	2019_YachidaS	CTRL	Japan	Asian	78	M	22.8624
HmFeces_10497	2019_YachidaS	CTRL	Japan	Asian	65	M	21.5645
HmFeces_10504	2019_YachidaS	CTRL	Japan	Asian	67	F	21.9076
HmFeces_10508	2019_YachidaS	CTRL	Japan	Asian	67	M	21.4536
HmFeces_10510	2019_YachidaS	CTRL	Japan	Asian	52	M	21.3039
HmFeces_10512	2019_YachidaS	CTRL	Japan	Asian	78	F	20.6905
HmFeces_10515	2019_YachidaS	CTRL	Japan	Asian	66	F	22.3478
HmFeces_10519	2019_YachidaS	CTRL	Japan	Asian	71	M	22.9421
HmFeces_10537	2019_YachidaS	CTRL	Japan	Asian	76	F	23.4221
HmFeces_10541	2019_YachidaS	CTRL	Japan	Asian	53	F	18.662
HmFeces_10543	2019_YachidaS	CTRL	Japan	Asian	55	M	26.8122
HmFeces_10559	2019_YachidaS	CTRL	Japan	Asian	41	F	20.3244
HmFeces_10562	2019_YachidaS	CTRL	Japan	Asian	56	M	26.8544
HmFeces_10570	2019_YachidaS	CTRL	Japan	Asian	45	M	23.9512
HmFeces_10577	2019_YachidaS	CTRL	Japan	Asian	61	F	27.0051
HmFeces_10583	2019_YachidaS	CTRL	Japan	Asian	67	M	25.0995
HmFeces_10585	2019_YachidaS	CTRL	Japan	Asian	66	F	31.6242
HmFeces_10586	2019_YachidaS	CTRL	Japan	Asian	78	M	22.151
HmFeces_10587	2019_YachidaS	CTRL	Japan	Asian	62	F	25.1532
HmFeces_10589	2019_YachidaS	CTRL	Japan	Asian	75	F	22.6667
HmFeces_10591	2019_YachidaS	CTRL	Japan	Asian	51	M	29.0437
HmFeces_10592	2019_YachidaS	CTRL	Japan	Asian	54	M	23.7118
HmFeces_10593	2019_YachidaS	CTRL	Japan	Asian	61	M	25.9516
HmFeces_10618	2019_YachidaS	CTRL	Japan	Asian	73	F	20.6905
HmFeces_10620	2019_YachidaS	CTRL	Japan	Asian	63	M	20.898
HmFeces_10621	2019_YachidaS	CTRL	Japan	Asian	60	M	20.8086
HmFeces_10622	2019_YachidaS	CTRL	Japan	Asian	62	F	18.1955
HmFeces_10627	2019_YachidaS	CTRL	Japan	Asian	57	M	23.2438
HmFeces_10632	2019_YachidaS	CTRL	Japan	Asian	76	M	25.9695
HmFeces_10639	2019_YachidaS	CTRL	Japan	Asian	40	M	22.9819
HmFeces_10647	2019_YachidaS	CTRL	Japan	Asian	76	M	21.7993
HmFeces_10657	2019_YachidaS	CTRL	Japan	Asian	69	M	24.281
HmFeces_10659	2019_YachidaS	CTRL	Japan	Asian	76	M	20.7967
HmFeces_10661	2019_YachidaS	CTRL	Japan	Asian	49	F	22.3081
HmFeces_10663	2019_YachidaS	CTRL	Japan	Asian	73	M	24.3025
HmFeces_10678	2019_YachidaS	CTRL	Japan	Asian	46	F	19.9594
HmFeces_10684	2019_YachidaS	CTRL	Japan	Asian	61	F	18.591
HmFeces_10698	2019_YachidaS	CTRL	Japan	Asian	71	M	23.3844
HmFeces_10701	2019_YachidaS	CTRL	Japan	Asian	42	M	26.1738
HmFeces_10716	2019_YachidaS	CTRL	Japan	Asian	49	F	21.2306
HmFeces_10726	2019_YachidaS	CTRL	Japan	Asian	69	M	22.1453
HmFeces_10733	2019_YachidaS	CTRL	Japan	Asian	63	M	22.0581
HmFeces_10741	2019_YachidaS	CTRL	Japan	Asian	70	M	24.2215
HmFeces_10776	2019_YachidaS	CTRL	Japan	Asian	42	F	25.5937
HmFeces_10784	2019_YachidaS	CTRL	Japan	Asian	49	M	27.3982
HmFeces_10788	2019_YachidaS	CTRL	Japan	Asian	74	M	22.5896
HmFeces_10794	2019_YachidaS	CTRL	Japan	Asian	54	F	22.1893
HmFeces_10797	2019_YachidaS	CTRL	Japan	Asian	70	F	25.3333
HmFeces_10801	2019_YachidaS	CTRL	Japan	Asian	68	F	19.5006
HmFeces_10802	2019_YachidaS	CTRL	Japan	Asian	77	M	20.4382
HmFeces_10804	2019_YachidaS	CTRL	Japan	Asian	74	F	24.3496
HmFeces_10805	2019_YachidaS	CTRL	Japan	Asian	54	F	19.6283
HmFeces_10807	2019_YachidaS	CTRL	Japan	Asian	74	F	20.83
HmFeces_10808	2019_YachidaS	CTRL	Japan	Asian	60	M	19.487
HmFeces_10817	2019_YachidaS	CTRL	Japan	Asian	65	F	24.3232
HmFeces_10832	2019_YachidaS	CTRL	Japan	Asian	55	M	24.093
HmFeces_10835	2019_YachidaS	CTRL	Japan	Asian	74	M	20.7031
HmFeces_10838	2019_YachidaS	CTRL	Japan	Asian	75	F	21.1702
HmFeces_10850	2019_YachidaS	CTRL	Japan	Asian	51	M	28.3848
HmFeces_10869	2019_YachidaS	CTRL	Japan	Asian	69	M	22.4082
HmFeces_10889	2019_YachidaS	CTRL	Japan	Asian	54	F	20.7756
HmFeces_10890	2019_YachidaS	CTRL	Japan	Asian	68	F	18.662
HmFeces_10907	2019_YachidaS	CTRL	Japan	Asian	37	M	25.0135
HmFeces_10913	2019_YachidaS	CTRL	Japan	Asian	46	M	22.4712
HmFeces_10924	2019_YachidaS	CTRL	Japan	Asian	46	F	23.0469
HmFeces_10947	2019_YachidaS	CTRL	Japan	Asian	58	M	20.3037
HmFeces_10968	2019_YachidaS	CTRL	Japan	Asian	43	F	16.7969
HmFeces_10976	2019_YachidaS	CTRL	Japan	Asian	52	M	25.0135
HmFeces_10990	2019_YachidaS	CTRL	Japan	Asian	58	F	18.5529
HmFeces_11031	2019_YachidaS	CTRL	Japan	Asian	66	M	24.8016
HmFeces_11035	2019_YachidaS	CTRL	Japan	Asian	73	F	21.6041
HmFeces_11049	2019_YachidaS	CTRL	Japan	Asian	61	F	21.0772
HmFeces_11057	2019_YachidaS	CTRL	Japan	Asian	71	F	17.3484
HmFeces_11062	2019_YachidaS	CTRL	Japan	Asian	48	M	21.6721
HmFeces_11106	2019_YachidaS	CTRL	Japan	Asian	44	M	23.8367
HmFeces_11124	2019_YachidaS	CTRL	Japan	Asian	77	M	20.5714
HmFeces_11159	2019_YachidaS	CTRL	Japan	Asian	63	F	27.5482
HmFeces_11168	2019_YachidaS	CTRL	Japan	Asian	55	M	23.3887
HmFeces_11170	2019_YachidaS	CTRL	Japan	Asian	32	M	18.7328
HmFeces_11171	2019_YachidaS	CTRL	Japan	Asian	77	M	20.4382
HmFeces_11203	2019_YachidaS	CTRL	Japan	Asian	34	M	21.8573
HmFeces_11209	2019_YachidaS	CTRL	Japan	Asian	37	M	25.3444
HmFeces_11210	2019_YachidaS	CTRL	Japan	Asian	68	F	19.2234
HmFeces_11213	2019_YachidaS	CTRL	Japan	Asian	51	M	19.1571
HmFeces_11223	2019_YachidaS	CTRL	Japan	Asian	63	M	21.1073
HmFeces_11226	2019_YachidaS	CTRL	Japan	Asian	51	F	19.433
HmFeces_11227	2019_YachidaS	CTRL	Japan	Asian	72	M	23.0546
HmFeces_11255	2019_YachidaS	CTRL	Japan	Asian	47	M	26.1752
HmFeces_11294	2019_YachidaS	CTRL	Japan	Asian	57	M	26.2596
HmFeces_11299	2019_YachidaS	CTRL	Japan	Asian	54	M	23.5294
HmFeces_11311	2019_YachidaS	CTRL	Japan	Asian	63	M	24.4418
HmFeces_11343	2019_YachidaS	CTRL	Japan	Asian	44	F	21.6311
HmFeces_11354	2019_YachidaS	CTRL	Japan	Asian	55	M	24.5089
HmFeces_11369	2019_YachidaS	CTRL	Japan	Asian	55	M	21.2585
HmFeces_11379	2019_YachidaS	CTRL	Japan	Asian	79	F	24.6094
HmFeces_11389	2019_YachidaS	CTRL	Japan	Asian	38	M	22.4996
HmFeces_11409	2019_YachidaS	CTRL	Japan	Asian	54	F	20.2395
HmFeces_11413	2019_YachidaS	CTRL	Japan	Asian	61	M	26.4236
HmFeces_11419	2019_YachidaS	CTRL	Japan	Asian	55	M	22.913
HmFeces_11431	2019_YachidaS	CTRL	Japan	Asian	58	F	17.9089
HmFeces_11432	2019_YachidaS	CTRL	Japan	Asian	74	M	24.6094
HmFeces_11434	2019_YachidaS	CTRL	Japan	Asian	64	F	16.4237
HmFeces_11448	2019_YachidaS	CTRL	Japan	Asian	40	F	17.6309
HmFeces_11449	2019_YachidaS	CTRL	Japan	Asian	46	F	20.3125
HmFeces_11450	2019_YachidaS	CTRL	Japan	Asian	72	M	22.9481
HmFeces_11451	2019_YachidaS	CTRL	Japan	Asian	62	F	21.9261
HmFeces_11452	2019_YachidaS	CTRL	Japan	Asian	47	M	21.4533
HmFeces_11454	2019_YachidaS	CTRL	Japan	Asian	47	F	18.4425
HmFeces_11459	2019_YachidaS	CTRL	Japan	Asian	67	F	23.9361
HmFeces_11464	2019_YachidaS	CTRL	Japan	Asian	56	M	23.8367
HmFeces_11467	2019_YachidaS	CTRL	Japan	Asian	72	M	21.7193
HmFeces_11473	2019_YachidaS	CTRL	Japan	Asian	54	M	27.3356
HmFeces_11475	2019_YachidaS	CTRL	Japan	Asian	63	F	19.1467
HmFeces_11477	2019_YachidaS	CTRL	Japan	Asian	75	M	20.1348
HmFeces_11480	2019_YachidaS	CTRL	Japan	Asian	66	F	23.03
HmFeces_11486	2019_YachidaS	CTRL	Japan	Asian	62	F	20.2395
HmFeces_11487	2019_YachidaS	CTRL	Japan	Asian	66	F	23.7253
HmFeces_11489	2019_YachidaS	CTRL	Japan	Asian	55	M	23.5666
HmFeces_11492	2019_YachidaS	CTRL	Japan	Asian	69	F	23.5304
HmFeces_11495	2019_YachidaS	CTRL	Japan	Asian	71	F	26.635
HmFeces_11501	2019_YachidaS	CTRL	Japan	Asian	68	F	21.1927
HmFeces_11513	2019_YachidaS	CTRL	Japan	Asian	37	M	19.2672
HmFeces_11521	2019_YachidaS	CTRL	Japan	Asian	49	F	19.7239
HmFeces_11524	2019_YachidaS	CTRL	Japan	Asian	31	M	39.3283
HmFeces_11526	2019_YachidaS	CTRL	Japan	Asian	52	F	22.5827
HmFeces_11527	2019_YachidaS	CTRL	Japan	Asian	35	F	22.1893
HmFeces_11528	2019_YachidaS	CTRL	Japan	Asian	57	M	30.1162
HmFeces_11580	2019_YachidaS	CTRL	Japan	Asian	21	F	17.898
HmFeces_11607	2019_YachidaS	CTRL	Japan	Asian	70	F	29.9643
HmFeces_11626	2019_YachidaS	CTRL	Japan	Asian	50	M	21.4619
HmFeces_11638	2019_YachidaS	CTRL	Japan	Asian	57	F	21.4844
HmFeces_11641	2019_YachidaS	CTRL	Japan	Asian	52	M	27.6361
HmFeces_11675	2019_YachidaS	CTRL	Japan	Asian	51	F	21.9076
HmFeces_11682	2019_YachidaS	CTRL	Japan	Asian	61	F	17.0874
HmFeces_11694	2019_YachidaS	CTRL	Japan	Asian	63	F	17.898
HmFeces_11710	2019_YachidaS	CTRL	Japan	Asian	40	M	22.7732
HmFeces_11720	2019_YachidaS	CTRL	Japan	Asian	70	M	17.9688
HmFeces_11754	2019_YachidaS	CTRL	Japan	Asian	27	M	24.968
HmFeces_11788	2019_YachidaS	CTRL	Japan	Asian	34	M	21.9281
HmFeces_11796	2019_YachidaS	CTRL	Japan	Asian	75	F	30.2112
HmFeces_11818	2019_YachidaS	CTRL	Japan	Asian	37	M	22.1297
HmFeces_11821	2019_YachidaS	CTRL	Japan	Asian	52	F	17.9089
HmFeces_11822	2019_YachidaS	CTRL	Japan	Asian	55	F	21.0828
HmFeces_11873	2019_YachidaS	CTRL	Japan	Asian	78	M	23.3091
HmFeces_11885	2019_YachidaS	CTRL	Japan	Asian	73	M	22.8928
HmFeces_11927	2019_YachidaS	CTRL	Japan	Asian	58	M	22.2291
HmFeces_11942	2019_YachidaS	CTRL	Japan	Asian	76	F	21.5019
HmFeces_11955	2019_YachidaS	CTRL	Japan	Asian	70	M	22.68
HmFeces_11965	2019_YachidaS	CTRL	Japan	Asian	41	F	26.079
HmFeces_11984	2019_YachidaS	CTRL	Japan	Asian	62	M	21.7079
HmFeces_11996	2019_YachidaS	CTRL	Japan	Asian	51	F	21.2306
HmFeces_12016	2019_YachidaS	CTRL	Japan	Asian	60	F	18.5901
HmFeces_12070	2019_YachidaS	CTRL	Japan	Asian	49	F	20.83
HmFeces_12082	2019_YachidaS	CTRL	Japan	Asian	30	M	unknown
HmFeces_12101	2019_YachidaS	CTRL	Japan	Asian	56	M	24.093
HmFeces_12106	2019_YachidaS	CTRL	Japan	Asian	77	F	21.9261
HmFeces_12165	2019_YachidaS	CTRL	Japan	Asian	64	F	21.0938
HmFeces_12197	2019_YachidaS	CTRL	Japan	Asian	43	M	24.7409
HmFeces_12204	2019_YachidaS	CTRL	Japan	Asian	55	F	19.7777
HmFeces_12242	2019_YachidaS	CTRL	Japan	Asian	33	F	22.2063
HmFeces_12243	2019_YachidaS	CTRL	Japan	Asian	74	F	19.91
HmFeces_12276	2019_YachidaS	CTRL	Japan	Asian	46	M	21.7994
HmFeces_12340	2019_YachidaS	CTRL	Japan	Asian	59	M	26.5338
HmFeces_12370	2019_YachidaS	CTRL	Japan	Asian	65	F	18.2563
HmFeces_12389	2019_YachidaS	CTRL	Japan	Asian	35	M	24.2215
HmFeces_12396	2019_YachidaS	CTRL	Japan	Asian	38	F	17.8506
HmFeces_11243	2019_YachidaS	CTRL	Japan	Asian	NA	NA	NA
S3_043	YuJ	CRC	CHN	Asian	72	F	NA
S5_002	YuJ	CRC	CHN	Asian	50	M	NA
S5_003	YuJ	CRC	CHN	Asian	83	M	NA
S5_006	YuJ	CRC	CHN	Asian	75	M	NA
S5_007	YuJ	CRC	CHN	Asian	58	F	NA
S5_008	YuJ	CRC	CHN	Asian	67	M	NA
S5_009	YuJ	CRC	CHN	Asian	89	F	NA
S5_010	YuJ	CRC	CHN	Asian	82	F	NA
S5_011	YuJ	CRC	CHN	Asian	71	M	NA
S5_012_merged	YuJ	CRC	CHN	Asian	84	M	NA
S5_013	YuJ	CRC	CHN	Asian	72	F	NA
S5_014	YuJ	CRC	CHN	Asian	61	M	NA
S5_015	YuJ	CRC	CHN	Asian	65	M	NA
S5_016	YuJ	CRC	CHN	Asian	83	M	NA
S5_017	YuJ	CRC	CHN	Asian	81	M	NA
S5_018	YuJ	CRC	CHN	Asian	74	M	NA
S5_019	YuJ	CRC	CHN	Asian	65	F	NA
S5_020	YuJ	CRC	CHN	Asian	72	F	NA
S5_021	YuJ	CRC	CHN	Asian	64	F	NA
S5_022	YuJ	CRC	CHN	Asian	73	M	NA
S5_023	YuJ	CRC	CHN	Asian	68	F	NA
S5_025	YuJ	CRC	CHN	Asian	60	F	NA
S5_026	YuJ	CRC	CHN	Asian	80	F	NA
S5_027	YuJ	CRC	CHN	Asian	84	F	NA
S5_028	YuJ	CRC	CHN	Asian	67	M	NA
S5_029	YuJ	CRC	CHN	Asian	79	M	NA
S5_030	YuJ	CRC	CHN	Asian	82	M	NA
S5_031	YuJ	CRC	CHN	Asian	84	M	NA
S5_032	YuJ	CRC	CHN	Asian	85	M	NA
S5_034	YuJ	CRC	CHN	Asian	74	F	NA
S5_035	YuJ	CRC	CHN	Asian	77	M	NA
S5_037	YuJ	CRC	CHN	Asian	73	F	NA
S5_038	YuJ	CRC	CHN	Asian	67	M	NA
S5_039	YuJ	CRC	CHN	Asian	70	F	NA
S5_040	YuJ	CRC	CHN	Asian	91	M	NA
S5_041	YuJ	CRC	CHN	Asian	64	F	NA
S5_042	YuJ	CRC	CHN	Asian	77	M	NA
S5_043	YuJ	CRC	CHN	Asian	63	F	NA
S5_045	YuJ	CRC	CHN	Asian	80	M	NA
S5_047	YuJ	CRC	CHN	Asian	43	F	NA
S5_052	YuJ	CRC	CHN	Asian	84	F	NA
S5_055	YuJ	CRC	CHN	Asian	81	F	NA
S5_055-2	YuJ	CRC	CHN	Asian	81	F	NA
S5_056	YuJ	CRC	CHN	Asian	79	M	NA
S5_057	YuJ	CRC	CHN	Asian	92	M	NA
S5_060	YuJ	CRC	CHN	Asian	52	F	NA
S5_061	YuJ	CRC	CHN	Asian	84	M	NA
S5_062	YuJ	CRC	CHN	Asian	96	F	NA
S5_064	YuJ	CRC	CHN	Asian	78	M	NA
S5_066	YuJ	CRC	CHN	Asian	58	F	NA
S5_068	YuJ	CRC	CHN	Asian	87	F	NA
S5_070	YuJ	CRC	CHN	Asian	59	M	NA
S5_071	YuJ	CRC	CHN	Asian	83	M	NA
S5_072	YuJ	CRC	CHN	Asian	71	M	NA
S5_073	YuJ	CRC	CHN	Asian	85	M	NA
S5_075	YuJ	CRC	CHN	Asian	81	M	NA
S5_076	YuJ	CRC	CHN	Asian	82	F	NA
S5_077	YuJ	CRC	CHN	Asian	54	F	NA
S5_078	YuJ	CRC	CHN	Asian	74	F	NA
S5_080	YuJ	CRC	CHN	Asian	83	F	NA
S5_082	YuJ	CRC	CHN	Asian	86	F	NA
S5_083	YuJ	CRC	CHN	Asian	69	F	NA
S5_084_merged	YuJ	CRC	CHN	Asian	68	F	NA
S5_085	YuJ	CRC	CHN	Asian	74	M	NA
S5_086	YuJ	CRC	CHN	Asian	67	M	NA
S5_087	YuJ	CRC	CHN	Asian	81	M	NA
S5_088	YuJ	CRC	CHN	Asian	56	M	NA
S5_089	YuJ	CRC	CHN	Asian	75	M	NA
S5_091	YuJ	CRC	CHN	Asian	74	M	NA
S5_092	YuJ	CRC	CHN	Asian	61	F	NA
S5_093	YuJ	CRC	CHN	Asian	60	M	NA
S5_094_merged	YuJ	CRC	CHN	Asian	77	M	NA
S5_096	YuJ	CRC	CHN	Asian	70	M	NA
S5_098	YuJ	CRC	CHN	Asian	64	F	NA
S5_099	YuJ	CRC	CHN	Asian	55	M	NA
S5_101	YuJ	CRC	CHN	Asian	89	M	NA
S5_104	YuJ	CRC	CHN	Asian	78	M	NA
S6_001	YuJ	CRC	CHN	Asian	65	F	NA
S6_002	YuJ	CRC	CHN	Asian	83	M	NA
S6_003_merged	YuJ	CRC	CHN	Asian	87	F	NA
S6_004	YuJ	CRC	CHN	Asian	75	M	NA
S6_005	YuJ	CRC	CHN	Asian	67	M	NA
S6_006	YuJ	CRC	CHN	Asian	89	F	NA
S6_007	YuJ	CRC	CHN	Asian	82	F	NA
S6_008	YuJ	CRC	CHN	Asian	71	M	NA
S6_009	YuJ	CRC	CHN	Asian	84	M	NA
S6_010	YuJ	CRC	CHN	Asian	72	F	NA
S6_011	YuJ	CRC	CHN	Asian	65	M	NA
S6_012	YuJ	CRC	CHN	Asian	60	F	NA
S6_013	YuJ	CRC	CHN	Asian	64	F	NA
S6_014	YuJ	CRC	CHN	Asian	78	M	NA
S6_015	YuJ	CRC	CHN	Asian	74	M	NA
S6_016	YuJ	CRC	CHN	Asian	83	M	NA
S6_017	YuJ	CRC	CHN	Asian	62	M	NA
S6_018	YuJ	CRC	CHN	Asian	81	M	NA
S6_019	YuJ	CRC	CHN	Asian	80	M	NA
S6_020	YuJ	CRC	CHN	Asian	86	F	NA
S6_021	YuJ	CRC	CHN	Asian	83	F	NA
S6_022	YuJ	CRC	CHN	Asian	64	F	NA
S6_023	YuJ	CRC	CHN	Asian	73	M	NA
S6_024	YuJ	CRC	CHN	Asian	89	M	NA
S6_025	YuJ	CRC	CHN	Asian	81	F	NA
S6_026	YuJ	CRC	CHN	Asian	67	M	NA
S6_027	YuJ	CRC	CHN	Asian	62	M	NA
S6_028	YuJ	CRC	CHN	Asian	69	F	NA
S6_029	YuJ	CRC	CHN	Asian	68	F	NA
S6_030	YuJ	CRC	CHN	Asian	57	F	NA
S6_031	YuJ	CRC	CHN	Asian	72	F	NA
S6_032	YuJ	CRC	CHN	Asian	68	F	NA
S6_035	YuJ	CRC	CHN	Asian	64	F	NA
S1_001	YuJ	CTRL	CHN	Asian	54	F	NA
S1_002	YuJ	CTRL	CHN	Asian	57	F	NA
S1_003	YuJ	CTRL	CHN	Asian	63	M	NA
S1_004	YuJ	CTRL	CHN	Asian	59	F	NA
S1_005	YuJ	CTRL	CHN	Asian	62	F	NA
S1_006	YuJ	CTRL	CHN	Asian	68	M	NA
S1_007	YuJ	CTRL	CHN	Asian	63	M	NA
S1_008	YuJ	CTRL	CHN	Asian	73	F	NA
S1_009	YuJ	CTRL	CHN	Asian	71	M	NA
S1_010	YuJ	CTRL	CHN	Asian	57	F	NA
S1_011	YuJ	CTRL	CHN	Asian	61	F	NA
S1_012_merged	YuJ	CTRL	CHN	Asian	59	F	NA
S1_013	YuJ	CTRL	CHN	Asian	65	M	NA
S1_014	YuJ	CTRL	CHN	Asian	60	F	NA
S1_015	YuJ	CTRL	CHN	Asian	71	F	NA
S1_016	YuJ	CTRL	CHN	Asian	65	F	NA
S1_017	YuJ	CTRL	CHN	Asian	71	F	NA
S1_018	YuJ	CTRL	CHN	Asian	65	M	NA
S1_019	YuJ	CTRL	CHN	Asian	66	M	NA
S1_020	YuJ	CTRL	CHN	Asian	79	F	NA
S1_021	YuJ	CTRL	CHN	Asian	71	M	NA
S1_022	YuJ	CTRL	CHN	Asian	57	M	NA
S1_023	YuJ	CTRL	CHN	Asian	64	M	NA
S1_024_merged	YuJ	CTRL	CHN	Asian	65	M	NA
S1_025	YuJ	CTRL	CHN	Asian	58	M	NA
S1_026	YuJ	CTRL	CHN	Asian	59	M	NA
S1_027	YuJ	CTRL	CHN	Asian	67	M	NA
S1_028	YuJ	CTRL	CHN	Asian	50	M	NA
S1_029	YuJ	CTRL	CHN	Asian	61	F	NA
S1_030	YuJ	CTRL	CHN	Asian	47	F	NA
S1_031	YuJ	CTRL	CHN	Asian	52	F	NA
S1_032	YuJ	CTRL	CHN	Asian	51	M	NA
S1_033	YuJ	CTRL	CHN	Asian	63	F	NA
S1_034	YuJ	CTRL	CHN	Asian	68	F	NA
S1_035	YuJ	CTRL	CHN	Asian	55	M	NA
S1_036	YuJ	CTRL	CHN	Asian	62	F	NA
S1_037	YuJ	CTRL	CHN	Asian	64	M	NA
S1_038	YuJ	CTRL	CHN	Asian	59	M	NA
S1_039	YuJ	CTRL	CHN	Asian	54	F	NA
S1_040	YuJ	CTRL	CHN	Asian	60	F	NA
S1_041	YuJ	CTRL	CHN	Asian	56	M	NA
S1_042	YuJ	CTRL	CHN	Asian	62	F	NA
S1_043	YuJ	CTRL	CHN	Asian	75	M	NA
S1_045	YuJ	CTRL	CHN	Asian	67	F	NA
S1_047	YuJ	CTRL	CHN	Asian	66	M	NA
S1_048	YuJ	CTRL	CHN	Asian	57	F	NA
S1_049	YuJ	CTRL	CHN	Asian	61	F	NA
S1_050	YuJ	CTRL	CHN	Asian	70	F	NA
S1_051	YuJ	CTRL	CHN	Asian	62	F	NA
S1_052	YuJ	CTRL	CHN	Asian	61	F	NA
S1_053	YuJ	CTRL	CHN	Asian	64	F	NA
S1_054	YuJ	CTRL	CHN	Asian	62	F	NA
S1_057	YuJ	CTRL	CHN	Asian	57	F	NA
S1_058	YuJ	CTRL	CHN	Asian	60	M	NA
S1_060_merged	YuJ	CTRL	CHN	Asian	57	F	NA
S1_061	YuJ	CTRL	CHN	Asian	59	F	NA
S1_062_merged	YuJ	CTRL	CHN	Asian	61	F	NA
S1_064	YuJ	CTRL	CHN	Asian	72	M	NA
S1_065	YuJ	CTRL	CHN	Asian	64	F	NA
S1_066	YuJ	CTRL	CHN	Asian	64	M	NA
S1_067	YuJ	CTRL	CHN	Asian	57	F	NA
S1_068	YuJ	CTRL	CHN	Asian	62	F	NA
S1_069	YuJ	CTRL	CHN	Asian	65	F	NA
S1_070	YuJ	CTRL	CHN	Asian	58	M	NA
S1_071	YuJ	CTRL	CHN	Asian	65	F	NA
S1_072	YuJ	CTRL	CHN	Asian	76	F	NA
S1_073	YuJ	CTRL	CHN	Asian	65	F	NA
S1_074	YuJ	CTRL	CHN	Asian	63	F	NA
S1_077	YuJ	CTRL	CHN	Asian	67	F	NA
S1_078	YuJ	CTRL	CHN	Asian	68	F	NA
S1_079	YuJ	CTRL	CHN	Asian	65	M	NA
S1_081	YuJ	CTRL	CHN	Asian	67	F	NA
S1_083	YuJ	CTRL	CHN	Asian	72	F	NA
S1_084	YuJ	CTRL	CHN	Asian	59	M	NA
S1_086	YuJ	CTRL	CHN	Asian	57	M	NA
S1_087	YuJ	CTRL	CHN	Asian	62	F	NA
S1_088	YuJ	CTRL	CHN	Asian	65	F	NA
S1_089	YuJ	CTRL	CHN	Asian	62	F	NA
S1_089-2	YuJ	CTRL	CHN	Asian	62	F	NA
S1_091	YuJ	CTRL	CHN	Asian	57	M	NA
S1_092	YuJ	CTRL	CHN	Asian	62	M	NA
S1_093	YuJ	CTRL	CHN	Asian	67	M	NA
S1_094	YuJ	CTRL	CHN	Asian	60	F	NA
S1_095	YuJ	CTRL	CHN	Asian	59	F	NA
S1_100_merged	YuJ	CTRL	CHN	Asian	53	F	NA
S1_102	YuJ	CTRL	CHN	Asian	52	F	NA
S1_105	YuJ	CTRL	CHN	Asian	61	F	NA
S1_106	YuJ	CTRL	CHN	Asian	59	M	NA
S1_107	YuJ	CTRL	CHN	Asian	72	F	NA
S1_108	YuJ	CTRL	CHN	Asian	63	M	NA
S1_109	YuJ	CTRL	CHN	Asian	51	M	NA
S1_110	YuJ	CTRL	CHN	Asian	53	F	NA
S1_111	YuJ	CTRL	CHN	Asian	72	M	NA
S1_112	YuJ	CTRL	CHN	Asian	57	M	NA
S1_113	YuJ	CTRL	CHN	Asian	56	F	NA
S1_114	YuJ	CTRL	CHN	Asian	59	M	NA
S1_115	YuJ	CTRL	CHN	Asian	57	F	NA
S1_116	YuJ	CTRL	CHN	Asian	54	F	NA
S1_118	YuJ	CTRL	CHN	Asian	48	F	NA
S1_120	YuJ	CTRL	CHN	Asian	58	F	NA
S1_121	YuJ	CTRL	CHN	Asian	76	M	NA
S1_122	YuJ	CTRL	CHN	Asian	78	F	NA
S1_123	YuJ	CTRL	CHN	Asian	72	M	NA
S1_124	YuJ	CTRL	CHN	Asian	76	F	NA
S1_125	YuJ	CTRL	CHN	Asian	58	M	NA
S1_126	YuJ	CTRL	CHN	Asian	58	M	NA
S1_127	YuJ	CTRL	CHN	Asian	63	F	NA
S1_128	YuJ	CTRL	CHN	Asian	69	F	NA
S1_130	YuJ	CTRL	CHN	Asian	67	M	NA
S1_132	YuJ	CTRL	CHN	Asian	65	F	NA
S2_005	YuJ	CTRL	CHN	Asian	60	F	NA
S3_096	YuJ	CTRL	CHN	Asian	66	M	NA
SRR14610579	2022_Liu	CRC	CHN	Asian	73	Female	19.841
SRR14610590	2022_Liu	CRC	CHN	Asian	71	Female	25.807
SRR14610591	2022_Liu	CRC	CHN	Asian	48	Female	25.036
SRR14610592	2022_Liu	CRC	CHN	Asian	61	Male	27.161
SRR14610593	2022_Liu	CRC	CHN	Asian	62	Female	26.038
SRR14610594	2022_Liu	CRC	CHN	Asian	71	Female	26.222
SRR14610595	2022_Liu	CRC	CHN	Asian	48	Female	22.499
SRR14610596	2022_Liu	CRC	CHN	Asian	66	Male	24.858
SRR14610597	2022_Liu	CRC	CHN	Asian	48	Male	28.408
SRR14610598	2022_Liu	CRC	CHN	Asian	64	Female	22.232
SRR14610599	2022_Liu	CRC	CHN	Asian	50	Male	26.286
SRR14610600	2022_Liu	CRC	CHN	Asian	66	Male	18.776
SRR14610601	2022_Liu	CRC	CHN	Asian	51	Male	24.802
SRR14610602	2022_Liu	CRC	CHN	Asian	69	Male	19.723
SRR14610613	2022_Liu	CRC	CHN	Asian	45	Female	21.12
SRR14610624	2022_Liu	CRC	CHN	Asian	57	Male	17.857
SRR14610635	2022_Liu	CRC	CHN	Asian	31	Male	20.701
SRR14610636	2022_Liu	CRC	CHN	Asian	45	Male	24.338
SRR14610637	2022_Liu	CRC	CHN	Asian	55	Female	27.198
SRR14610638	2022_Liu	CRC	CHN	Asian	53	Male	29.321
SRR14610639	2022_Liu	CRC	CHN	Asian	46	Female	18.314
SRR14610640	2022_Liu	CRC	CHN	Asian	64	Male	24.259
SRR14610641	2022_Liu	CRC	CHN	Asian	48	Male	21.048
SRR14610642	2022_Liu	CRC	CHN	Asian	58	Female	24.435
SRR14610643	2022_Liu	CRC	CHN	Asian	63	Female	23.333
SRR14610644	2022_Liu	CRC	CHN	Asian	71	Male	24.977
SRR14610645	2022_Liu	CRC	CHN	Asian	74	Male	20.957
SRR14610646	2022_Liu	CRC	CHN	Asian	68	Female	30.359
SRR14610647	2022_Liu	CRC	CHN	Asian	54	Female	22.832
SRR14610648	2022_Liu	CRC	CHN	Asian	68	Female	29.643
SRR14610649	2022_Liu	CRC	CHN	Asian	67	Male	29.412
SRR14610650	2022_Liu	CRC	CHN	Asian	58	Male	20.898
SRR14610651	2022_Liu	CRC	CHN	Asian	61	Male	20.069
SRR14610652	2022_Liu	CRC	CHN	Asian	60	Male	24.093
SRR14610653	2022_Liu	CRC	CHN	Asian	54	Male	25.528
SRR14610655	2022_Liu	CRC	CHN	Asian	57	Male	26.122
SRR14610656	2022_Liu	CRC	CHN	Asian	66	Female	26.038
SRR14610657	2022_Liu	CRC	CHN	Asian	29	Female	24.465
SRR14610658	2022_Liu	CRC	CHN	Asian	60	Male	23.508
SRR14610659	2022_Liu	CRC	CHN	Asian	67	Female	22.719
SRR14610666	2022_Liu	CRC	CHN	Asian	61	Female	19.896
SRR14610678	2022_Liu	CRC	CHN	Asian	65	Male	21.218
SRR14610689	2022_Liu	CRC	CHN	Asian	65	Male	22.59
SRR14610699	2022_Liu	CRC	CHN	Asian	67	Female	21.368
SRR14610700	2022_Liu	CRC	CHN	Asian	54	Male	23.424
SRR14610701	2022_Liu	CRC	CHN	Asian	65	Male	24.802
SRR14610702	2022_Liu	CRC	CHN	Asian	61	Male	23.939
SRR14610703	2022_Liu	CRC	CHN	Asian	65	Male	23.939
SRR14610704	2022_Liu	CRC	CHN	Asian	54	Female	18.314
SRR14610705	2022_Liu	CRC	CHN	Asian	62	Male	19.531
SRR14610706	2022_Liu	CRC	CHN	Asian	61	Female	23.438
SRR14610707	2022_Liu	CRC	CHN	Asian	71	Male	24.568
SRR14610708	2022_Liu	CRC	CHN	Asian	73	Male	20.716
SRR14610709	2022_Liu	CRC	CHN	Asian	62	Male	26.235
SRR14610710	2022_Liu	CRC	CHN	Asian	56	Male	21.971
SRR14610711	2022_Liu	CRC	CHN	Asian	47	Male	21.971
SRR14610713	2022_Liu	CRC	CHN	Asian	50	Female	20.83
SRR14610714	2022_Liu	CRC	CHN	Asian	77	Male	24.024
SRR14610715	2022_Liu	CRC	CHN	Asian	43	Male	22.229
SRR14610716	2022_Liu	CRC	CHN	Asian	56	Male	25.712
SRR14610717	2022_Liu	CRC	CHN	Asian	65	Male	26.573
SRR14610718	2022_Liu	CRC	CHN	Asian	70	Male	31.512
SRR14610719	2022_Liu	CRC	CHN	Asian	59	Female	19.111
SRR14610720	2022_Liu	CRC	CHN	Asian	47	Male	24.568
SRR14610721	2022_Liu	CRC	CHN	Asian	50	Female	18.827
SRR14610722	2022_Liu	CRC	CHN	Asian	41	Female	23.508
SRR14610723	2022_Liu	CRC	CHN	Asian	41	Female	23.875
SRR14610724	2022_Liu	CRC	CHN	Asian	61	Female	21.926
SRR14610725	2022_Liu	CRC	CHN	Asian	70	Male	24.444
SRR14610726	2022_Liu	CRC	CHN	Asian	54	Male	25.04
SRR14610727	2022_Liu	CRC	CHN	Asian	66	Male	18.778
SRR14610728	2022_Liu	CRC	CHN	Asian	71	Female	24.539
SRR14610729	2022_Liu	CRC	CHN	Asian	62	Female	21.641
SRR14610730	2022_Liu	CRC	CHN	Asian	47	Female	28.556
SRR14610732	2022_Liu	CRC	CHN	Asian	47	Male	28.685
SRR14610733	2022_Liu	CRC	CHN	Asian	51	Male	21.203
SRR14610734	2022_Liu	CRC	CHN	Asian	48	Female	24.187
SRR14610654	2022_Liu	CRC	CHN	Asian	60	Male	20.069
SRR14610667	2022_Liu	CRC	CHN	Asian	57	Male	29.321
SRR14610712	2022_Liu	CRC	CHN	Asian	71	Male	20.761
SRR14610569	2022_Liu	CTRL	CHN	Asian	62	Male	19.33
SRR14610570	2022_Liu	CTRL	CHN	Asian	58	Male	22.61
SRR14610571	2022_Liu	CTRL	CHN	Asian	63	Male	30.48
SRR14610572	2022_Liu	CTRL	CHN	Asian	56	Male	27.93
SRR14610573	2022_Liu	CTRL	CHN	Asian	59	Male	20.72
SRR14610574	2022_Liu	CTRL	CHN	Asian	63	Female	20.29
SRR14610575	2022_Liu	CTRL	CHN	Asian	60	Female	20.96
SRR14610576	2022_Liu	CTRL	CHN	Asian	57	Male	24.69
SRR14610577	2022_Liu	CTRL	CHN	Asian	59	Male	18.52
SRR14610578	2022_Liu	CTRL	CHN	Asian	58	Female	24.58
SRR14610580	2022_Liu	CTRL	CHN	Asian	63	Male	25.08
SRR14610581	2022_Liu	CTRL	CHN	Asian	61	Male	20.04
SRR14610582	2022_Liu	CTRL	CHN	Asian	71	Female	20.83
SRR14610583	2022_Liu	CTRL	CHN	Asian	65	Male	17.48
SRR14610584	2022_Liu	CTRL	CHN	Asian	65	Male	24.12
SRR14610585	2022_Liu	CTRL	CHN	Asian	65	Male	23.18
SRR14610586	2022_Liu	CTRL	CHN	Asian	56	Male	21.99
SRR14610587	2022_Liu	CTRL	CHN	Asian	59	Male	20.43
SRR14610588	2022_Liu	CTRL	CHN	Asian	57	Male	19.57
SRR14610589	2022_Liu	CTRL	CHN	Asian	62	Male	23.38
SRR14610603	2022_Liu	CTRL	CHN	Asian	62	Male	22.62
SRR14610604	2022_Liu	CTRL	CHN	Asian	55	Male	22.63
SRR14610605	2022_Liu	CTRL	CHN	Asian	60	Male	20.04
SRR14610606	2022_Liu	CTRL	CHN	Asian	55	Male	22.35
SRR14610607	2022_Liu	CTRL	CHN	Asian	58	Male	23.09
SRR14610608	2022_Liu	CTRL	CHN	Asian	61	Female	21.33
SRR14610609	2022_Liu	CTRL	CHN	Asian	37	Female	23.1393
SRR14610610	2022_Liu	CTRL	CHN	Asian	40	Male	24.636
SRR14610611	2022_Liu	CTRL	CHN	Asian	36	Male	21.9426
SRR14610612	2022_Liu	CTRL	CHN	Asian	30	Female	23.7328
SRR14610614	2022_Liu	CTRL	CHN	Asian	72	Male	25.2441
SRR14610615	2022_Liu	CTRL	CHN	Asian	70	Male	21.9998
SRR14610616	2022_Liu	CTRL	CHN	Asian	72	Male	24.6548
SRR14610617	2022_Liu	CTRL	CHN	Asian	43	Female	19.2568
SRR14610618	2022_Liu	CTRL	CHN	Asian	69	Female	20.1701
SRR14610619	2022_Liu	CTRL	CHN	Asian	71	Male	23.8874
SRR14610620	2022_Liu	CTRL	CHN	Asian	53	Male	27.6276
SRR14610621	2022_Liu	CTRL	CHN	Asian	47	Female	20.2153
SRR14610622	2022_Liu	CTRL	CHN	Asian	48	Female	25.6464
SRR14610623	2022_Liu	CTRL	CHN	Asian	72	Male	20.7034
SRR14610625	2022_Liu	CTRL	CHN	Asian	47	Male	27.3724
SRR14610626	2022_Liu	CTRL	CHN	Asian	68	Female	22.0816
SRR14610627	2022_Liu	CTRL	CHN	Asian	51	Female	19.9062
SRR14610628	2022_Liu	CTRL	CHN	Asian	49	Female	21.7543
SRR14610629	2022_Liu	CTRL	CHN	Asian	68	Male	31.2885
SRR14610630	2022_Liu	CTRL	CHN	Asian	51	Male	23.4392
SRR14610631	2022_Liu	CTRL	CHN	Asian	71	Female	27.6008
SRR14610632	2022_Liu	CTRL	CHN	Asian	48	Male	21.8517
SRR14610633	2022_Liu	CTRL	CHN	Asian	50	Female	22.3303
SRR14610634	2022_Liu	CTRL	CHN	Asian	51	Female	28.9734
SRR14610660	2022_Liu	CTRL	CHN	Asian	65	Female	25.52
SRR14610661	2022_Liu	CTRL	CHN	Asian	59	Male	19.57
SRR14610662	2022_Liu	CTRL	CHN	Asian	55	Female	20.51
SRR14610663	2022_Liu	CTRL	CHN	Asian	55	Male	24.47
SRR14610664	2022_Liu	CTRL	CHN	Asian	59	Male	21.86
SRR14610665	2022_Liu	CTRL	CHN	Asian	60	Male	27.3
SRR14610668	2022_Liu	CTRL	CHN	Asian	63	Female	28.6161
SRR14610669	2022_Liu	CTRL	CHN	Asian	53	Male	22.472
SRR14610670	2022_Liu	CTRL	CHN	Asian	67	Male	20.281
SRR14610671	2022_Liu	CTRL	CHN	Asian	70	Male	24.8757
SRR14610672	2022_Liu	CTRL	CHN	Asian	49	Male	23.6787
SRR14610673	2022_Liu	CTRL	CHN	Asian	71	Female	24.7851
SRR14610674	2022_Liu	CTRL	CHN	Asian	54	Male	24.9791
SRR14610675	2022_Liu	CTRL	CHN	Asian	66	Male	25.6494
SRR14610676	2022_Liu	CTRL	CHN	Asian	43	Female	23.8806
SRR14610677	2022_Liu	CTRL	CHN	Asian	60	Male	25.72
SRR14610679	2022_Liu	CTRL	CHN	Asian	60	Female	21.95
SRR14610680	2022_Liu	CTRL	CHN	Asian	64	Female	21.91
SRR14610681	2022_Liu	CTRL	CHN	Asian	65	Male	19.48
SRR14610682	2022_Liu	CTRL	CHN	Asian	63	Female	24.62
SRR14610683	2022_Liu	CTRL	CHN	Asian	56	Female	25.76
SRR14610684	2022_Liu	CTRL	CHN	Asian	63	Female	18.7
SRR14610685	2022_Liu	CTRL	CHN	Asian	55	Female	17.84
SRR14610686	2022_Liu	CTRL	CHN	Asian	64	Male	22.59
SRR14610687	2022_Liu	CTRL	CHN	Asian	62	Female	23.38
SRR14610688	2022_Liu	CTRL	CHN	Asian	61	Female	22.94
SRR14610690	2022_Liu	CTRL	CHN	Asian	64	Male	21.14
SRR14610691	2022_Liu	CTRL	CHN	Asian	58	Male	24.13
SRR14610692	2022_Liu	CTRL	CHN	Asian	63	Male	24.74
SRR14610693	2022_Liu	CTRL	CHN	Asian	57	Female	20.47
SRR14610694	2022_Liu	CTRL	CHN	Asian	66	Female	30.08
SRR14610695	2022_Liu	CTRL	CHN	Asian	55	Male	25.33
SRR14610696	2022_Liu	CTRL	CHN	Asian	62	Female	17.8
SRR14610697	2022_Liu	CTRL	CHN	Asian	55	Female	21.45
SRR14610698	2022_Liu	CTRL	CHN	Asian	58	Male	22.04
SRR14610731	2022_Liu	CTRL	CHN	Asian	55	Male	21.63

## Sheet: S3
Table S3 Samples metadata for environment (Env).
Sample	Cohort	city	line	type		WWTP: Wastewater treatment plants
SRR9260993	doi.org/10.1128/mSystems.00169-19	Argentina		WWTP
SRR9260994	doi.org/10.1128/mSystems.00169-19	Argentina		WWTP
SRR9260995	doi.org/10.1128/mSystems.00169-19	Argentina		WWTP
SRR9260996	doi.org/10.1128/mSystems.00169-19	Argentina		WWTP
SRR9260997	doi.org/10.1128/mSystems.00169-19	Argentina		WWTP
SRR9260998	doi.org/10.1128/mSystems.00169-19	Argentina		WWTP
SRR9260999	doi.org/10.1128/mSystems.00169-19	Argentina		WWTP
SRR9261000	doi.org/10.1128/mSystems.00169-19	Argentina		WWTP
SRR9261001	doi.org/10.1128/mSystems.00169-19	Argentina		WWTP
SRR9261002	doi.org/10.1128/mSystems.00169-19	Argentina		WWTP
SRR9261003	doi.org/10.1128/mSystems.00169-19	Argentina		WWTP
SRR9261004	doi.org/10.1128/mSystems.00169-19	Argentina		WWTP
SRR9261005	doi.org/10.1128/mSystems.00169-19	Argentina		WWTP
SRR9261006	doi.org/10.1128/mSystems.00169-19	Argentina		WWTP
SRR9261007	doi.org/10.1128/mSystems.00169-19	Argentina		WWTP
SRR9261008	doi.org/10.1128/mSystems.00169-19	Argentina		WWTP
SRR9261009	doi.org/10.1128/mSystems.00169-19	Argentina		WWTP
SRR9261010	doi.org/10.1128/mSystems.00169-19	Argentina		WWTP
SRR9261011	doi.org/10.1128/mSystems.00169-19	Argentina		WWTP
SRR9261012	doi.org/10.1128/mSystems.00169-19	Argentina		WWTP
SRR9261013	doi.org/10.1128/mSystems.00169-19	Argentina		WWTP
SRR9261014	doi.org/10.1128/mSystems.00169-19	Argentina		WWTP
SRR9261015	doi.org/10.1128/mSystems.00169-19	Argentina		WWTP
SRR9261017	doi.org/10.1128/mSystems.00169-19	Argentina		WWTP
SRR9261018	doi.org/10.1128/mSystems.00169-19	Argentina		WWTP
SRR9261019	doi.org/10.1128/mSystems.00169-19	Argentina		WWTP
SRR9261020	doi.org/10.1128/mSystems.00169-19	Argentina		WWTP
SRR9261021	doi.org/10.1128/mSystems.00169-19	Argentina		WWTP
SRR9261022	doi.org/10.1128/mSystems.00169-19	Argentina		WWTP
SRR9261023	doi.org/10.1128/mSystems.00169-19	Argentina		WWTP
SRR9261024	doi.org/10.1128/mSystems.00169-19	Argentina		WWTP
SRR9261025	doi.org/10.1128/mSystems.00169-19	Argentina		WWTP
SRR9261026	doi.org/10.1128/mSystems.00169-19	Argentina		WWTP
SRR9261027	doi.org/10.1128/mSystems.00169-19	Argentina		WWTP
SRR9261028	doi.org/10.1128/mSystems.00169-19	Argentina		WWTP
SRR9261029	doi.org/10.1128/mSystems.00169-19	Argentina		WWTP
SRR9261030	doi.org/10.1128/mSystems.00169-19	Argentina		WWTP
SRR9261031	doi.org/10.1128/mSystems.00169-19	Argentina		WWTP
SRR9261032	doi.org/10.1128/mSystems.00169-19	Argentina		WWTP
SRR9261033	doi.org/10.1128/mSystems.00169-19	Argentina		WWTP
SRR9261034	doi.org/10.1128/mSystems.00169-19	Argentina		WWTP
SRR9261035	doi.org/10.1128/mSystems.00169-19	Argentina		WWTP
SRR9261036	doi.org/10.1128/mSystems.00169-19	Argentina		WWTP
SRR9261037	doi.org/10.1128/mSystems.00169-19	Argentina		WWTP
SRR9261038	doi.org/10.1128/mSystems.00169-19	Argentina		WWTP
SRR9261039	doi.org/10.1128/mSystems.00169-19	Argentina		WWTP
SRR9261040	doi.org/10.1128/mSystems.00169-19	Argentina		WWTP
SRR9261041	doi.org/10.1128/mSystems.00169-19	Argentina		WWTP
SRR9261042	doi.org/10.1128/mSystems.00169-19	Argentina		WWTP
SRR9261043	doi.org/10.1128/mSystems.00169-19	Argentina		WWTP
SRR9261044	doi.org/10.1128/mSystems.00169-19	Argentina		WWTP
SRR9261045	doi.org/10.1128/mSystems.00169-19	Argentina		WWTP
SRR9261046	doi.org/10.1128/mSystems.00169-19	Argentina		WWTP
SRR9261047	doi.org/10.1128/mSystems.00169-19	Argentina		WWTP
SRR9261048	doi.org/10.1128/mSystems.00169-19	Argentina		WWTP
SRR9261049	doi.org/10.1128/mSystems.00169-19	Argentina		WWTP
SRR9261050	doi.org/10.1128/mSystems.00169-19	Argentina		WWTP
SRR9261051	doi.org/10.1128/mSystems.00169-19	Argentina		WWTP
SRR9261052	doi.org/10.1128/mSystems.00169-19	Argentina		WWTP
SRR2107210,SRR2107211	doi.org/10.1128/AEM.00916-16	Argentina		WWTP
SRR2107212,SRR2107213	doi.org/10.1128/AEM.00916-16	Argentina		WWTP
SRR2107215,SRR2107216	doi.org/10.1128/AEM.00916-16	Argentina		WWTP
SRR2107218,SRR2107219	doi.org/10.1128/AEM.00916-16	Argentina		WWTP
SRR2107128,SRR2107133	doi.org/10.1128/AEM.00916-16	Argentina		Industrial_WWTP
SRR2107171,SRR2107173	doi.org/10.1128/AEM.00916-16	Argentina		Industrial_WWTP
SRR2107174,SRR2107175	doi.org/10.1128/AEM.00916-16	Argentina		Industrial_WWTP
SRR2107176,SRR2107177	doi.org/10.1128/AEM.00916-16	Argentina		Industrial_WWTP
SRR2107178,SRR2107179	doi.org/10.1128/AEM.00916-16	Argentina		Industrial_WWTP
SRR2107180,SRR2107181	doi.org/10.1128/AEM.00916-16	Argentina		Industrial_WWTP
SRR2107182,SRR2107183	doi.org/10.1128/AEM.00916-16	Argentina		Industrial_WWTP
SRR2107184,SRR2107185	doi.org/10.1128/AEM.00916-16	Argentina		Industrial_WWTP
SRR12095479	Not available	Australia		Soil
SRR12418371	10.1038/s41564-020-00811-w	Australia		Soil
SRR12418372	10.1038/s41564-020-00811-w	Australia		Soil
SRR12418373	10.1038/s41564-020-00811-w	Australia		Soil
SRR12418374	10.1038/s41564-020-00811-w	Australia		Soil
SRR12418375	10.1038/s41564-020-00811-w	Australia		Soil
SRR12418376	10.1038/s41564-020-00811-w	Australia		Soil
SRR12418377	10.1038/s41564-020-00811-w	Australia		Soil
SRR12418378	10.1038/s41564-020-00811-w	Australia		Soil
SRR12418379	10.1038/s41564-020-00811-w	Australia		Soil
SRR12418380	10.1038/s41564-020-00811-w	Australia		Soil
SRR12418381	10.1038/s41564-020-00811-w	Australia		Soil
SRR12418382	10.1038/s41564-020-00811-w	Australia		Soil
SRR12418383	10.1038/s41564-020-00811-w	Australia		Soil
SRR12418384	10.1038/s41564-020-00811-w	Australia		Soil
SRR12418385	10.1038/s41564-020-00811-w	Australia		Soil
SRR12418386	10.1038/s41564-020-00811-w	Australia		Soil
SRR5580753	Not available	Austria		WWTP
SRR5580757	Not available	Austria		WWTP
SRR5580759	Not available	Austria		WWTP
SRR5580760	Not available	Austria		WWTP
SRS2212569	not available	Austria		WWTP
SRR1586250	https://doi.org/10.1021/acs.est.1c00802	Canada		Soil
SRR1586251	https://doi.org/10.1021/acs.est.1c00802	Canada		Soil
SRR1586252	https://doi.org/10.1021/acs.est.1c00802	Canada		Soil
SRR1586253	https://doi.org/10.1021/acs.est.1c00802	Canada		Soil
SRR1586254	https://doi.org/10.1021/acs.est.1c00802	Canada		Soil
SRR1586255	https://doi.org/10.1021/acs.est.1c00802	Canada		Soil
SRR1586256	https://doi.org/10.1021/acs.est.1c00802	Canada		Soil
SRR1586257	https://doi.org/10.1021/acs.est.1c00802	Canada		Soil
SRR1586258	https://doi.org/10.1021/acs.est.1c00802	Canada		Soil
SRR1586259	https://doi.org/10.1021/acs.est.1c00802	Canada		Soil
SRR1586260	https://doi.org/10.1021/acs.est.1c00802	Canada		Soil
SRR1586261	https://doi.org/10.1021/acs.est.1c00802	Canada		Soil
SRR1586262	https://doi.org/10.1021/acs.est.1c00802	Canada		Soil
SRR1586263	https://doi.org/10.1021/acs.est.1c00802	Canada		Soil
SRR1586264	https://doi.org/10.1021/acs.est.1c00802	Canada		Soil
SRR1586265	https://doi.org/10.1021/acs.est.1c00802	Canada		Soil
SRR1586266	https://doi.org/10.1021/acs.est.1c00802	Canada		Soil
SRR1586267	https://doi.org/10.1021/acs.est.1c00802	Canada		Soil
SRR1586268	https://doi.org/10.1021/acs.est.1c00802	Canada		Soil
SRR1586269	https://doi.org/10.1021/acs.est.1c00802	Canada		Soil
SRR1586271	https://doi.org/10.1021/acs.est.1c00802	Canada		Soil
SRR1586272	https://doi.org/10.1021/acs.est.1c00802	Canada		Soil
SRR1586273	https://doi.org/10.1021/acs.est.1c00802	Canada		Soil
SRR1586274	https://doi.org/10.1021/acs.est.1c00802	Canada		Soil
SRR1586275	https://doi.org/10.1021/acs.est.1c00802	Canada		Soil
SRR1586276	https://doi.org/10.1021/acs.est.1c00802	Canada		Soil
SRR1586277	https://doi.org/10.1021/acs.est.1c00802	Canada		Soil
SRR1586279	https://doi.org/10.1021/acs.est.1c00802	Canada		Soil
SRR1586280	https://doi.org/10.1021/acs.est.1c00802	Canada		Soil
SRR1586281	https://doi.org/10.1021/acs.est.1c00802	Canada		Soil
SRR1586282	https://doi.org/10.1021/acs.est.1c00802	Canada		Soil
SRR1586283	https://doi.org/10.1021/acs.est.1c00802	Canada		Soil
SRR1586284	https://doi.org/10.1021/acs.est.1c00802	Canada		Soil
SRR1586285	https://doi.org/10.1021/acs.est.1c00802	Canada		Soil
SRR1586286	https://doi.org/10.1021/acs.est.1c00802	Canada		Soil
SRR1586287	https://doi.org/10.1021/acs.est.1c00802	Canada		Soil
SRR1586288	https://doi.org/10.1021/acs.est.1c00802	Canada		Soil
SRR1586289	https://doi.org/10.1021/acs.est.1c00802	Canada		Soil
SRR1586298	https://doi.org/10.1021/acs.est.1c00802	Canada		Soil
SRR1586299	https://doi.org/10.1021/acs.est.1c00802	Canada		Soil
SRR1586300	https://doi.org/10.1021/acs.est.1c00802	Canada		Soil
SRR1586301	https://doi.org/10.1021/acs.est.1c00802	Canada		Soil
SRR1586302	https://doi.org/10.1021/acs.est.1c00802	Canada		Soil
SRR1586303	https://doi.org/10.1021/acs.est.1c00802	Canada		Soil
SRR1586304	https://doi.org/10.1021/acs.est.1c00802	Canada		Soil
SRR1586306	https://doi.org/10.1021/acs.est.1c00802	Canada		Soil
SRR1586307	https://doi.org/10.1021/acs.est.1c00802	Canada		Soil
SRR1586308	https://doi.org/10.1021/acs.est.1c00802	Canada		Soil
SRR1586314	https://doi.org/10.1021/acs.est.1c00802	Canada		Soil
SRR1586315	https://doi.org/10.1021/acs.est.1c00802	Canada		Soil
SRR1586316	https://doi.org/10.1021/acs.est.1c00802	Canada		Soil
SRR1586317	https://doi.org/10.1021/acs.est.1c00802	Canada		Soil
SRR1586318	https://doi.org/10.1021/acs.est.1c00802	Canada		Soil
SRR1586320	https://doi.org/10.1021/acs.est.1c00802	Canada		Soil
SRR1586322	https://doi.org/10.1021/acs.est.1c00802	Canada		Soil
SRR1586323	https://doi.org/10.1021/acs.est.1c00802	Canada		Soil
SRR1586324	https://doi.org/10.1021/acs.est.1c00802	Canada		Soil
SRR1586325	https://doi.org/10.1021/acs.est.1c00802	Canada		Soil
SRR1106693	Not available	China		WWTP
SRR1106701	Not available	China		WWTP
SRR1106873	Not available	China		WWTP
SRR1145849	Not available	China		WWTP
SRR1145888	not available	China		WWTP
SRR5581382	not available	China		WWTP
SRR5581384	Not available	China		WWTP
SRR8357215	not available	China		WWTP
SRR8357216	Not available	China		WWTP
SRR850206	not available	China		WWTP
SRR9038830	not available	China		WWTP
SRR8926550	https://doi.org/10.1038/s41598-020-60723-x	China		WWTP
SRR8926551	https://doi.org/10.1038/s41598-020-60723-x	China		WWTP
SRR9016293	https://doi.org/10.1007/s11783-020-1272-7	China		WWTP
SRR9016294	https://doi.org/10.1007/s11783-020-1272-7	China		WWTP
SRR9016295	https://doi.org/10.1007/s11783-020-1272-7	China		WWTP
SRR9016296	https://doi.org/10.1007/s11783-020-1272-7	China		WWTP
SRR9016297	https://doi.org/10.1007/s11783-020-1272-7	China		WWTP
SRR9016298	https://doi.org/10.1007/s11783-020-1272-7	China		WWTP
SRR9852164	doi.org/10.1186/s40168-020-0794-3	China		WWTP
SRR9852165	doi.org/10.1186/s40168-020-0794-3	China		WWTP
SRR9852166	doi.org/10.1186/s40168-020-0794-3	China		WWTP
SRR9852167	doi.org/10.1186/s40168-020-0794-3	China		WWTP
SRR9852168	doi.org/10.1186/s40168-020-0794-3	China		WWTP
SRR9852169	doi.org/10.1186/s40168-020-0794-3	China		WWTP
SRR9852170	doi.org/10.1186/s40168-020-0794-3	China		WWTP
SRR9852171	doi.org/10.1186/s40168-020-0794-3	China		WWTP
SRR9852172	doi.org/10.1186/s40168-020-0794-3	China		WWTP
SRR9852173	doi.org/10.1186/s40168-020-0794-3	China		WWTP
SRR9852174	doi.org/10.1186/s40168-020-0794-3	China		WWTP
SRR9852175	doi.org/10.1186/s40168-020-0794-3	China		WWTP
SRR9852176	doi.org/10.1186/s40168-020-0794-3	China		WWTP
SRR9852177	doi.org/10.1186/s40168-020-0794-3	China		WWTP
SRR9852178	doi.org/10.1186/s40168-020-0794-3	China		WWTP
SRR9852179	doi.org/10.1186/s40168-020-0794-3	China		WWTP
SRR9852180	doi.org/10.1186/s40168-020-0794-3	China		WWTP
SRR9852181	doi.org/10.1186/s40168-020-0794-3	China		WWTP
SRR9852182	doi.org/10.1186/s40168-020-0794-3	China		WWTP
SRR9852183	doi.org/10.1186/s40168-020-0794-3	China		WWTP
SRR9852184	doi.org/10.1186/s40168-020-0794-3	China		WWTP
SRR9852185	doi.org/10.1186/s40168-020-0794-3	China		WWTP
SRR9852186	doi.org/10.1186/s40168-020-0794-3	China		WWTP
SRR9852187	doi.org/10.1186/s40168-020-0794-3	China		WWTP
SRR9852188	doi.org/10.1186/s40168-020-0794-3	China		WWTP
SRR9852189	doi.org/10.1186/s40168-020-0794-3	China		WWTP
SRR9852190	doi.org/10.1186/s40168-020-0794-3	China		WWTP
SRR9852191	doi.org/10.1186/s40168-020-0794-3	China		WWTP
SRR9852192	doi.org/10.1186/s40168-020-0794-3	China		WWTP
SRR9852193	doi.org/10.1186/s40168-020-0794-3	China		WWTP
SRR9852194	doi.org/10.1186/s40168-020-0794-3	China		WWTP
SRR9852195	doi.org/10.1186/s40168-020-0794-3	China		WWTP
SRR9852196	doi.org/10.1186/s40168-020-0794-3	China		WWTP
SRR9852197	doi.org/10.1186/s40168-020-0794-3	China		WWTP
SRR9852198	doi.org/10.1186/s40168-020-0794-3	China		WWTP
SRR9852199	doi.org/10.1186/s40168-020-0794-3	China		WWTP
SRR9852200	doi.org/10.1186/s40168-020-0794-3	China		WWTP
SRR9852201	doi.org/10.1186/s40168-020-0794-3	China		WWTP
SRR9852202	doi.org/10.1186/s40168-020-0794-3	China		WWTP
SRR9852203	doi.org/10.1186/s40168-020-0794-3	China		WWTP
SRR9852204	doi.org/10.1186/s40168-020-0794-3	China		WWTP
SRR9852205	doi.org/10.1186/s40168-020-0794-3	China		WWTP
SRR9852206	doi.org/10.1186/s40168-020-0794-3	China		WWTP
SRR9852207	doi.org/10.1186/s40168-020-0794-3	China		WWTP
SRR9852208	doi.org/10.1186/s40168-020-0794-3	China		WWTP
SRR9852209	doi.org/10.1186/s40168-020-0794-3	China		WWTP
SRR9852210	doi.org/10.1186/s40168-020-0794-3	China		WWTP
SRR9852211	doi.org/10.1186/s40168-020-0794-3	China		WWTP
SRR9852212	doi.org/10.1186/s40168-020-0794-3	China		WWTP
SRR9852213	doi.org/10.1186/s40168-020-0794-3	China		WWTP
SRR9852214	doi.org/10.1186/s40168-020-0794-3	China		WWTP
SRR9852215	doi.org/10.1186/s40168-020-0794-3	China		WWTP
SRR9852216	doi.org/10.1186/s40168-020-0794-3	China		WWTP
SRR9852217	doi.org/10.1186/s40168-020-0794-3	China		WWTP
SRR9852218	doi.org/10.1186/s40168-020-0794-3	China		WWTP
SRR9852219	doi.org/10.1186/s40168-020-0794-3	China		WWTP
SRR9852220	doi.org/10.1186/s40168-020-0794-3	China		WWTP
SRR7453059	doi.org/10.1021/acs.est.0c07703	China		WWTP
SRR7453060	doi.org/10.1021/acs.est.0c07703	China		WWTP
SRR7453061	doi.org/10.1021/acs.est.0c07703	China		WWTP
SRR7453062	doi.org/10.1021/acs.est.0c07703	China		WWTP
SRR6747711	10.1186/s40168-021-01151-5	China		WWTP
SRR6747712	10.1186/s40168-021-01151-5	China		WWTP
SRR6747713	10.1186/s40168-021-01151-5	China		WWTP
SRR6747714	10.1186/s40168-021-01151-5	China		WWTP
SRR6747715	10.1186/s40168-021-01151-5	China		WWTP
SRR6747716	10.1186/s40168-021-01151-5	China		WWTP
SRR6747717	10.1186/s40168-021-01151-5	China		WWTP
SRR6747718	10.1186/s40168-021-01151-5	China		WWTP
SRR6747719	10.1186/s40168-021-01151-5	China		WWTP
SRR6747720	10.1186/s40168-021-01151-5	China		WWTP
SRR6747721	10.1186/s40168-021-01151-5	China		WWTP
SRR6747722	10.1186/s40168-021-01151-5	China		WWTP
SRR6747723	10.1186/s40168-021-01151-5	China		WWTP
SRR6747724	10.1186/s40168-021-01151-5	China		WWTP
SRR6747725	10.1186/s40168-021-01151-5	China		WWTP
SRR6747726	10.1186/s40168-021-01151-5	China		WWTP
SRR6747727	10.1186/s40168-021-01151-5	China		WWTP
SRR6747728	10.1186/s40168-021-01151-5	China		WWTP
SRR6747729	10.1186/s40168-021-01151-5	China		WWTP
SRR6747730	10.1186/s40168-021-01151-5	China		WWTP
SRR6747731	10.1186/s40168-021-01151-5	China		WWTP
SRR6747732	10.1186/s40168-021-01151-5	China		WWTP
SRR6747733	10.1186/s40168-021-01151-5	China		WWTP
SRR6747734	10.1186/s40168-021-01151-5	China		WWTP
SRR6747735	10.1186/s40168-021-01151-5	China		WWTP
SRR6747736	10.1186/s40168-021-01151-5	China		WWTP
SRR6747737	10.1186/s40168-021-01151-5	China		WWTP
SRR6747738	10.1186/s40168-021-01151-5	China		WWTP
SRR6747739	10.1186/s40168-021-01151-5	China		WWTP
SRR6747740	10.1186/s40168-021-01151-5	China		WWTP
SRR6747741	10.1186/s40168-021-01151-5	China		WWTP
SRR6747742	10.1186/s40168-021-01151-5	China		WWTP
SRR6747743	10.1186/s40168-021-01151-5	China		WWTP
SRR6747744	10.1186/s40168-021-01151-5	China		WWTP
SRR6747745	10.1186/s40168-021-01151-5	China		WWTP
SRR6747746	10.1186/s40168-021-01151-5	China		WWTP
SRR6747747	10.1186/s40168-021-01151-5	China		WWTP
SRR6747748	10.1186/s40168-021-01151-5	China		WWTP
SRR6747749	10.1186/s40168-021-01151-5	China		WWTP
SRR6747750	10.1186/s40168-021-01151-5	China		WWTP
SRR6747751	10.1186/s40168-021-01151-5	China		WWTP
SRR6747752	10.1186/s40168-021-01151-5	China		WWTP
SRR6747753	10.1186/s40168-021-01151-5	China		WWTP
SRR6747754	10.1186/s40168-021-01151-5	China		WWTP
SRR6747755	10.1186/s40168-021-01151-5	China		WWTP
SRR6747756	10.1186/s40168-021-01151-5	China		WWTP
SRR6747757	10.1186/s40168-021-01151-5	China		WWTP
SRR6747764	10.1186/s40168-021-01151-5	China		WWTP
SRR6747765	10.1186/s40168-021-01151-5	China		WWTP
SRR6747766	10.1186/s40168-021-01151-5	China		WWTP
SRR6747767	10.1186/s40168-021-01151-5	China		WWTP
SRR6747768	10.1186/s40168-021-01151-5	China		WWTP
SRR6747769	10.1186/s40168-021-01151-5	China		WWTP
SRR6747770	10.1186/s40168-021-01151-5	China		WWTP
SRR6747771	10.1186/s40168-021-01151-5	China		WWTP
SRR6747772	10.1186/s40168-021-01151-5	China		WWTP
SRR6747773	10.1186/s40168-021-01151-5	China		WWTP
SRR6747774	10.1186/s40168-021-01151-5	China		WWTP
SRR6747775	10.1186/s40168-021-01151-5	China		WWTP
SRR6747776	10.1186/s40168-021-01151-5	China		WWTP
SRR6747777	10.1186/s40168-021-01151-5	China		WWTP
SRR6747779	10.1186/s40168-021-01151-5	China		WWTP
SRR6747780	10.1186/s40168-021-01151-5	China		WWTP
SRR6747783	10.1186/s40168-021-01151-5	China		WWTP
SRR6747784	10.1186/s40168-021-01151-5	China		WWTP
SRR6747785	10.1186/s40168-021-01151-5	China		WWTP
SRR6747786	10.1186/s40168-021-01151-5	China		WWTP
SRR6747787	10.1186/s40168-021-01151-5	China		WWTP
SRR6747788	10.1186/s40168-021-01151-5	China		WWTP
SRR6747789	10.1186/s40168-021-01151-5	China		WWTP
SRR6747790	10.1186/s40168-021-01151-5	China		WWTP
SRR6747791	10.1186/s40168-021-01151-5	China		WWTP
SRR6747792	10.1186/s40168-021-01151-5	China		WWTP
SRR6747793	10.1186/s40168-021-01151-5	China		WWTP
SRR6747794	10.1186/s40168-021-01151-5	China		WWTP
SRR6747795	10.1186/s40168-021-01151-5	China		WWTP
SRR6747796	10.1186/s40168-021-01151-5	China		WWTP
SRR6747797	10.1186/s40168-021-01151-5	China		WWTP
SRR6747798	10.1186/s40168-021-01151-5	China		WWTP
SRR6747799	10.1186/s40168-021-01151-5	China		WWTP
SRR6747800	10.1186/s40168-021-01151-5	China		WWTP
SRR6747801	10.1186/s40168-021-01151-5	China		WWTP
SRR6747802	10.1186/s40168-021-01151-5	China		WWTP
SRR6747805	10.1186/s40168-021-01151-5	China		WWTP
SRR6747806	10.1186/s40168-021-01151-5	China		WWTP
SRR6747807	10.1186/s40168-021-01151-5	China		WWTP
SRR6747808	10.1186/s40168-021-01151-5	China		WWTP
SRR6747809	10.1186/s40168-021-01151-5	China		WWTP
SRR6747810	10.1186/s40168-021-01151-5	China		WWTP
SRR6747811	10.1186/s40168-021-01151-5	China		WWTP
SRR6747812	10.1186/s40168-021-01151-5	China		WWTP
SRR15400728	not available	China		Soil
SRR15400729	not available	China		Soil
SRR15400730	not available	China		Soil
SRR15400731	not available	China		Soil
SRR15400732	not available	China		Soil
SRR15400733	not available	China		Soil
SRR15400734	not available	China		Soil
SRR15400735	not available	China		Soil
SRR15400736	not available	China		Soil
SRR4254071	Not available	China		Soil
SRR4254072	Not available	China		Soil
SRR4254073	Not available	China		Soil
SRR4254074	Not available	China		Soil
SRR4254075	Not available	China		Soil
SRR4254076	Not available	China		Soil
SRR14320320	10.1128/Spectrum.00767-21	China		Soil
SRR14320321	10.1128/Spectrum.00767-21	China		Soil
SRR14320322	10.1128/Spectrum.00767-21	China		Soil
SRR14320323	10.1128/Spectrum.00767-21	China		Soil
SRR14320324	10.1128/Spectrum.00767-21	China		Soil
SRR14320325	10.1128/Spectrum.00767-21	China		Soil
SRR14320326	10.1128/Spectrum.00767-21	China		Soil
SRR14320327	10.1128/Spectrum.00767-21	China		Soil
SRR14320328	10.1128/Spectrum.00767-21	China		Soil
SRR14320329	10.1128/Spectrum.00767-21	China		Soil
SRR14320330	10.1128/Spectrum.00767-21	China		Soil
SRR14320331	10.1128/Spectrum.00767-21	China		Soil
SRR14739665	Not available	China		Natural_sediment
SRR14739666	Not available	China		Natural_sediment
SRR14739667	Not available	China		Natural_sediment
SRR14739668	Not available	China		Natural_sediment
SRR14739669	Not available	China		Natural_sediment
SRR14739670	Not available	China		Natural_sediment
SRR6797127	doi.org/10.1186/s40168-017-0369-0	China		Drinking_water
SRR6797128	doi.org/10.1186/s40168-017-0369-0	China		Drinking_water
SRR6797129	doi.org/10.1186/s40168-017-0369-0	China		Drinking_water
SRR6797130	doi.org/10.1186/s40168-017-0369-0	China		Drinking_water
SRR6797131	doi.org/10.1186/s40168-017-0369-0	China		Drinking_water
SRR6797132	doi.org/10.1186/s40168-017-0369-0	China		Drinking_water
SRR6797133	doi.org/10.1186/s40168-017-0369-0	China		Drinking_water
SRR6797134	doi.org/10.1186/s40168-017-0369-0	China		Drinking_water
SRR6797135	doi.org/10.1186/s40168-017-0369-0	China		Drinking_water
SRR6797137	doi.org/10.1186/s40168-017-0369-0	China		Drinking_water
SRR6797138	doi.org/10.1186/s40168-017-0369-0	China		Drinking_water
SRR6797139	doi.org/10.1186/s40168-017-0369-0	China		Drinking_water
SRR6797140	doi.org/10.1186/s40168-017-0369-0	China		Drinking_water
SRR6797142	doi.org/10.1186/s40168-017-0369-0	China		Drinking_water
SRR6797143	doi.org/10.1186/s40168-017-0369-0	China		Drinking_water
SRR6797144	doi.org/10.1186/s40168-017-0369-0	China		Drinking_water
SRR6797145	doi.org/10.1186/s40168-017-0369-0	China		Drinking_water
SRR6797146	doi.org/10.1186/s40168-017-0369-0	China		Drinking_water
SRR6797147	doi.org/10.1186/s40168-017-0369-0	China		Drinking_water
SRR6797148	doi.org/10.1186/s40168-017-0369-0	China		Drinking_water
SRR999554	not available	Denmark		WWTP
SRR5381892	Not available	France		Soil
SRR5381903	Not available	France		Soil
SRR5381907	Not available	France		Soil
SRR5035371	Not available	Germany		Soil
ERR4245117	10.3390/genes10060424	Germany		Soil
ERR4245118	10.3390/genes10060424	Germany		Soil
ERR4245119	10.3390/genes10060424	Germany		Soil
ERR4245120	10.3390/genes10060424	Germany		Soil
ERR4245121	10.3390/genes10060424	Germany		Soil
ERR4245122	10.3390/genes10060424	Germany		Soil
ERR4245123	10.3390/genes10060424	Germany		Soil
ERR4245124	10.3390/genes10060424	Germany		Soil
ERR4245125	10.3390/genes10060424	Germany		Soil
ERR4245126	10.3390/genes10060424	Germany		Soil
ERR4245127	10.3390/genes10060424	Germany		Soil
ERR4245128	10.3390/genes10060424	Germany		Soil
ERR4245129	10.3390/genes10060424	Germany		Soil
ERR4245130	10.3390/genes10060424	Germany		Soil
ERR4245131	10.3390/genes10060424	Germany		Soil
ERR4245132	10.3390/genes10060424	Germany		Soil
ERR4245133	10.3390/genes10060424	Germany		Soil
ERR4245134	10.3390/genes10060424	Germany		Soil
ERR4245135	10.3390/genes10060424	Germany		Soil
ERR4245136	10.3390/genes10060424	Germany		Soil
ERR4245137	10.3390/genes10060424	Germany		Soil
ERR4245138	10.3390/genes10060424	Germany		Soil
ERR4245139	10.3390/genes10060424	Germany		Soil
ERR4245140	10.3390/genes10060424	Germany		Soil
ERR4245141	10.3390/genes10060424	Germany		Soil
ERR4245142	10.3390/genes10060424	Germany		Soil
ERR4245143	10.3390/genes10060424	Germany		Soil
ERR4245144	10.3390/genes10060424	Germany		Soil
ERR4245145	10.3390/genes10060424	Germany		Soil
ERR4245146	10.3390/genes10060424	Germany		Soil
ERR4245147	10.3390/genes10060424	Germany		Soil
ERR4245148	10.3390/genes10060424	Germany		Soil
SRR6797136	doi.org/10.1186/s40168-017-0369-0	Hong Kong SAR, China		Drinking_water
ST_AS_0105	In-house	hong_kong	sha_tin	wastewater
ST_AS_0205_HF3LHDMXX_L1	In-house	hong_kong	sha_tin	wastewater
ST_AS_0205_HF3LHDMXX_L2	In-house	hong_kong	sha_tin	wastewater
ST_AS_0305_HF3LHDMXX_L1	In-house	hong_kong	sha_tin	wastewater
ST_AS_0305_HF3LHDMXX_L2	In-house	hong_kong	sha_tin	wastewater
ST_AS_0406_HF3LHDMXX_L1	In-house	hong_kong	sha_tin	wastewater
ST_AS_0406_HF3LHDMXX_L2	In-house	hong_kong	sha_tin	wastewater
ST_AS_0504_HF3LHDMXX_L1	In-house	hong_kong	sha_tin	wastewater
ST_AS_0504_HF3LHDMXX_L2	In-house	hong_kong	sha_tin	wastewater
ST_AS_0604_H7LYHDSXX_L3	In-house	hong_kong	sha_tin	wastewater
ST_AS_0705_H7LYHDSXX_L3	In-house	hong_kong	sha_tin	wastewater
ST_AS_0806_H7K5WDSXX_L1	In-house	hong_kong	sha_tin	wastewater
ST_AS_0905_H7K5WDSXX_L1	In-house	hong_kong	sha_tin	wastewater
ST_AS_1005_H7K5WDSXX_L1	In-house	hong_kong	sha_tin	wastewater
ST_AS_1005_H7VGJDSXX_L2	In-house	hong_kong	sha_tin	wastewater
ST_AS_1105_H7K5WDSXX_L1	In-house	hong_kong	sha_tin	wastewater
ST_AS_1205_HHGY7DSXX_L3	In-house	hong_kong	sha_tin	wastewater
ST_AS_1205_HJFFNDSXX_L2	In-house	hong_kong	sha_tin	wastewater
ST_AS_190107_HJFFNDSXX_L3	In-house	hong_kong	sha_tin	wastewater
ST_EFF_0105_HF3LHDMXX_L1	In-house	hong_kong	sha_tin	wastewater
ST_EFF_0105_HF3LHDMXX_L2	In-house	hong_kong	sha_tin	wastewater
ST_EFF_0205	In-house	hong_kong	sha_tin	wastewater
ST_EFF_0305_HF3LHDMXX_L1	In-house	hong_kong	sha_tin	wastewater
ST_EFF_0305_HF3LHDMXX_L2	In-house	hong_kong	sha_tin	wastewater
ST_EFF_0406_HF3LHDMXX_L1	In-house	hong_kong	sha_tin	wastewater
ST_EFF_0406_HF3LHDMXX_L2	In-house	hong_kong	sha_tin	wastewater
ST_EFF_0504_HF3LHDMXX_L1	In-house	hong_kong	sha_tin	wastewater
ST_EFF_0504_HF3LHDMXX_L2	In-house	hong_kong	sha_tin	wastewater
ST_EFF_0604_H7LYHDSXX_L3	In-house	hong_kong	sha_tin	wastewater
ST_EFF_0705_H7LYHDSXX_L3	In-house	hong_kong	sha_tin	wastewater
ST_EFF_0806_H7K5WDSXX_L1	In-house	hong_kong	sha_tin	wastewater
ST_EFF_0905_H7K5WDSXX_L1	In-house	hong_kong	sha_tin	wastewater
ST_EFF_1005_H7K5WDSXX_L1	In-house	hong_kong	sha_tin	wastewater
ST_EFF_1105_H7K5WDSXX_L1	In-house	hong_kong	sha_tin	wastewater
ST_EFF_1105_H7VYYDSXX_L4	In-house	hong_kong	sha_tin	wastewater
ST_EFF_1205_HHGY7DSXX_L3	In-house	hong_kong	sha_tin	wastewater
ST_EFF_1205_HJFFNDSXX_L2	In-house	hong_kong	sha_tin	wastewater
ST_EFF_190107_HHGY7DSXX_L3	In-house	hong_kong	sha_tin	wastewater
ST_EFF_190107_HJFFNDSXX_L2	In-house	hong_kong	sha_tin	wastewater
ST_IN_0105_HF3LHDMXX_L1	In-house	hong_kong	sha_tin	wastewater
ST_IN_0105_HF3LHDMXX_L2	In-house	hong_kong	sha_tin	wastewater
ST_IN_0205	In-house	hong_kong	sha_tin	wastewater
ST_IN_0305_HF3LHDMXX_L1	In-house	hong_kong	sha_tin	wastewater
ST_IN_0305_HF3LHDMXX_L2	In-house	hong_kong	sha_tin	wastewater
ST_IN_0406_HF3LHDMXX_L1	In-house	hong_kong	sha_tin	wastewater
ST_IN_0406_HF3LHDMXX_L2	In-house	hong_kong	sha_tin	wastewater
ST_IN_0504_H7T7CDSXX_L1	In-house	hong_kong	sha_tin	wastewater
ST_IN_0604_H7LYHDSXX_L3	In-house	hong_kong	sha_tin	wastewater
ST_IN_0705_H7LYHDSXX_L3	In-house	hong_kong	sha_tin	wastewater
ST_IN_0806_H7JN5DSXX_L2	In-house	hong_kong	sha_tin	wastewater
ST_IN_0905_H7K5WDSXX_L1	In-house	hong_kong	sha_tin	wastewater
ST_IN_1005_H7K5WDSXX_L1	In-house	hong_kong	sha_tin	wastewater
ST_IN_1105_H7K5WDSXX_L1	In-house	hong_kong	sha_tin	wastewater
ST_IN_1205_HHGY7DSXX_L3	In-house	hong_kong	sha_tin	wastewater
ST_IN_1205_HJFFNDSXX_L2	In-house	hong_kong	sha_tin	wastewater
ST_IN_190107_HJFFWDSXX_L1	In-house	hong_kong	sha_tin	wastewater
haib18CEM5453_HMC2KCCXY_SL336569	2021_DankoD	hong_kong	fo_tan	Station
haib18CEM5453_HMC2KCCXY_SL336571	2021_DankoD	hong_kong	fo_tan	Station
haib18CEM5453_HMC2KCCXY_SL336573	2021_DankoD	hong_kong	fo_tan	Station
haib18CEM5453_HMC2KCCXY_SL336576	2021_DankoD	hong_kong	fo_tan	Station
haib18CEM5453_HMC2KCCXY_SL336587	2021_DankoD	hong_kong	lai_king	Station
haib18CEM5453_HMC2KCCXY_SL336592	2021_DankoD	hong_kong	tung_chung	Station
haib18CEM5453_HMC2KCCXY_SL336593	2021_DankoD	hong_kong	olympic	Station
haib18CEM5453_HMC2KCCXY_SL336601	2021_DankoD	hong_kong	tsing_yi	Station
haib18CEM5453_HMC2KCCXY_SL336602	2021_DankoD	hong_kong	prince_edward	Station
haib18CEM5453_HMC2KCCXY_SL336603	2021_DankoD	hong_kong	kowloon	Station
haib18CEM5453_HMC2KCCXY_SL336604	2021_DankoD	hong_kong	jordan	Station
haib18CEM5453_HMC2KCCXY_SL336605	2021_DankoD	hong_kong	asiaworld_expo	Station
haib18CEM5453_HMC2KCCXY_SL336606	2021_DankoD	hong_kong	sunny_bay	Station
haib18CEM5453_HMC2KCCXY_SL336607	2021_DankoD	hong_kong	hong_kong	Station
haib18CEM5453_HMC2KCCXY_SL336608	2021_DankoD	hong_kong	airport	Station
haib18CEM5453_HMC2KCCXY_SL336609	2021_DankoD	hong_kong	disneyland_resort	Station
haib18CEM5453_HMC2KCCXY_SL336610	2021_DankoD	hong_kong	tsim_sha_tsui	Station
haib18CEM5453_HMC2KCCXY_SL336611	2021_DankoD	hong_kong	nam_cheong	Station
haib18CEM5453_HMC2KCCXY_SL336619	2021_DankoD	hong_kong	admiralty	Station
haib18CEM5453_HMC2KCCXY_SL336635	2021_DankoD	hong_kong	admiralty	Station
haib18CEM5453_HMC2KCCXY_SL336637	2021_DankoD	hong_kong	admiralty	Station
haib18CEM5453_HMC2KCCXY_SL336640	2021_DankoD	hong_kong	admiralty	Station
haib18CEM5453_HMC2KCCXY_SL336672	2021_DankoD	hong_kong	admiralty	Station
haib18CEM5453_HMC2KCCXY_SL336673	2021_DankoD	hong_kong	admiralty	Station
haib18CEM5453_HMC2KCCXY_SL336674	2021_DankoD	hong_kong	admiralty	Station
haib18CEM5453_HMC2KCCXY_SL336676	2021_DankoD	hong_kong	admiralty	Station
haib18CEM5453_HMC2KCCXY_SL336677	2021_DankoD	hong_kong	admiralty	Station
haib18CEM5453_HMC2KCCXY_SL336678	2021_DankoD	hong_kong	admiralty	Station
haib18CEM5453_HMC2KCCXY_SL336686	2021_DankoD	hong_kong	admiralty	Station
haib18CEM5453_HMC2KCCXY_SL336723	2021_DankoD	hong_kong	fo_tan	Station
haib18CEM5453_HMC2KCCXY_SL336726	2021_DankoD	hong_kong	fo_tan	Station
haib18CEM5453_HMC2KCCXY_SL336727	2021_DankoD	hong_kong	fo_tan	Station
haib18CEM5453_HMC2KCCXY_SL336728	2021_DankoD	hong_kong	fo_tan	Station
haib18CEM5453_HMC2KCCXY_SL336729	2021_DankoD	hong_kong	fo_tan	Station
haib18CEM5453_HMC2KCCXY_SL336730	2021_DankoD	hong_kong	fo_tan	Station
haib18CEM5453_HMC2KCCXY_SL336732	2021_DankoD	hong_kong	fo_tan	Station
haib18CEM5453_HMC2KCCXY_SL336733	2021_DankoD	hong_kong	fo_tan	Station
haib18CEM5453_HMC2KCCXY_SL336738	2021_DankoD	hong_kong	fo_tan	Station
haib18CEM5453_HMC2KCCXY_SL336742	2021_DankoD	hong_kong	fo_tan	Station
haib18CEM5453_HMC2KCCXY_SL336744	2021_DankoD	hong_kong	fo_tan	Station
haib18CEM5453_HMC2KCCXY_SL336747	2021_DankoD	hong_kong	fo_tan	Station
haib18CEM5453_HMC2KCCXY_SL336749	2021_DankoD	hong_kong	fo_tan	Station
haib18CEM5453_HMC2KCCXY_SL336759	2021_DankoD	hong_kong	fo_tan	Station
haib18CEM5453_HMC2KCCXY_SL336769	2021_DankoD	hong_kong	fo_tan	Station
haib18CEM5453_HMC2KCCXY_SL336784	2021_DankoD	hong_kong	kowloon_bay	Station
haib18CEM5453_HMC2KCCXY_SL336785	2021_DankoD	hong_kong	yau_tong	Station
haib18CEM5453_HMC2KCCXY_SL336786	2021_DankoD	hong_kong	shek_kip_mei	Station
haib18CEM5453_HMC2KCCXY_SL336787	2021_DankoD	hong_kong	mongkok	Station
haib18CEM5453_HMC2KCCXY_SL336788	2021_DankoD	hong_kong	heng_on	Station
haib18CEM5453_HMC2KCCXY_SL336789	2021_DankoD	hong_kong	lok_fu	Station
haib18CEM5453_HMC2KCCXY_SL336790	2021_DankoD	hong_kong	hang_hau	Station
haib18CEM5453_HMC2KCCXY_SL336791	2021_DankoD	hong_kong	city_one	Station
haib18CEM5453_HMC2KCCXY_SL336792	2021_DankoD	hong_kong	wong_tai_sin	Station
haib18CEM5453_HMC2KCCXY_SL336793	2021_DankoD	hong_kong	whampoa	Station
haib18CEM5453_HMC2KCCXY_SL336795	2021_DankoD	hong_kong	ngau_tau_kok	Station
haib18CEM5453_HMC2KCCXY_SL336796	2021_DankoD	hong_kong	quarry_bay	Station
haib18CEM5453_HMC2KCCXY_SL336797	2021_DankoD	hong_kong	tseung_kwan_o	Station
haib18CEM5453_HMC2KCCXY_SL336800	2021_DankoD	hong_kong	kwun_tong	Station
haib18CEM5453_HMC2KCCXY_SL336802	2021_DankoD	hong_kong	diamond_hill	Station
haib18CEM5453_HMC2KCCXY_SL336803	2021_DankoD	hong_kong	ho_man_tin	Station
haib18CEM5453_HMC2KCCXY_SL336805	2021_DankoD	hong_kong	north_point	Station
haib18CEM5453_HMC2KCCXY_SL336806	2021_DankoD	hong_kong	lohas_park	Station
haib18CEM5453_HMC2KCCXY_SL336807	2021_DankoD	hong_kong	lam_tin	Station
haib18CEM5453_HMC2KCCXY_SL336808	2021_DankoD	hong_kong	yau_ma_tei	Station
haib18CEM5453_HMC2KCCXY_SL336809	2021_DankoD	hong_kong	wu_kai_sha	Station
haib18CEM5453_HMC2KCCXY_SL336810	2021_DankoD	hong_kong	ma_on_shan	Station
haib18CEM5453_HMC2KCCXY_SL336811	2021_DankoD	hong_kong	choi_hung	Station
haib18CEM5453_HMC2KCCXY_SL336812	2021_DankoD	hong_kong	po_lam	Station
haib18CEM5453_HMC2KCCXY_SL336813	2021_DankoD	hong_kong	tiu_keng_leng	Station
haib18CEM5453_HMC2KCCXY_SL336815	2021_DankoD	hong_kong	tsuen_wan	Station
haib18CEM5453_HMC2KCCXY_SL336816	2021_DankoD	hong_kong	cheung_sha_wan	Station
haib18CEM5453_HMC2KCCXY_SL336818	2021_DankoD	hong_kong	tai_wo_hau	Station
haib18CEM5453_HMC2KCCXY_SL336819	2021_DankoD	hong_kong	admiralty	Station
haib18CEM5453_HMC2KCCXY_SL336820	2021_DankoD	hong_kong	tsuen_wan_west	Station
haib18CEM5453_HMC2KCCXY_SL336823	2021_DankoD	hong_kong	kam_sheung_road	Station
haib18CEM5453_HMC2KCCXY_SL336824	2021_DankoD	hong_kong	kwai_hing	Station
haib18CEM5453_HMC2KCCXY_SL336825	2021_DankoD	hong_kong	che_kung_temple	Station
haib18CEM5453_HMC2KCCXY_SL336828	2021_DankoD	hong_kong	austin	Station
haib18CEM5453_HMC2KCCXY_SL336829	2021_DankoD	hong_kong	sham_shui_po	Station
haib18CEM5453_HMC2KCCXY_SL336830	2021_DankoD	hong_kong	tai_shui_hang	Station
haib18CEM5453_HMC2KCCXY_SL336833	2021_DankoD	hong_kong	tuen_mun	Station
haib18CEM5453_HMC2KCCXY_SL336835	2021_DankoD	hong_kong	admiralty	Station
haib18CEM5453_HMC2KCCXY_SL336836	2021_DankoD	hong_kong	mei_foo	Station
haib18CEM5453_HMC2KCCXY_SL336837	2021_DankoD	hong_kong	yuen_long	Station
haib18CEM5453_HMC2KCCXY_SL336838	2021_DankoD	hong_kong	kwai_fong	Station
haib18CEM5453_HMCMJCCXY_SL336234	2021_DankoD	hong_kong	siu_hong	Station
haib18CEM5453_HMCMJCCXY_SL336236	2021_DankoD	hong_kong	admiralty	Station
haib18CEM5453_HMCMJCCXY_SL336239	2021_DankoD	hong_kong	long_ping	Station
haib18CEM5453_HMCMJCCXY_SL336240	2021_DankoD	hong_kong	shek_mun	Station
haib18CEM5453_HMCMJCCXY_SL336243	2021_DankoD	hong_kong	tin_shui_wai	Station
haib18CEM5453_HMCMJCCXY_SL336244	2021_DankoD	hong_kong	lai_chi_kok	Station
haib18CEM5453_HMCMJCCXY_SL336245	2021_DankoD	hong_kong	sha_tin_wai	Station
haib18CEM5453_HMCMJCCXY_SL336248	2021_DankoD	hong_kong	fanling	Station
haib18CEM5453_HMCMJCCXY_SL336249	2021_DankoD	hong_kong	sheung_shui	Station
haib18CEM5453_HMGW3CCXY_SL342522	2021_DankoD	hong_kong	university	Station
haib18CEM5453_HMGW3CCXY_SL342523	2021_DankoD	hong_kong	tai_wo	Station
haib18CEM5453_HMGW3CCXY_SL342524	2021_DankoD	hong_kong	sha_tin	Station
haib18CEM5453_HMGW3CCXY_SL342525	2021_DankoD	hong_kong	fo_tan	Station
haib18CEM5453_HMGW3CCXY_SL342526	2021_DankoD	hong_kong	tai_po_market	Station
haib18CEM5453_HMGW3CCXY_SL342527	2021_DankoD	hong_kong	tai_wai	Station
haib18CEM5453_HMGW3CCXY_SL342528	2021_DankoD	hong_kong	mongkok_east	Station
haib18CEM5453_HMGW3CCXY_SL342529	2021_DankoD	hong_kong	central	Station
haib18CEM5453_HMGW3CCXY_SL342530	2021_DankoD	hong_kong	admiralty	Station
haib18CEM5453_HMGW3CCXY_SL342531	2021_DankoD	hong_kong	kowloon_tong	Station
haib18CEM5453_HMGW3CCXY_SL342532	2021_DankoD	hong_kong	tin_hau	Station
haib18CEM5453_HMGW3CCXY_SL342533	2021_DankoD	hong_kong	fortress_hill	Station
haib18CEM5453_HMGW3CCXY_SL342534	2021_DankoD	hong_kong	sheung_wan	Station
haib18CEM5453_HMGW3CCXY_SL342535	2021_DankoD	hong_kong	shau_kei_wan	Station
haib18CEM5453_HMGW3CCXY_SL342536	2021_DankoD	hong_kong	sai_ying_pun	Station
haib18CEM5453_HMGW3CCXY_SL342537	2021_DankoD	hong_kong	sai_wan_ho	Station
haib18CEM5453_HMGW3CCXY_SL342538	2021_DankoD	hong_kong	wan_chai	Station
haib18CEM5453_HMGW3CCXY_SL342539	2021_DankoD	hong_kong	hku	Station
haib18CEM5453_HMGW3CCXY_SL342540	2021_DankoD	hong_kong	causeway_bay	Station
haib18CEM5453_HMGW3CCXY_SL342541	2021_DankoD	hong_kong	kennedy_town	Station
haib18CEM5453_HMGW3CCXY_SL342542	2021_DankoD	hong_kong	tai_koo	Station
haib18CEM5453_HMGW3CCXY_SL342543	2021_DankoD	hong_kong	lei_tung	Station
haib18CEM5453_HMGW3CCXY_SL342544	2021_DankoD	hong_kong	south_horizons	Station
haib18CEM5453_HMGW3CCXY_SL342545	2021_DankoD	hong_kong	wong_chuk_hang	Station
haib18CEM5453_HMGW3CCXY_SL342546	2021_DankoD	hong_kong	ocean_park	Station
haib18CEM5453_HMGW3CCXY_SL342552	2021_DankoD	hong_kong	admiralty	Station
haib18CEM5453_HMGW3CCXY_SL342553	2021_DankoD	hong_kong	heng_fa_chuen	Station
haib18CEM5453_HMGW3CCXY_SL342554	2021_DankoD	hong_kong	chai_wan	Station
haib18CEM5453_HNHKFCCXY_SL345905	2021_DankoD	hong_kong	tai_wai	Station
haib18CEM5453_HNHKFCCXY_SL345930	2021_DankoD	hong_kong	tai_wai	Station
haib18CEM5453_HNHKFCCXY_SL345935	2021_DankoD	hong_kong	tai_wai	Station
haib18CEM5453_HNHKFCCXY_SL345944	2021_DankoD	hong_kong	tai_wai	Station
haib18CEM5453_HNHKFCCXY_SL345947	2021_DankoD	hong_kong	tai_wai	Station
haib18CEM5453_HNHKFCCXY_SL345948	2021_DankoD	hong_kong	tai_wai	Station
haib18CEM5453_HNHKFCCXY_SL345949	2021_DankoD	hong_kong	tai_wai	Station
haib18CEM5453_HNHKFCCXY_SL345953	2021_DankoD	hong_kong	tai_wai	Station
haib18CEM5453_HNHKFCCXY_SL345961	2021_DankoD	hong_kong	tai_wai	Station
haib18CEM5453_HNHKFCCXY_SL345965	2021_DankoD	hong_kong	tai_wai	Station
haib18CEM5453_HNHKFCCXY_SL345968	2021_DankoD	hong_kong	tai_wai	Station
haib18CEM5453_HNHKFCCXY_SL345972	2021_DankoD	hong_kong	tai_wai	Station
haib18CEM5453_HNHKFCCXY_SL345974	2021_DankoD	hong_kong	tai_wai	Station
haib18CEM5453_HNHKFCCXY_SL345979	2021_DankoD	hong_kong	tai_wai	Station
haib18CEM5453_HNHKFCCXY_SL345991	2021_DankoD	hong_kong	tai_wai	Station
haib18CEM5453_HNHKFCCXY_SL346084	2021_DankoD	hong_kong	kowloon_tong	Station
haib18CEM5453_HNHKFCCXY_SL346091	2021_DankoD	hong_kong	kowloon_tong	Station
haib18CEM5453_HNHKFCCXY_SL346102	2021_DankoD	hong_kong	kowloon_tong	Station
haib18CEM5453_HNHKFCCXY_SL346112	2021_DankoD	hong_kong	kowloon_tong	Station
haib18CEM5453_HNHKFCCXY_SL346117	2021_DankoD	hong_kong	kowloon_tong	Station
haib18CEM5453_HNHKFCCXY_SL346123	2021_DankoD	hong_kong	kowloon_tong	Station
haib18CEM5453_HNHKFCCXY_SL346132	2021_DankoD	hong_kong	kowloon_tong	Station
haib18CEM5453_HNHKFCCXY_SL346141	2021_DankoD	hong_kong	kowloon_tong	Station
haib18CEM5453_HNHKFCCXY_SL346145	2021_DankoD	hong_kong	kowloon_tong	Station
haib18CEM5453_HNHKFCCXY_SL346148	2021_DankoD	hong_kong	kowloon_tong	Station
haib18CEM5453_HNHKFCCXY_SL346158	2021_DankoD	hong_kong	kowloon_tong	Station
haib18CEM5453_HNHKFCCXY_SL346159	2021_DankoD	hong_kong	kowloon_tong	Station
haib18CEM5453_HNHKFCCXY_SL346161	2021_DankoD	hong_kong	kowloon_tong	Station
haib18CEM5453_HMC2KCCXY_SL336563	2021_DankoD	hong_kong	residence_3	residential
haib18CEM5453_HMC2KCCXY_SL336564	2021_DankoD	hong_kong	residence_3	residential
haib18CEM5453_HMC2KCCXY_SL336565	2021_DankoD	hong_kong	residence_3	residential
haib18CEM5453_HMC2KCCXY_SL336566	2021_DankoD	hong_kong	residence_3	residential
haib18CEM5453_HMC2KCCXY_SL336567	2021_DankoD	hong_kong	residence_3	residential
haib18CEM5453_HMC2KCCXY_SL336568	2021_DankoD	hong_kong	residence_3	residential
haib18CEM5453_HMC2KCCXY_SL336570	2021_DankoD	hong_kong	residence_3	residential
haib18CEM5453_HMC2KCCXY_SL336572	2021_DankoD	hong_kong	residence_3	residential
haib18CEM5453_HMC2KCCXY_SL336574	2021_DankoD	hong_kong	residence_3	residential
haib18CEM5453_HMC2KCCXY_SL336575	2021_DankoD	hong_kong	residence_3	residential
haib18CEM5453_HMC2KCCXY_SL336577	2021_DankoD	hong_kong	residence_3	residential
haib18CEM5453_HMC2KCCXY_SL336578	2021_DankoD	hong_kong	residence_3	residential
haib18CEM5453_HMC2KCCXY_SL336579	2021_DankoD	hong_kong	residence_3	residential
haib18CEM5453_HMC2KCCXY_SL336580	2021_DankoD	hong_kong	residence_3	residential
haib18CEM5453_HMC2KCCXY_SL336581	2021_DankoD	hong_kong	residence_3	residential
haib18CEM5453_HMC2KCCXY_SL336582	2021_DankoD	hong_kong	residence_3	residential
haib18CEM5453_HMC2KCCXY_SL336583	2021_DankoD	hong_kong	residence_3	residential
haib18CEM5453_HMC2KCCXY_SL336584	2021_DankoD	hong_kong	residence_3	residential
haib18CEM5453_HMC2KCCXY_SL336585	2021_DankoD	hong_kong	residence_3	residential
haib18CEM5453_HMC2KCCXY_SL336586	2021_DankoD	hong_kong	residence_3	residential
haib18CEM5453_HMC2KCCXY_SL336588	2021_DankoD	hong_kong	residence_1	residential
haib18CEM5453_HMC2KCCXY_SL336589	2021_DankoD	hong_kong	residence_1	residential
haib18CEM5453_HMC2KCCXY_SL336591	2021_DankoD	hong_kong	residence_1	residential
haib18CEM5453_HMC2KCCXY_SL336595	2021_DankoD	hong_kong	residence_1	residential
haib18CEM5453_HMC2KCCXY_SL336596	2021_DankoD	hong_kong	residence_1	residential
haib18CEM5453_HMC2KCCXY_SL336597	2021_DankoD	hong_kong	residence_1	residential
haib18CEM5453_HMC2KCCXY_SL336598	2021_DankoD	hong_kong	admiralty	residential
haib18CEM5453_HMC2KCCXY_SL336600	2021_DankoD	hong_kong	residence_1	residential
haib18CEM5453_HMC2KCCXY_SL336612	2021_DankoD	hong_kong	residence_1	residential
haib18CEM5453_HMC2KCCXY_SL336613	2021_DankoD	hong_kong	residence_1	residential
haib18CEM5453_HMC2KCCXY_SL336614	2021_DankoD	hong_kong	residence_1	residential
haib18CEM5453_HMC2KCCXY_SL336615	2021_DankoD	hong_kong	residence_1	residential
haib18CEM5453_HMC2KCCXY_SL336616	2021_DankoD	hong_kong	residence_1	residential
haib18CEM5453_HMC2KCCXY_SL336620	2021_DankoD	hong_kong	residence_1	residential
haib18CEM5453_HMC2KCCXY_SL336621	2021_DankoD	hong_kong	residence_1	residential
haib18CEM5453_HMC2KCCXY_SL336622	2021_DankoD	hong_kong	residence_1	residential
haib18CEM5453_HMC2KCCXY_SL336623	2021_DankoD	hong_kong	residence_1	residential
haib18CEM5453_HMC2KCCXY_SL336626	2021_DankoD	hong_kong	residence_1	residential
haib18CEM5453_HMC2KCCXY_SL336627	2021_DankoD	hong_kong	residence_1	residential
haib18CEM5453_HMC2KCCXY_SL336628	2021_DankoD	hong_kong	residence_1	residential
haib18CEM5453_HMC2KCCXY_SL336629	2021_DankoD	hong_kong	residence_1	residential
haib18CEM5453_HMC2KCCXY_SL336630	2021_DankoD	hong_kong	residence_1	residential
haib18CEM5453_HMC2KCCXY_SL336631	2021_DankoD	hong_kong	residence_4	residential
haib18CEM5453_HMC2KCCXY_SL336633	2021_DankoD	hong_kong	residence_1	residential
haib18CEM5453_HMC2KCCXY_SL336634	2021_DankoD	hong_kong	residence_1	residential
haib18CEM5453_HMC2KCCXY_SL336636	2021_DankoD	hong_kong	residence_1	residential
haib18CEM5453_HMC2KCCXY_SL336641	2021_DankoD	hong_kong	residence_1	residential
haib18CEM5453_HMC2KCCXY_SL336642	2021_DankoD	hong_kong	residence_1	residential
haib18CEM5453_HMC2KCCXY_SL336643	2021_DankoD	hong_kong	residence_1	residential
haib18CEM5453_HMC2KCCXY_SL336644	2021_DankoD	hong_kong	residence_1	residential
haib18CEM5453_HMC2KCCXY_SL336645	2021_DankoD	hong_kong	residence_1	residential
haib18CEM5453_HMC2KCCXY_SL336646	2021_DankoD	hong_kong	residence_1	residential
haib18CEM5453_HMC2KCCXY_SL336647	2021_DankoD	hong_kong	residence_1	residential
haib18CEM5453_HMC2KCCXY_SL336648	2021_DankoD	hong_kong	residence_1	residential
haib18CEM5453_HMC2KCCXY_SL336649	2021_DankoD	hong_kong	residence_1	residential
haib18CEM5453_HMC2KCCXY_SL336650	2021_DankoD	hong_kong	residence_1	residential
haib18CEM5453_HMC2KCCXY_SL336651	2021_DankoD	hong_kong	residence_1	residential
haib18CEM5453_HMC2KCCXY_SL336652	2021_DankoD	hong_kong	residence_1	residential
haib18CEM5453_HMC2KCCXY_SL336653	2021_DankoD	hong_kong	residence_1	residential
haib18CEM5453_HMC2KCCXY_SL336654	2021_DankoD	hong_kong	residence_1	residential
haib18CEM5453_HMC2KCCXY_SL336655	2021_DankoD	hong_kong	residence_1	residential
haib18CEM5453_HMC2KCCXY_SL336656	2021_DankoD	hong_kong	residence_1	residential
haib18CEM5453_HMC2KCCXY_SL336657	2021_DankoD	hong_kong	residence_1	residential
haib18CEM5453_HMC2KCCXY_SL336658	2021_DankoD	hong_kong	residence_1	residential
haib18CEM5453_HMC2KCCXY_SL336659	2021_DankoD	hong_kong	residence_1	residential
haib18CEM5453_HMC2KCCXY_SL336660	2021_DankoD	hong_kong	residence_1	residential
haib18CEM5453_HMC2KCCXY_SL336661	2021_DankoD	hong_kong	residence_1	residential
haib18CEM5453_HMC2KCCXY_SL336662	2021_DankoD	hong_kong	residence_1	residential
haib18CEM5453_HMC2KCCXY_SL336663	2021_DankoD	hong_kong	residence_1	residential
haib18CEM5453_HMC2KCCXY_SL336664	2021_DankoD	hong_kong	residence_1	residential
haib18CEM5453_HMC2KCCXY_SL336666	2021_DankoD	hong_kong	residence_1	residential
haib18CEM5453_HMC2KCCXY_SL336667	2021_DankoD	hong_kong	residence_1	residential
haib18CEM5453_HMC2KCCXY_SL336668	2021_DankoD	hong_kong	residence_1	residential
haib18CEM5453_HMC2KCCXY_SL336669	2021_DankoD	hong_kong	residence_1	residential
haib18CEM5453_HMC2KCCXY_SL336670	2021_DankoD	hong_kong	residence_1	residential
haib18CEM5453_HMC2KCCXY_SL336671	2021_DankoD	hong_kong	residence_1	residential
haib18CEM5453_HMC2KCCXY_SL336675	2021_DankoD	hong_kong	residence_1	residential
haib18CEM5453_HMC2KCCXY_SL336679	2021_DankoD	hong_kong	residence_1	residential
haib18CEM5453_HMC2KCCXY_SL336680	2021_DankoD	hong_kong	residence_1	residential
haib18CEM5453_HMC2KCCXY_SL336681	2021_DankoD	hong_kong	residence_1	residential
haib18CEM5453_HMC2KCCXY_SL336683	2021_DankoD	hong_kong	residence_1	residential
haib18CEM5453_HMC2KCCXY_SL336684	2021_DankoD	hong_kong	residence_1	residential
haib18CEM5453_HMC2KCCXY_SL336687	2021_DankoD	hong_kong	residence_1	residential
haib18CEM5453_HMC2KCCXY_SL336688	2021_DankoD	hong_kong	residence_3	residential
haib18CEM5453_HMC2KCCXY_SL336689	2021_DankoD	hong_kong	residence_3	residential
haib18CEM5453_HMC2KCCXY_SL336690	2021_DankoD	hong_kong	residence_3	residential
haib18CEM5453_HMC2KCCXY_SL336691	2021_DankoD	hong_kong	residence_3	residential
haib18CEM5453_HMC2KCCXY_SL336692	2021_DankoD	hong_kong	residence_3	residential
haib18CEM5453_HMC2KCCXY_SL336693	2021_DankoD	hong_kong	residence_3	residential
haib18CEM5453_HMC2KCCXY_SL336694	2021_DankoD	hong_kong	residence_3	residential
haib18CEM5453_HMC2KCCXY_SL336695	2021_DankoD	hong_kong	residence_3	residential
haib18CEM5453_HMC2KCCXY_SL336696	2021_DankoD	hong_kong	residence_3	residential
haib18CEM5453_HMC2KCCXY_SL336697	2021_DankoD	hong_kong	residence_3	residential
haib18CEM5453_HMC2KCCXY_SL336698	2021_DankoD	hong_kong	residence_3	residential
haib18CEM5453_HMC2KCCXY_SL336699	2021_DankoD	hong_kong	residence_3	residential
haib18CEM5453_HMC2KCCXY_SL336700	2021_DankoD	hong_kong	residence_3	residential
haib18CEM5453_HMC2KCCXY_SL336701	2021_DankoD	hong_kong	residence_3	residential
haib18CEM5453_HMC2KCCXY_SL336702	2021_DankoD	hong_kong	residence_3	residential
haib18CEM5453_HMC2KCCXY_SL336703	2021_DankoD	hong_kong	residence_3	residential
haib18CEM5453_HMC2KCCXY_SL336704	2021_DankoD	hong_kong	residence_3	residential
haib18CEM5453_HMC2KCCXY_SL336705	2021_DankoD	hong_kong	residence_3	residential
haib18CEM5453_HMC2KCCXY_SL336706	2021_DankoD	hong_kong	residence_3	residential
haib18CEM5453_HMC2KCCXY_SL336707	2021_DankoD	hong_kong	residence_3	residential
haib18CEM5453_HMC2KCCXY_SL336708	2021_DankoD	hong_kong	residence_3	residential
haib18CEM5453_HMC2KCCXY_SL336709	2021_DankoD	hong_kong	residence_3	residential
haib18CEM5453_HMC2KCCXY_SL336710	2021_DankoD	hong_kong	residence_3	residential
haib18CEM5453_HMC2KCCXY_SL336711	2021_DankoD	hong_kong	residence_3	residential
haib18CEM5453_HMC2KCCXY_SL336712	2021_DankoD	hong_kong	residence_3	residential
haib18CEM5453_HMC2KCCXY_SL336713	2021_DankoD	hong_kong	residence_3	residential
haib18CEM5453_HMC2KCCXY_SL336714	2021_DankoD	hong_kong	residence_3	residential
haib18CEM5453_HMC2KCCXY_SL336715	2021_DankoD	hong_kong	residence_3	residential
haib18CEM5453_HMC2KCCXY_SL336716	2021_DankoD	hong_kong	residence_3	residential
haib18CEM5453_HMC2KCCXY_SL336717	2021_DankoD	hong_kong	residence_3	residential
haib18CEM5453_HMC2KCCXY_SL336718	2021_DankoD	hong_kong	residence_3	residential
haib18CEM5453_HMC2KCCXY_SL336719	2021_DankoD	hong_kong	residence_3	residential
haib18CEM5453_HMC2KCCXY_SL336720	2021_DankoD	hong_kong	residence_3	residential
haib18CEM5453_HMC2KCCXY_SL336721	2021_DankoD	hong_kong	residence_3	residential
haib18CEM5453_HMC2KCCXY_SL336722	2021_DankoD	hong_kong	residence_3	residential
haib18CEM5453_HMC2KCCXY_SL336724	2021_DankoD	hong_kong	residence_3	residential
haib18CEM5453_HMC2KCCXY_SL336725	2021_DankoD	hong_kong	residence_3	residential
haib18CEM5453_HMC2KCCXY_SL336731	2021_DankoD	hong_kong	residence_3	residential
haib18CEM5453_HMC2KCCXY_SL336734	2021_DankoD	hong_kong	residence_3	residential
haib18CEM5453_HMC2KCCXY_SL336735	2021_DankoD	hong_kong	residence_3	residential
haib18CEM5453_HMC2KCCXY_SL336736	2021_DankoD	hong_kong	residence_3	residential
haib18CEM5453_HMC2KCCXY_SL336737	2021_DankoD	hong_kong	residence_3	residential
haib18CEM5453_HMC2KCCXY_SL336739	2021_DankoD	hong_kong	residence_3	residential
haib18CEM5453_HMC2KCCXY_SL336741	2021_DankoD	hong_kong	residence_3	residential
haib18CEM5453_HMC2KCCXY_SL336743	2021_DankoD	hong_kong	residence_3	residential
haib18CEM5453_HMC2KCCXY_SL336745	2021_DankoD	hong_kong	residence_3	residential
haib18CEM5453_HMC2KCCXY_SL336746	2021_DankoD	hong_kong	residence_3	residential
haib18CEM5453_HMC2KCCXY_SL336748	2021_DankoD	hong_kong	residence_3	residential
haib18CEM5453_HMC2KCCXY_SL336750	2021_DankoD	hong_kong	residence_3	residential
haib18CEM5453_HMC2KCCXY_SL336751	2021_DankoD	hong_kong	residence_3	residential
haib18CEM5453_HMC2KCCXY_SL336752	2021_DankoD	hong_kong	residence_3	residential
haib18CEM5453_HMC2KCCXY_SL336753	2021_DankoD	hong_kong	residence_3	residential
haib18CEM5453_HMC2KCCXY_SL336754	2021_DankoD	hong_kong	residence_3	residential
haib18CEM5453_HMC2KCCXY_SL336755	2021_DankoD	hong_kong	residence_3	residential
haib18CEM5453_HMC2KCCXY_SL336756	2021_DankoD	hong_kong	residence_3	residential
haib18CEM5453_HMC2KCCXY_SL336757	2021_DankoD	hong_kong	residence_3	residential
haib18CEM5453_HMC2KCCXY_SL336758	2021_DankoD	hong_kong	residence_3	residential
haib18CEM5453_HMC2KCCXY_SL336760	2021_DankoD	hong_kong	residence_3	residential
haib18CEM5453_HMC2KCCXY_SL336761	2021_DankoD	hong_kong	residence_3	residential
haib18CEM5453_HMC2KCCXY_SL336762	2021_DankoD	hong_kong	residence_3	residential
haib18CEM5453_HMC2KCCXY_SL336763	2021_DankoD	hong_kong	residence_3	residential
haib18CEM5453_HMC2KCCXY_SL336764	2021_DankoD	hong_kong	residence_3	residential
haib18CEM5453_HMC2KCCXY_SL336765	2021_DankoD	hong_kong	residence_3	residential
haib18CEM5453_HMC2KCCXY_SL336766	2021_DankoD	hong_kong	residence_3	residential
haib18CEM5453_HMC2KCCXY_SL336767	2021_DankoD	hong_kong	residence_3	residential
haib18CEM5453_HMC2KCCXY_SL336768	2021_DankoD	hong_kong	residence_3	residential
haib18CEM5453_HMC2KCCXY_SL336770	2021_DankoD	hong_kong	residence_3	residential
haib18CEM5453_HMC2KCCXY_SL336771	2021_DankoD	hong_kong	residence_3	residential
haib18CEM5453_HMC2KCCXY_SL336772	2021_DankoD	hong_kong	residence_3	residential
haib18CEM5453_HMC2KCCXY_SL336773	2021_DankoD	hong_kong	residence_3	residential
haib18CEM5453_HMC2KCCXY_SL336774	2021_DankoD	hong_kong	residence_3	residential
haib18CEM5453_HMC2KCCXY_SL336775	2021_DankoD	hong_kong	residence_3	residential
haib18CEM5453_HMC2KCCXY_SL336776	2021_DankoD	hong_kong	residence_3	residential
haib18CEM5453_HMC2KCCXY_SL336777	2021_DankoD	hong_kong	residence_3	residential
haib18CEM5453_HMC2KCCXY_SL336778	2021_DankoD	hong_kong	residence_3	residential
haib18CEM5453_HMC2KCCXY_SL336779	2021_DankoD	hong_kong	residence_3	residential
haib18CEM5453_HMC2KCCXY_SL336781	2021_DankoD	hong_kong	residence_3	residential
haib18CEM5453_HMC2KCCXY_SL336782	2021_DankoD	hong_kong	residence_3	residential
haib18CEM5453_HMC2KCCXY_SL336783	2021_DankoD	hong_kong	residence_3	residential
haib18CEM5453_HMC2KCCXY_SL336794	2021_DankoD	hong_kong	residence_1	residential
haib18CEM5453_HMC2KCCXY_SL336798	2021_DankoD	hong_kong	residence_1	residential
haib18CEM5453_HMC2KCCXY_SL336799	2021_DankoD	hong_kong	residence_1	residential
haib18CEM5453_HMC2KCCXY_SL336801	2021_DankoD	hong_kong	residence_1	residential
haib18CEM5453_HMC2KCCXY_SL336804	2021_DankoD	hong_kong	residence_1	residential
haib18CEM5453_HMC2KCCXY_SL336817	2021_DankoD	hong_kong	residence_1	residential
haib18CEM5453_HMC2KCCXY_SL336821	2021_DankoD	hong_kong	residence_1	residential
haib18CEM5453_HMC2KCCXY_SL336822	2021_DankoD	hong_kong	residence_1	residential
haib18CEM5453_HMC2KCCXY_SL336826	2021_DankoD	hong_kong	residence_1	residential
haib18CEM5453_HMC2KCCXY_SL336827	2021_DankoD	hong_kong	residence_1	residential
haib18CEM5453_HMC2KCCXY_SL336831	2021_DankoD	hong_kong	residence_1	residential
haib18CEM5453_HMC2KCCXY_SL336832	2021_DankoD	hong_kong	residence_1	residential
haib18CEM5453_HMC2KCCXY_SL336834	2021_DankoD	hong_kong	residence_1	residential
haib18CEM5453_HMC2KCCXY_SL336839	2021_DankoD	hong_kong	residence_1	residential
haib18CEM5453_HMC2KCCXY_SL336840	2021_DankoD	hong_kong	residence_1	residential
haib18CEM5453_HMC2KCCXY_SL336842	2021_DankoD	hong_kong	residence_1	residential
haib18CEM5453_HMCMJCCXY_SL336235	2021_DankoD	hong_kong	residence_1	residential
haib18CEM5453_HMCMJCCXY_SL336237	2021_DankoD	hong_kong	residence_1	residential
haib18CEM5453_HMCMJCCXY_SL336238	2021_DankoD	hong_kong	residence_1	residential
haib18CEM5453_HMCMJCCXY_SL336241	2021_DankoD	hong_kong	residence_1	residential
haib18CEM5453_HMCMJCCXY_SL336242	2021_DankoD	hong_kong	residence_1	residential
haib18CEM5453_HMCMJCCXY_SL336246	2021_DankoD	hong_kong	residence_1	residential
haib18CEM5453_HMCMJCCXY_SL336247	2021_DankoD	hong_kong	residence_1	residential
haib18CEM5453_HMGW3CCXY_SL342547	2021_DankoD	hong_kong	residence_1	residential
haib18CEM5453_HMGW3CCXY_SL342548	2021_DankoD	hong_kong	residence_1	residential
haib18CEM5453_HMGW3CCXY_SL342549	2021_DankoD	hong_kong	residence_1	residential
haib18CEM5453_HMGW3CCXY_SL342550	2021_DankoD	hong_kong	residence_1	residential
haib18CEM5453_HMGW3CCXY_SL342551	2021_DankoD	hong_kong	residence_1	residential
haib18CEM5453_HNHKFCCXY_SL345903	2021_DankoD	hong_kong	residence_2	residential
haib18CEM5453_HNHKFCCXY_SL345904	2021_DankoD	hong_kong	residence_2	residential
haib18CEM5453_HNHKFCCXY_SL345906	2021_DankoD	hong_kong	residence_2	residential
haib18CEM5453_HNHKFCCXY_SL345907	2021_DankoD	hong_kong	residence_2	residential
haib18CEM5453_HNHKFCCXY_SL345908	2021_DankoD	hong_kong	residence_2	residential
haib18CEM5453_HNHKFCCXY_SL345909	2021_DankoD	hong_kong	residence_2	residential
haib18CEM5453_HNHKFCCXY_SL345910	2021_DankoD	hong_kong	residence_2	residential
haib18CEM5453_HNHKFCCXY_SL345911	2021_DankoD	hong_kong	residence_2	residential
haib18CEM5453_HNHKFCCXY_SL345912	2021_DankoD	hong_kong	residence_2	residential
haib18CEM5453_HNHKFCCXY_SL345913	2021_DankoD	hong_kong	residence_2	residential
haib18CEM5453_HNHKFCCXY_SL345914	2021_DankoD	hong_kong	residence_2	residential
haib18CEM5453_HNHKFCCXY_SL345915	2021_DankoD	hong_kong	residence_2	residential
haib18CEM5453_HNHKFCCXY_SL345916	2021_DankoD	hong_kong	residence_2	residential
haib18CEM5453_HNHKFCCXY_SL345917	2021_DankoD	hong_kong	residence_2	residential
haib18CEM5453_HNHKFCCXY_SL345918	2021_DankoD	hong_kong	residence_2	residential
haib18CEM5453_HNHKFCCXY_SL345919	2021_DankoD	hong_kong	residence_2	residential
haib18CEM5453_HNHKFCCXY_SL345920	2021_DankoD	hong_kong	residence_2	residential
haib18CEM5453_HNHKFCCXY_SL345921	2021_DankoD	hong_kong	residence_2	residential
haib18CEM5453_HNHKFCCXY_SL345922	2021_DankoD	hong_kong	residence_2	residential
haib18CEM5453_HNHKFCCXY_SL345923	2021_DankoD	hong_kong	residence_2	residential
haib18CEM5453_HNHKFCCXY_SL345924	2021_DankoD	hong_kong	residence_2	residential
haib18CEM5453_HNHKFCCXY_SL345925	2021_DankoD	hong_kong	residence_2	residential
haib18CEM5453_HNHKFCCXY_SL345926	2021_DankoD	hong_kong	residence_2	residential
haib18CEM5453_HNHKFCCXY_SL345927	2021_DankoD	hong_kong	residence_2	residential
haib18CEM5453_HNHKFCCXY_SL345928	2021_DankoD	hong_kong	residence_2	residential
haib18CEM5453_HNHKFCCXY_SL345929	2021_DankoD	hong_kong	residence_2	residential
haib18CEM5453_HNHKFCCXY_SL345931	2021_DankoD	hong_kong	residence_2	residential
haib18CEM5453_HNHKFCCXY_SL345932	2021_DankoD	hong_kong	residence_2	residential
haib18CEM5453_HNHKFCCXY_SL345933	2021_DankoD	hong_kong	residence_2	residential
haib18CEM5453_HNHKFCCXY_SL345934	2021_DankoD	hong_kong	residence_2	residential
haib18CEM5453_HNHKFCCXY_SL345936	2021_DankoD	hong_kong	residence_2	residential
haib18CEM5453_HNHKFCCXY_SL345937	2021_DankoD	hong_kong	residence_2	residential
haib18CEM5453_HNHKFCCXY_SL345938	2021_DankoD	hong_kong	residence_2	residential
haib18CEM5453_HNHKFCCXY_SL345939	2021_DankoD	hong_kong	residence_2	residential
haib18CEM5453_HNHKFCCXY_SL345940	2021_DankoD	hong_kong	residence_2	residential
haib18CEM5453_HNHKFCCXY_SL345941	2021_DankoD	hong_kong	residence_2	residential
haib18CEM5453_HNHKFCCXY_SL345942	2021_DankoD	hong_kong	residence_2	residential
haib18CEM5453_HNHKFCCXY_SL345943	2021_DankoD	hong_kong	residence_2	residential
haib18CEM5453_HNHKFCCXY_SL345945	2021_DankoD	hong_kong	residence_2	residential
haib18CEM5453_HNHKFCCXY_SL345946	2021_DankoD	hong_kong	residence_2	residential
haib18CEM5453_HNHKFCCXY_SL345950	2021_DankoD	hong_kong	residence_2	residential
haib18CEM5453_HNHKFCCXY_SL345951	2021_DankoD	hong_kong	residence_2	residential
haib18CEM5453_HNHKFCCXY_SL345952	2021_DankoD	hong_kong	residence_2	residential
haib18CEM5453_HNHKFCCXY_SL345954	2021_DankoD	hong_kong	residence_2	residential
haib18CEM5453_HNHKFCCXY_SL345955	2021_DankoD	hong_kong	residence_2	residential
haib18CEM5453_HNHKFCCXY_SL345956	2021_DankoD	hong_kong	residence_2	residential
haib18CEM5453_HNHKFCCXY_SL345957	2021_DankoD	hong_kong	residence_2	residential
haib18CEM5453_HNHKFCCXY_SL345958	2021_DankoD	hong_kong	residence_2	residential
haib18CEM5453_HNHKFCCXY_SL345959	2021_DankoD	hong_kong	residence_2	residential
haib18CEM5453_HNHKFCCXY_SL345960	2021_DankoD	hong_kong	residence_2	residential
haib18CEM5453_HNHKFCCXY_SL345962	2021_DankoD	hong_kong	residence_2	residential
haib18CEM5453_HNHKFCCXY_SL345963	2021_DankoD	hong_kong	residence_2	residential
haib18CEM5453_HNHKFCCXY_SL345964	2021_DankoD	hong_kong	residence_2	residential
haib18CEM5453_HNHKFCCXY_SL345966	2021_DankoD	hong_kong	residence_2	residential
haib18CEM5453_HNHKFCCXY_SL345967	2021_DankoD	hong_kong	residence_2	residential
haib18CEM5453_HNHKFCCXY_SL345969	2021_DankoD	hong_kong	residence_2	residential
haib18CEM5453_HNHKFCCXY_SL345970	2021_DankoD	hong_kong	residence_2	residential
haib18CEM5453_HNHKFCCXY_SL345971	2021_DankoD	hong_kong	residence_2	residential
haib18CEM5453_HNHKFCCXY_SL345973	2021_DankoD	hong_kong	residence_2	residential
haib18CEM5453_HNHKFCCXY_SL345975	2021_DankoD	hong_kong	residence_2	residential
haib18CEM5453_HNHKFCCXY_SL345976	2021_DankoD	hong_kong	residence_2	residential
haib18CEM5453_HNHKFCCXY_SL345977	2021_DankoD	hong_kong	residence_2	residential
haib18CEM5453_HNHKFCCXY_SL345978	2021_DankoD	hong_kong	residence_2	residential
haib18CEM5453_HNHKFCCXY_SL345980	2021_DankoD	hong_kong	residence_2	residential
haib18CEM5453_HNHKFCCXY_SL345981	2021_DankoD	hong_kong	residence_2	residential
haib18CEM5453_HNHKFCCXY_SL345982	2021_DankoD	hong_kong	residence_2	residential
haib18CEM5453_HNHKFCCXY_SL345983	2021_DankoD	hong_kong	residence_2	residential
haib18CEM5453_HNHKFCCXY_SL345984	2021_DankoD	hong_kong	residence_2	residential
haib18CEM5453_HNHKFCCXY_SL345985	2021_DankoD	hong_kong	residence_2	residential
haib18CEM5453_HNHKFCCXY_SL345986	2021_DankoD	hong_kong	residence_2	residential
haib18CEM5453_HNHKFCCXY_SL345987	2021_DankoD	hong_kong	residence_2	residential
haib18CEM5453_HNHKFCCXY_SL345988	2021_DankoD	hong_kong	residence_2	residential
haib18CEM5453_HNHKFCCXY_SL345989	2021_DankoD	hong_kong	residence_2	residential
haib18CEM5453_HNHKFCCXY_SL345990	2021_DankoD	hong_kong	residence_2	residential
haib18CEM5453_HNHKFCCXY_SL345992	2021_DankoD	hong_kong	residence_2	residential
haib18CEM5453_HNHKFCCXY_SL345993	2021_DankoD	hong_kong	residence_2	residential
haib18CEM5453_HNHKFCCXY_SL345994	2021_DankoD	hong_kong	residence_2	residential
haib18CEM5453_HNHKFCCXY_SL345995	2021_DankoD	hong_kong	residence_2	residential
haib18CEM5453_HNHKFCCXY_SL345996	2021_DankoD	hong_kong	residence_2	residential
haib18CEM5453_HNHKFCCXY_SL345997	2021_DankoD	hong_kong	residence_2	residential
haib18CEM5453_HNHKFCCXY_SL345998	2021_DankoD	hong_kong	residence_2	residential
haib18CEM5453_HNHKFCCXY_SL346079	2021_DankoD	hong_kong	residence_2	residential
haib18CEM5453_HNHKFCCXY_SL346080	2021_DankoD	hong_kong	residence_4	residential
haib18CEM5453_HNHKFCCXY_SL346081	2021_DankoD	hong_kong	residence_4	residential
haib18CEM5453_HNHKFCCXY_SL346082	2021_DankoD	hong_kong	residence_4	residential
haib18CEM5453_HNHKFCCXY_SL346083	2021_DankoD	hong_kong	residence_4	residential
haib18CEM5453_HNHKFCCXY_SL346085	2021_DankoD	hong_kong	residence_4	residential
haib18CEM5453_HNHKFCCXY_SL346086	2021_DankoD	hong_kong	residence_4	residential
haib18CEM5453_HNHKFCCXY_SL346087	2021_DankoD	hong_kong	residence_2	residential
haib18CEM5453_HNHKFCCXY_SL346088	2021_DankoD	hong_kong	residence_4	residential
haib18CEM5453_HNHKFCCXY_SL346089	2021_DankoD	hong_kong	residence_4	residential
haib18CEM5453_HNHKFCCXY_SL346090	2021_DankoD	hong_kong	residence_4	residential
haib18CEM5453_HNHKFCCXY_SL346092	2021_DankoD	hong_kong	residence_4	residential
haib18CEM5453_HNHKFCCXY_SL346093	2021_DankoD	hong_kong	residence_4	residential
haib18CEM5453_HNHKFCCXY_SL346094	2021_DankoD	hong_kong	residence_4	residential
haib18CEM5453_HNHKFCCXY_SL346095	2021_DankoD	hong_kong	residence_2	residential
haib18CEM5453_HNHKFCCXY_SL346096	2021_DankoD	hong_kong	residence_4	residential
haib18CEM5453_HNHKFCCXY_SL346097	2021_DankoD	hong_kong	residence_4	residential
haib18CEM5453_HNHKFCCXY_SL346098	2021_DankoD	hong_kong	residence_4	residential
haib18CEM5453_HNHKFCCXY_SL346099	2021_DankoD	hong_kong	residence_4	residential
haib18CEM5453_HNHKFCCXY_SL346100	2021_DankoD	hong_kong	residence_4	residential
haib18CEM5453_HNHKFCCXY_SL346101	2021_DankoD	hong_kong	residence_4	residential
haib18CEM5453_HNHKFCCXY_SL346103	2021_DankoD	hong_kong	residence_2	residential
haib18CEM5453_HNHKFCCXY_SL346104	2021_DankoD	hong_kong	residence_4	residential
haib18CEM5453_HNHKFCCXY_SL346105	2021_DankoD	hong_kong	residence_4	residential
haib18CEM5453_HNHKFCCXY_SL346106	2021_DankoD	hong_kong	residence_4	residential
haib18CEM5453_HNHKFCCXY_SL346107	2021_DankoD	hong_kong	residence_4	residential
haib18CEM5453_HNHKFCCXY_SL346108	2021_DankoD	hong_kong	residence_4	residential
haib18CEM5453_HNHKFCCXY_SL346109	2021_DankoD	hong_kong	residence_4	residential
haib18CEM5453_HNHKFCCXY_SL346110	2021_DankoD	hong_kong	residence_4	residential
haib18CEM5453_HNHKFCCXY_SL346111	2021_DankoD	hong_kong	residence_2	residential
haib18CEM5453_HNHKFCCXY_SL346113	2021_DankoD	hong_kong	residence_4	residential
haib18CEM5453_HNHKFCCXY_SL346115	2021_DankoD	hong_kong	residence_4	residential
haib18CEM5453_HNHKFCCXY_SL346116	2021_DankoD	hong_kong	residence_4	residential
haib18CEM5453_HNHKFCCXY_SL346118	2021_DankoD	hong_kong	residence_4	residential
haib18CEM5453_HNHKFCCXY_SL346120	2021_DankoD	hong_kong	residence_4	residential
haib18CEM5453_HNHKFCCXY_SL346121	2021_DankoD	hong_kong	residence_4	residential
haib18CEM5453_HNHKFCCXY_SL346122	2021_DankoD	hong_kong	residence_4	residential
haib18CEM5453_HNHKFCCXY_SL346124	2021_DankoD	hong_kong	residence_4	residential
haib18CEM5453_HNHKFCCXY_SL346125	2021_DankoD	hong_kong	residence_4	residential
haib18CEM5453_HNHKFCCXY_SL346126	2021_DankoD	hong_kong	residence_4	residential
haib18CEM5453_HNHKFCCXY_SL346128	2021_DankoD	hong_kong	residence_4	residential
haib18CEM5453_HNHKFCCXY_SL346129	2021_DankoD	hong_kong	residence_4	residential
haib18CEM5453_HNHKFCCXY_SL346130	2021_DankoD	hong_kong	residence_4	residential
haib18CEM5453_HNHKFCCXY_SL346131	2021_DankoD	hong_kong	residence_4	residential
haib18CEM5453_HNHKFCCXY_SL346133	2021_DankoD	hong_kong	residence_4	residential
haib18CEM5453_HNHKFCCXY_SL346134	2021_DankoD	hong_kong	residence_4	residential
haib18CEM5453_HNHKFCCXY_SL346136	2021_DankoD	hong_kong	residence_4	residential
haib18CEM5453_HNHKFCCXY_SL346137	2021_DankoD	hong_kong	residence_4	residential
haib18CEM5453_HNHKFCCXY_SL346139	2021_DankoD	hong_kong	residence_4	residential
haib18CEM5453_HNHKFCCXY_SL346140	2021_DankoD	hong_kong	residence_4	residential
haib18CEM5453_HNHKFCCXY_SL346144	2021_DankoD	hong_kong	residence_4	residential
haib18CEM5453_HNHKFCCXY_SL346146	2021_DankoD	hong_kong	residence_4	residential
haib18CEM5453_HNHKFCCXY_SL346147	2021_DankoD	hong_kong	residence_4	residential
haib18CEM5453_HNHKFCCXY_SL346149	2021_DankoD	hong_kong	residence_4	residential
haib18CEM5453_HNHKFCCXY_SL346150	2021_DankoD	hong_kong	residence_4	residential
haib18CEM5453_HNHKFCCXY_SL346151	2021_DankoD	hong_kong	residence_4	residential
haib18CEM5453_HNHKFCCXY_SL346152	2021_DankoD	hong_kong	residence_4	residential
haib18CEM5453_HNHKFCCXY_SL346154	2021_DankoD	hong_kong	residence_4	residential
haib18CEM5453_HNHKFCCXY_SL346155	2021_DankoD	hong_kong	residence_4	residential
haib18CEM5453_HNHKFCCXY_SL346156	2021_DankoD	hong_kong	residence_4	residential
haib18CEM5453_HNHKFCCXY_SL346157	2021_DankoD	hong_kong	residence_4	residential
haib18CEM5453_HNHKFCCXY_SL346160	2021_DankoD	hong_kong	residence_4	residential
haib18CEM5453_HNHKFCCXY_SL346162	2021_DankoD	hong_kong	residence_4	residential
haib18CEM5453_HNHKFCCXY_SL346163	2021_DankoD	hong_kong	residence_4	residential
haib18CEM5453_HNHKFCCXY_SL346164	2021_DankoD	hong_kong	residence_4	residential
haib18CEM5453_HNHKFCCXY_SL346165	2021_DankoD	hong_kong	residence_4	residential
haib18CEM5453_HNHKFCCXY_SL346167	2021_DankoD	hong_kong	residence_4	residential
haib18CEM5453_HNHKFCCXY_SL346168	2021_DankoD	hong_kong	residence_4	residential
haib18CEM5453_HNHKFCCXY_SL346169	2021_DankoD	hong_kong	residence_4	residential
haib18CEM5453_HNHKFCCXY_SL346170	2021_DankoD	hong_kong	residence_4	residential
haib18CEM5453_HNHKFCCXY_SL346171	2021_DankoD	hong_kong	residence_4	residential
haib18CEM5453_HNHKFCCXY_SL346172	2021_DankoD	hong_kong	residence_4	residential
haib18CEM5453_HNHKFCCXY_SL346173	2021_DankoD	hong_kong	residence_4	residential
haib18CEM5453_HNHKFCCXY_SL345440	2021_DankoD	hong_kong	wu_kai_sha_pier	pier
haib18CEM5453_HNHKFCCXY_SL345441	2021_DankoD	hong_kong	wu_kai_sha_pier	pier
haib18CEM5453_HNHKFCCXY_SL345442	2021_DankoD	hong_kong	wu_kai_sha_pier	pier
haib18CEM5453_HNHKFCCXY_SL345443	2021_DankoD	hong_kong	wu_kai_sha_pier	pier
haib18CEM5453_HNHKFCCXY_SL345444	2021_DankoD	hong_kong	wu_kai_sha_pier	pier
haib18CEM5453_HNHKFCCXY_SL345445	2021_DankoD	hong_kong	wu_kai_sha_pier	pier
haib18CEM5453_HNHKFCCXY_SL345446	2021_DankoD	hong_kong	wu_kai_sha_pier	pier
haib18CEM5453_HNHKFCCXY_SL345447	2021_DankoD	hong_kong	wu_kai_sha_pier	pier
haib18CEM5453_HNHKFCCXY_SL345448	2021_DankoD	hong_kong	wu_kai_sha_pier	pier
haib18CEM5453_HNHKFCCXY_SL345449	2021_DankoD	hong_kong	wu_kai_sha_pier	pier
haib18CEM5453_HNHKFCCXY_SL345450	2021_DankoD	hong_kong	wu_kai_sha_pier	pier
haib18CEM5453_HNHKFCCXY_SL345451	2021_DankoD	hong_kong	wu_kai_sha_pier	pier
haib18CEM5453_HNHKFCCXY_SL345452	2021_DankoD	hong_kong	wu_kai_sha_pier	pier
haib18CEM5453_HNHKFCCXY_SL345453	2021_DankoD	hong_kong	wu_kai_sha_pier	pier
haib18CEM5453_HNHKFCCXY_SL345454	2021_DankoD	hong_kong	wu_kai_sha_pier	pier
haib18CEM5453_HNHKFCCXY_SL345455	2021_DankoD	hong_kong	wu_kai_sha_pier	pier
haib18CEM5453_HNHKFCCXY_SL345456	2021_DankoD	hong_kong	wu_kai_sha_pier	pier
haib18CEM5453_HNHKFCCXY_SL345457	2021_DankoD	hong_kong	wu_kai_sha_pier	pier
haib18CEM5453_HNHKFCCXY_SL345458	2021_DankoD	hong_kong	wu_kai_sha_pier	pier
haib18CEM5453_HNHKFCCXY_SL345459	2021_DankoD	hong_kong	wu_kai_sha_pier	pier
haib18CEM5453_HNHKFCCXY_SL345461	2021_DankoD	hong_kong	tai_mei_tuk	pier
haib18CEM5453_HNHKFCCXY_SL345462	2021_DankoD	hong_kong	tai_mei_tuk	pier
haib18CEM5453_HNHKFCCXY_SL345463	2021_DankoD	hong_kong	tai_mei_tuk	pier
haib18CEM5453_HNHKFCCXY_SL345464	2021_DankoD	hong_kong	tai_mei_tuk	pier
haib18CEM5453_HNHKFCCXY_SL345465	2021_DankoD	hong_kong	tai_mei_tuk	pier
haib18CEM5453_HNHKFCCXY_SL345466	2021_DankoD	hong_kong	tai_mei_tuk	pier
haib18CEM5453_HNHKFCCXY_SL345467	2021_DankoD	hong_kong	tai_mei_tuk	pier
haib18CEM5453_HNHKFCCXY_SL345468	2021_DankoD	hong_kong	tai_mei_tuk	pier
haib18CEM5453_HNHKFCCXY_SL345469	2021_DankoD	hong_kong	tai_mei_tuk	pier
haib18CEM5453_HNHKFCCXY_SL345470	2021_DankoD	hong_kong	tai_mei_tuk	pier
haib18CEM5453_HNHKFCCXY_SL345471	2021_DankoD	hong_kong	tai_mei_tuk	pier
haib18CEM5453_HNHKFCCXY_SL345472	2021_DankoD	hong_kong	tai_mei_tuk	pier
haib18CEM5453_HNHKFCCXY_SL345473	2021_DankoD	hong_kong	tai_mei_tuk	pier
haib18CEM5453_HNHKFCCXY_SL345474	2021_DankoD	hong_kong	tai_mei_tuk	pier
haib18CEM5453_HNHKFCCXY_SL345475	2021_DankoD	hong_kong	tai_mei_tuk	pier
haib18CEM5453_HNHKFCCXY_SL345476	2021_DankoD	hong_kong	tai_mei_tuk	pier
haib18CEM5453_HNHKFCCXY_SL345477	2021_DankoD	hong_kong	tai_mei_tuk	pier
haib18CEM5453_HNHKFCCXY_SL345478	2021_DankoD	hong_kong	tai_mei_tuk	pier
haib18CEM5453_HNHKFCCXY_SL345479	2021_DankoD	hong_kong	tai_mei_tuk	pier
haib18CEM5453_HNHKFCCXY_SL345480	2021_DankoD	hong_kong	sai_kung	pier
haib18CEM5453_HNHKFCCXY_SL345481	2021_DankoD	hong_kong	sai_kung	pier
haib18CEM5453_HNHKFCCXY_SL345482	2021_DankoD	hong_kong	sai_kung	pier
haib18CEM5453_HNHKFCCXY_SL345483	2021_DankoD	hong_kong	sai_kung	pier
haib18CEM5453_HNHKFCCXY_SL345484	2021_DankoD	hong_kong	sai_kung	pier
haib18CEM5453_HNHKFCCXY_SL345485	2021_DankoD	hong_kong	sai_kung	pier
haib18CEM5453_HNHKFCCXY_SL345486	2021_DankoD	hong_kong	sai_kung	pier
haib18CEM5453_HNHKFCCXY_SL345487	2021_DankoD	hong_kong	sai_kung	pier
haib18CEM5453_HNHKFCCXY_SL345488	2021_DankoD	hong_kong	sai_kung	pier
haib18CEM5453_HNHKFCCXY_SL345489	2021_DankoD	hong_kong	sai_kung	pier
haib18CEM5453_HNHKFCCXY_SL345490	2021_DankoD	hong_kong	sai_kung	pier
haib18CEM5453_HNHKFCCXY_SL345491	2021_DankoD	hong_kong	sai_kung	pier
haib18CEM5453_HNHKFCCXY_SL345492	2021_DankoD	hong_kong	sai_kung	pier
haib18CEM5453_HNHKFCCXY_SL345493	2021_DankoD	hong_kong	sai_kung	pier
haib18CEM5453_HNHKFCCXY_SL345494	2021_DankoD	hong_kong	sai_kung	pier
haib18CEM5453_HNHKFCCXY_SL345495	2021_DankoD	hong_kong	sai_kung	pier
haib18CEM5453_HNHKFCCXY_SL345496	2021_DankoD	hong_kong	sai_kung	pier
haib18CEM5453_HNHKFCCXY_SL345497	2021_DankoD	hong_kong	sai_kung	pier
haib18CEM5453_HNHKFCCXY_SL345498	2021_DankoD	hong_kong	sai_kung	pier
haib18CEM5453_HNHKFCCXY_SL345499	2021_DankoD	hong_kong	sai_kung	pier
haib18CEM5453_HNHKFCCXY_SL345500	2021_DankoD	hong_kong	tuen_mun_pier	pier
haib18CEM5453_HNHKFCCXY_SL345501	2021_DankoD	hong_kong	tuen_mun_pier	pier
haib18CEM5453_HNHKFCCXY_SL345502	2021_DankoD	hong_kong	tuen_mun_pier	pier
haib18CEM5453_HNHKFCCXY_SL345503	2021_DankoD	hong_kong	tuen_mun_pier	pier
haib18CEM5453_HNHKFCCXY_SL345504	2021_DankoD	hong_kong	tuen_mun_pier	pier
haib18CEM5453_HNHKFCCXY_SL345505	2021_DankoD	hong_kong	tuen_mun_pier	pier
haib18CEM5453_HNHKFCCXY_SL345506	2021_DankoD	hong_kong	tuen_mun_pier	pier
haib18CEM5453_HNHKFCCXY_SL345507	2021_DankoD	hong_kong	tuen_mun_pier	pier
haib18CEM5453_HNHKFCCXY_SL345509	2021_DankoD	hong_kong	tuen_mun_pier	pier
haib18CEM5453_HNHKFCCXY_SL345510	2021_DankoD	hong_kong	tuen_mun_pier	pier
haib18CEM5453_HNHKFCCXY_SL345511	2021_DankoD	hong_kong	tuen_mun_pier	pier
haib18CEM5453_HNHKFCCXY_SL345512	2021_DankoD	hong_kong	tuen_mun_pier	pier
haib18CEM5453_HNHKFCCXY_SL345513	2021_DankoD	hong_kong	tuen_mun_pier	pier
haib18CEM5453_HNHKFCCXY_SL345514	2021_DankoD	hong_kong	tuen_mun_pier	pier
haib18CEM5453_HNHKFCCXY_SL345515	2021_DankoD	hong_kong	tuen_mun_pier	pier
haib18CEM5453_HNHKFCCXY_SL345516	2021_DankoD	hong_kong	tuen_mun_pier	pier
haib18CEM5453_HNHKFCCXY_SL345517	2021_DankoD	hong_kong	tuen_mun_pier	pier
haib18CEM5453_HNHKFCCXY_SL345518	2021_DankoD	hong_kong	tuen_mun_pier	pier
haib18CEM5453_HNHKFCCXY_SL345519	2021_DankoD	hong_kong	tuen_mun_pier	pier
haib18CEM5453_HNHKFCCXY_SL345520	2021_DankoD	hong_kong	peng_chau	pier
haib18CEM5453_HNHKFCCXY_SL345521	2021_DankoD	hong_kong	peng_chau	pier
haib18CEM5453_HNHKFCCXY_SL345522	2021_DankoD	hong_kong	peng_chau	pier
haib18CEM5453_HNHKFCCXY_SL345523	2021_DankoD	hong_kong	peng_chau	pier
haib18CEM5453_HNHKFCCXY_SL345524	2021_DankoD	hong_kong	peng_chau	pier
haib18CEM5453_HNHKFCCXY_SL345525	2021_DankoD	hong_kong	sai_wan_ho_pier	pier
haib18CEM5453_HNHKFCCXY_SL345526	2021_DankoD	hong_kong	tai_o	pier
haib18CEM5453_HNHKFCCXY_SL345527	2021_DankoD	hong_kong	tai_o	pier
haib18CEM5453_HNHKFCCXY_SL345528	2021_DankoD	hong_kong	peng_chau	pier
haib18CEM5453_HNHKFCCXY_SL345529	2021_DankoD	hong_kong	peng_chau	pier
haib18CEM5453_HNHKFCCXY_SL345530	2021_DankoD	hong_kong	peng_chau	pier
haib18CEM5453_HNHKFCCXY_SL345531	2021_DankoD	hong_kong	peng_chau	pier
haib18CEM5453_HNHKFCCXY_SL345532	2021_DankoD	hong_kong	peng_chau	pier
haib18CEM5453_HNHKFCCXY_SL345533	2021_DankoD	hong_kong	sai_wan_ho_pier	pier
haib18CEM5453_HNHKFCCXY_SL345534	2021_DankoD	hong_kong	tai_o	pier
haib18CEM5453_HNHKFCCXY_SL345535	2021_DankoD	hong_kong	tai_o	pier
haib18CEM5453_HNHKFCCXY_SL345536	2021_DankoD	hong_kong	peng_chau	pier
haib18CEM5453_HNHKFCCXY_SL345537	2021_DankoD	hong_kong	peng_chau	pier
haib18CEM5453_HNHKFCCXY_SL345538	2021_DankoD	hong_kong	peng_chau	pier
haib18CEM5453_HNHKFCCXY_SL345539	2021_DankoD	hong_kong	peng_chau	pier
haib18CEM5453_HNHKFCCXY_SL345540	2021_DankoD	hong_kong	peng_chau	pier
haib18CEM5453_HNHKFCCXY_SL345541	2021_DankoD	hong_kong	sai_wan_ho_pier	pier
haib18CEM5453_HNHKFCCXY_SL345542	2021_DankoD	hong_kong	tai_o	pier
haib18CEM5453_HNHKFCCXY_SL345543	2021_DankoD	hong_kong	tai_o	pier
haib18CEM5453_HNHKFCCXY_SL345544	2021_DankoD	hong_kong	peng_chau	pier
haib18CEM5453_HNHKFCCXY_SL345545	2021_DankoD	hong_kong	peng_chau	pier
haib18CEM5453_HNHKFCCXY_SL345546	2021_DankoD	hong_kong	peng_chau	pier
haib18CEM5453_HNHKFCCXY_SL345547	2021_DankoD	hong_kong	peng_chau	pier
haib18CEM5453_HNHKFCCXY_SL345548	2021_DankoD	hong_kong	peng_chau	pier
haib18CEM5453_HNHKFCCXY_SL345549	2021_DankoD	hong_kong	sai_wan_ho_pier	pier
haib18CEM5453_HNHKFCCXY_SL345550	2021_DankoD	hong_kong	tai_o	pier
haib18CEM5453_HNHKFCCXY_SL345551	2021_DankoD	hong_kong	tai_o	pier
haib18CEM5453_HNHKFCCXY_SL345552	2021_DankoD	hong_kong	cheung_chau	pier
haib18CEM5453_HNHKFCCXY_SL345553	2021_DankoD	hong_kong	cheung_chau	pier
haib18CEM5453_HNHKFCCXY_SL345554	2021_DankoD	hong_kong	cheung_chau	pier
haib18CEM5453_HNHKFCCXY_SL345555	2021_DankoD	hong_kong	cheung_chau	pier
haib18CEM5453_HNHKFCCXY_SL345556	2021_DankoD	hong_kong	cheung_chau	pier
haib18CEM5453_HNHKFCCXY_SL345557	2021_DankoD	hong_kong	sai_wan_ho_pier	pier
haib18CEM5453_HNHKFCCXY_SL345558	2021_DankoD	hong_kong	sai_wan_ho_pier	pier
haib18CEM5453_HNHKFCCXY_SL345559	2021_DankoD	hong_kong	tai_o	pier
haib18CEM5453_HNHKFCCXY_SL345560	2021_DankoD	hong_kong	cheung_chau	pier
haib18CEM5453_HNHKFCCXY_SL345561	2021_DankoD	hong_kong	cheung_chau	pier
haib18CEM5453_HNHKFCCXY_SL345562	2021_DankoD	hong_kong	cheung_chau	pier
haib18CEM5453_HNHKFCCXY_SL345563	2021_DankoD	hong_kong	cheung_chau	pier
haib18CEM5453_HNHKFCCXY_SL345564	2021_DankoD	hong_kong	cheung_chau	pier
haib18CEM5453_HNHKFCCXY_SL345565	2021_DankoD	hong_kong	sai_wan_ho_pier	pier
haib18CEM5453_HNHKFCCXY_SL345566	2021_DankoD	hong_kong	sai_wan_ho_pier	pier
haib18CEM5453_HNHKFCCXY_SL345567	2021_DankoD	hong_kong	tai_o	pier
haib18CEM5453_HNHKFCCXY_SL345568	2021_DankoD	hong_kong	cheung_chau	pier
haib18CEM5453_HNHKFCCXY_SL345569	2021_DankoD	hong_kong	cheung_chau	pier
haib18CEM5453_HNHKFCCXY_SL345570	2021_DankoD	hong_kong	residence_1	pier
haib18CEM5453_HNHKFCCXY_SL345571	2021_DankoD	hong_kong	cheung_chau	pier
haib18CEM5453_HNHKFCCXY_SL345572	2021_DankoD	hong_kong	cheung_chau	pier
haib18CEM5453_HNHKFCCXY_SL345573	2021_DankoD	hong_kong	sai_wan_ho_pier	pier
haib18CEM5453_HNHKFCCXY_SL345574	2021_DankoD	hong_kong	sai_wan_ho_pier	pier
haib18CEM5453_HNHKFCCXY_SL345575	2021_DankoD	hong_kong	tai_o	pier
haib18CEM5453_HNHKFCCXY_SL345576	2021_DankoD	hong_kong	cheung_chau	pier
haib18CEM5453_HNHKFCCXY_SL345577	2021_DankoD	hong_kong	cheung_chau	pier
haib18CEM5453_HNHKFCCXY_SL345578	2021_DankoD	hong_kong	cheung_chau	pier
haib18CEM5453_HNHKFCCXY_SL345579	2021_DankoD	hong_kong	cheung_chau	pier
haib18CEM5453_HNHKFCCXY_SL345580	2021_DankoD	hong_kong	cheung_chau	pier
haib18CEM5453_HNHKFCCXY_SL345581	2021_DankoD	hong_kong	sai_wan_ho_pier	pier
haib18CEM5453_HNHKFCCXY_SL345582	2021_DankoD	hong_kong	sai_wan_ho_pier	pier
haib18CEM5453_HNHKFCCXY_SL345583	2021_DankoD	hong_kong	tai_o	pier
haib18CEM5453_HNHKFCCXY_SL345584	2021_DankoD	hong_kong	yung_shue_wan	pier
haib18CEM5453_HNHKFCCXY_SL345585	2021_DankoD	hong_kong	yung_shue_wan	pier
haib18CEM5453_HNHKFCCXY_SL345586	2021_DankoD	hong_kong	yung_shue_wan	pier
haib18CEM5453_HNHKFCCXY_SL345587	2021_DankoD	hong_kong	yung_shue_wan	pier
haib18CEM5453_HNHKFCCXY_SL345588	2021_DankoD	hong_kong	yung_shue_wan	pier
haib18CEM5453_HNHKFCCXY_SL345589	2021_DankoD	hong_kong	sai_wan_ho_pier	pier
haib18CEM5453_HNHKFCCXY_SL345590	2021_DankoD	hong_kong	sai_wan_ho_pier	pier
haib18CEM5453_HNHKFCCXY_SL345591	2021_DankoD	hong_kong	tai_o	pier
haib18CEM5453_HNHKFCCXY_SL345592	2021_DankoD	hong_kong	yung_shue_wan	pier
haib18CEM5453_HNHKFCCXY_SL345593	2021_DankoD	hong_kong	yung_shue_wan	pier
haib18CEM5453_HNHKFCCXY_SL345594	2021_DankoD	hong_kong	yung_shue_wan	pier
haib18CEM5453_HNHKFCCXY_SL345595	2021_DankoD	hong_kong	yung_shue_wan	pier
haib18CEM5453_HNHKFCCXY_SL345596	2021_DankoD	hong_kong	yung_shue_wan	pier
haib18CEM5453_HNHKFCCXY_SL345597	2021_DankoD	hong_kong	sai_wan_ho_pier	pier
haib18CEM5453_HNHKFCCXY_SL345598	2021_DankoD	hong_kong	sai_wan_ho_pier	pier
haib18CEM5453_HNHKFCCXY_SL345599	2021_DankoD	hong_kong	tai_o	pier
haib18CEM5453_HNHKFCCXY_SL345600	2021_DankoD	hong_kong	yung_shue_wan	pier
haib18CEM5453_HNHKFCCXY_SL345601	2021_DankoD	hong_kong	yung_shue_wan	pier
haib18CEM5453_HNHKFCCXY_SL345602	2021_DankoD	hong_kong	yung_shue_wan	pier
haib18CEM5453_HNHKFCCXY_SL345603	2021_DankoD	hong_kong	yung_shue_wan	pier
haib18CEM5453_HNHKFCCXY_SL345604	2021_DankoD	hong_kong	yung_shue_wan	pier
haib18CEM5453_HNHKFCCXY_SL345605	2021_DankoD	hong_kong	sai_wan_ho_pier	pier
haib18CEM5453_HNHKFCCXY_SL345606	2021_DankoD	hong_kong	sai_wan_ho_pier	pier
haib18CEM5453_HNHKFCCXY_SL345607	2021_DankoD	hong_kong	tai_o	pier
haib18CEM5453_HNHKFCCXY_SL345608	2021_DankoD	hong_kong	yung_shue_wan	pier
haib18CEM5453_HNHKFCCXY_SL345609	2021_DankoD	hong_kong	yung_shue_wan	pier
haib18CEM5453_HNHKFCCXY_SL345610	2021_DankoD	hong_kong	yung_shue_wan	pier
haib18CEM5453_HNHKFCCXY_SL345611	2021_DankoD	hong_kong	yung_shue_wan	pier
haib18CEM5453_HNHKFCCXY_SL345612	2021_DankoD	hong_kong	yung_shue_wan	pier
haib18CEM5453_HNHKFCCXY_SL345613	2021_DankoD	hong_kong	sai_wan_ho_pier	pier
haib18CEM5453_HNHKFCCXY_SL345614	2021_DankoD	hong_kong	sai_wan_ho_pier	pier
haib18CEM5453_HNHKFCCXY_SL345615	2021_DankoD	hong_kong	tai_o	pier
haib18CEM5332_HK7G5CCXY_SL310935	2021_DankoD	hong_kong		Air
haib18CEM5332_HK7G5CCXY_SL310936	2021_DankoD	hong_kong		Air
haib18CEM5332_HK7G5CCXY_SL310937	2021_DankoD	hong_kong		Air
haib18CEM5332_HK7G5CCXY_SL310938	2021_DankoD	hong_kong		Air
haib18CEM5332_HK7G5CCXY_SL310939	2021_DankoD	hong_kong		Air
haib18CEM5332_HK7G5CCXY_SL310940	2021_DankoD	hong_kong		Air
haib18CEM5332_HK7G5CCXY_SL310941	2021_DankoD	hong_kong		Air
haib18CEM5332_HK7G5CCXY_SL310942	2021_DankoD	hong_kong		Air
haib18CEM5332_HK7G5CCXY_SL310943	2021_DankoD	hong_kong		Air
haib18CEM5332_HK7G5CCXY_SL310944	2021_DankoD	hong_kong	tsing_yi	Air
haib18CEM5332_HK7G5CCXY_SL310945	2021_DankoD	hong_kong	yau_tong	Air
haib18CEM5332_HK7G5CCXY_SL310946	2021_DankoD	hong_kong	quarry_bay	Air
haib18CEM5332_HK7G5CCXY_SL310947	2021_DankoD	hong_kong	north_point	Air
haib18CEM5332_HK7G5CCXY_SL310948	2021_DankoD	hong_kong	fortress_hill	Air
haib18CEM5332_HK7G5CCXY_SL310949	2021_DankoD	hong_kong	wan_chai	Air
haib18CEM5332_HK7G5CCXY_SL310950	2021_DankoD	hong_kong	admiralty	Air
haib18CEM5332_HK7G5CCXY_SL310951	2021_DankoD	hong_kong	tsim_sha_tsui	Air
haib18CEM5332_HK7G5CCXY_SL310952	2021_DankoD	hong_kong	east_tsim_sha_tsui	Air
haib18CEM5332_HK7G5CCXY_SL310953	2021_DankoD	hong_kong	hung_hom	Air
haib18CEM5332_HK7G5CCXY_SL310954	2021_DankoD	hong_kong	mongkok_east	Air
haib18CEM5332_HK7G5CCXY_SL310955	2021_DankoD	hong_kong	kowloon_tong	Air
haib18CEM5332_HK7G5CCXY_SL310956	2021_DankoD	hong_kong	tai_wai	Air
haib18CEM5332_HK7G5CCXY_SL310957	2021_DankoD	hong_kong	che_kung_temple	Air
haib18CEM5332_HK7G5CCXY_SL310958	2021_DankoD	hong_kong	sha_tin_wai	Air
haib18CEM5332_HK7G5CCXY_SL310959	2021_DankoD	hong_kong	shek_kip_mei	Air
haib18CEM5332_HK7G5CCXY_SL310961	2021_DankoD	hong_kong	sham_shui_po	Air
haib18CEM5332_HK7G5CCXY_SL310962	2021_DankoD	hong_kong	cheung_sha_wan	Air
haib18CEM5332_HK7G5CCXY_SL310963	2021_DankoD	hong_kong	lai_king	Air
haib18CEM5332_HK7G5CCXY_SL310964	2021_DankoD	hong_kong	tsing_yi	Air
haib18CEM5332_HK7G5CCXY_SL310965	2021_DankoD	hong_kong	yau_tong	Air
haib18CEM5332_HK7G5CCXY_SL310966	2021_DankoD	hong_kong	quarry_bay	Air
haib18CEM5332_HK7G5CCXY_SL310967	2021_DankoD	hong_kong	north_point	Air
haib18CEM5332_HK7G5CCXY_SL310968	2021_DankoD	hong_kong	fortress_hill	Air
haib18CEM5332_HK7G5CCXY_SL310969	2021_DankoD	hong_kong	wan_chai	Air
haib18CEM5332_HK7G5CCXY_SL310970	2021_DankoD	hong_kong	admiralty	Air
haib18CEM5332_HK7G5CCXY_SL310971	2021_DankoD	hong_kong	tsim_sha_tsui	Air
haib18CEM5332_HK7G5CCXY_SL310972	2021_DankoD	hong_kong	east_tsim_sha_tsui	Air
haib18CEM5332_HK7G5CCXY_SL310973	2021_DankoD	hong_kong	hung_hom	Air
haib18CEM5332_HK7G5CCXY_SL310974	2021_DankoD	hong_kong	mongkok_east	Air
haib18CEM5332_HK7G5CCXY_SL310975	2021_DankoD	hong_kong	kowloon_tong	Air
haib18CEM5332_HK7G5CCXY_SL310976	2021_DankoD	hong_kong	tai_wai	Air
haib18CEM5332_HK7G5CCXY_SL310977	2021_DankoD	hong_kong	che_kung_temple	Air
haib18CEM5332_HK7G5CCXY_SL310978	2021_DankoD	hong_kong	sha_tin_wai	Air
haib18CEM5332_HK7G5CCXY_SL310979	2021_DankoD	hong_kong	shek_kip_mei	Air
haib18CEM5332_HK7G5CCXY_SL310980	2021_DankoD	hong_kong	prince_edward	Air
haib18CEM5332_HK7G5CCXY_SL310981	2021_DankoD	hong_kong	sham_shui_po	Air
haib18CEM5332_HK7G5CCXY_SL310982	2021_DankoD	hong_kong	cheung_sha_wan	Air
haib18CEM5332_HK7G5CCXY_SL310983	2021_DankoD	hong_kong	lai_king	Air
haib18CEM5332_HK7G5CCXY_SL310984	2021_DankoD	hong_kong	tsing_yi	Air
haib18CEM5332_HK7G5CCXY_SL310985	2021_DankoD	hong_kong	yau_tong	Air
haib18CEM5332_HK7G5CCXY_SL310986	2021_DankoD	hong_kong	quarry_bay	Air
haib18CEM5332_HK7G5CCXY_SL310987	2021_DankoD	hong_kong	north_point	Air
haib18CEM5332_HK7G5CCXY_SL310988	2021_DankoD	hong_kong	fortress_hill	Air
haib18CEM5332_HK7G5CCXY_SL310989	2021_DankoD	hong_kong	wan_chai	Air
haib18CEM5332_HK7G5CCXY_SL310990	2021_DankoD	hong_kong	admiralty	Air
haib18CEM5332_HK7G5CCXY_SL310991	2021_DankoD	hong_kong	tsim_sha_tsui	Air
haib18CEM5332_HK7G5CCXY_SL310992	2021_DankoD	hong_kong	east_tsim_sha_tsui	Air
haib18CEM5332_HK7G5CCXY_SL310993	2021_DankoD	hong_kong	hung_hom	Air
haib18CEM5332_HK7G5CCXY_SL310994	2021_DankoD	hong_kong	mongkok_east	Air
haib18CEM5332_HK7G5CCXY_SL310995	2021_DankoD	hong_kong	kowloon_tong	Air
haib18CEM5332_HK7G5CCXY_SL310996	2021_DankoD	hong_kong	tai_wai	Air
haib18CEM5332_HK7G5CCXY_SL310997	2021_DankoD	hong_kong	che_kung_temple	Air
haib18CEM5332_HK7G5CCXY_SL310998	2021_DankoD	hong_kong	sha_tin_wai	Air
haib18CEM5332_HK7G5CCXY_SL310999	2021_DankoD	hong_kong	shek_kip_mei	Air
haib18CEM5332_HK7G5CCXY_SL311000	2021_DankoD	hong_kong	prince_edward	Air
haib18CEM5332_HK7G5CCXY_SL311001	2021_DankoD	hong_kong	sham_shui_po	Air
haib18CEM5332_HK7G5CCXY_SL311002	2021_DankoD	hong_kong	cheung_sha_wan	Air
haib18CEM5332_HK7G5CCXY_SL311003	2021_DankoD	hong_kong	lai_king	Air
haib18CEM5332_HK7G5CCXY_SL311004	2021_DankoD	hong_kong	tsing_yi	Air
haib18CEM5332_HK7G5CCXY_SL311005	2021_DankoD	hong_kong	yau_tong	Air
haib18CEM5332_HK7G5CCXY_SL311006	2021_DankoD	hong_kong	quarry_bay	Air
haib18CEM5332_HK7G5CCXY_SL311007	2021_DankoD	hong_kong	north_point	Air
haib18CEM5332_HK7G5CCXY_SL311008	2021_DankoD	hong_kong	fortress_hill	Air
haib18CEM5332_HK7G5CCXY_SL311009	2021_DankoD	hong_kong	wan_chai	Air
haib18CEM5332_HK7G5CCXY_SL311010	2021_DankoD	hong_kong	admiralty	Air
haib18CEM5332_HK7G5CCXY_SL311011	2021_DankoD	hong_kong	tsim_sha_tsui	Air
haib18CEM5332_HK7G5CCXY_SL311012	2021_DankoD	hong_kong	east_tsim_sha_tsui	Air
haib18CEM5332_HK7G5CCXY_SL311013	2021_DankoD	hong_kong	hung_hom	Air
haib18CEM5332_HK7G5CCXY_SL311014	2021_DankoD	hong_kong	mongkok_east	Air
haib18CEM5453_HMC2KCCXY_SL336590	2021_DankoD	hong_kong
haib18CEM5453_HMC2KCCXY_SL336594	2021_DankoD	hong_kong
haib18CEM5453_HMC2KCCXY_SL336599	2021_DankoD	hong_kong
haib18CEM5453_HMC2KCCXY_SL336617	2021_DankoD	hong_kong
haib18CEM5453_HMC2KCCXY_SL336618	2021_DankoD	hong_kong
haib18CEM5453_HMC2KCCXY_SL336624	2021_DankoD	hong_kong
haib18CEM5453_HMC2KCCXY_SL336625	2021_DankoD	hong_kong
haib18CEM5453_HMC2KCCXY_SL336632	2021_DankoD	hong_kong
haib18CEM5453_HMC2KCCXY_SL336638	2021_DankoD	hong_kong
haib18CEM5453_HMC2KCCXY_SL336639	2021_DankoD	hong_kong
haib18CEM5453_HMC2KCCXY_SL336740	2021_DankoD	hong_kong
haib18CEM5453_HMC2KCCXY_SL336841	2021_DankoD	hong_kong
haib18CEM5453_HNHKFCCXY_SL345424	2021_DankoD	hong_kong
haib18CEM5453_HNHKFCCXY_SL345425	2021_DankoD	hong_kong
haib18CEM5453_HNHKFCCXY_SL345426	2021_DankoD	hong_kong
haib18CEM5453_HNHKFCCXY_SL345427	2021_DankoD	hong_kong
haib18CEM5453_HNHKFCCXY_SL345428	2021_DankoD	hong_kong
haib18CEM5453_HNHKFCCXY_SL345429	2021_DankoD	hong_kong
haib18CEM5453_HNHKFCCXY_SL345430	2021_DankoD	hong_kong
haib18CEM5453_HNHKFCCXY_SL345431	2021_DankoD	hong_kong
haib18CEM5453_HNHKFCCXY_SL345433	2021_DankoD	hong_kong
haib18CEM5453_HNHKFCCXY_SL345434	2021_DankoD	hong_kong
haib18CEM5453_HNHKFCCXY_SL345435	2021_DankoD	hong_kong
haib18CEM5453_HNHKFCCXY_SL345436	2021_DankoD	hong_kong
haib18CEM5453_HNHKFCCXY_SL345437	2021_DankoD	hong_kong
haib18CEM5453_HNHKFCCXY_SL345438	2021_DankoD	hong_kong
haib18CEM5453_HNHKFCCXY_SL345439	2021_DankoD	hong_kong
haib18CEM5453_HNHKFCCXY_SL345460	2021_DankoD	hong_kong
haib18CEM5453_HNHKFCCXY_SL346114	2021_DankoD	hong_kong
haib18CEM5453_HNHKFCCXY_SL346119	2021_DankoD	hong_kong
haib18CEM5453_HNHKFCCXY_SL346127	2021_DankoD	hong_kong
haib18CEM5453_HNHKFCCXY_SL346135	2021_DankoD	hong_kong
haib18CEM5453_HNHKFCCXY_SL346138	2021_DankoD	hong_kong
haib18CEM5453_HNHKFCCXY_SL346142	2021_DankoD	hong_kong
haib18CEM5453_HNHKFCCXY_SL346143	2021_DankoD	hong_kong
haib18CEM5453_HNHKFCCXY_SL346153	2021_DankoD	hong_kong
haib18CEM5453_HNHKFCCXY_SL346166	2021_DankoD	hong_kong
haib18CEM5453_HNHKFCCXY_SL346174	2021_DankoD	hong_kong
SRR908208	10.1038/ncomms5950	Israel		Soil
SRR908211	10.1038/ncomms5950	Israel		Soil
SRR908272	10.1038/ncomms5950	Israel		Soil
SRR908273	10.1038/ncomms5950	Israel		Soil
SRR908275	10.1038/ncomms5950	Israel		Soil
SRR908276	10.1038/ncomms5950	Israel		Soil
SRR908279	10.1038/ncomms5950	Israel		Soil
SRR908281	10.1038/ncomms5950	Israel		Soil
SRR908290	10.1038/ncomms5950	Israel		Soil
SRR908291	10.1038/ncomms5950	Israel		Soil
SRR1046369	Not available	Luxembourg		WWTP
SRR9006556	https://doi.org/10.1038/ncomms6603	Luxembourg		WWTP
SRR6797141	doi.org/10.1186/s40168-017-0369-0	Macau		Drinking_water
ERR1877880	Not available	Malaysia		Soil
ERR276848	not available	Malaysia		Industrial_WWTP
SRR10388053	10.1186/s40168-020-00813-0	Netherlands		Drinking_water
SRR10388054	10.1186/s40168-020-00813-0	Netherlands		Drinking_water
SRR10388055	10.1186/s40168-020-00813-0	Netherlands		Drinking_water
SRR10388056	10.1186/s40168-020-00813-0	Netherlands		Drinking_water
SRR10388057	10.1186/s40168-020-00813-0	Netherlands		Drinking_water
SRR10388058	10.1186/s40168-020-00813-0	Netherlands		Drinking_water
ERR2105748	10.1128/MRA.01220-19	Norway		Drinking_water
ERR2105750	10.1128/MRA.01220-19	Norway		Drinking_water
ERR2105752	10.1128/MRA.01220-19	Norway		Drinking_water
ERR2105753	10.1128/MRA.01220-19	Norway		Drinking_water
ERR2105754	10.1128/MRA.01220-19	Norway		Drinking_water
ERR2105755	10.1128/MRA.01220-19	Norway		Drinking_water
ERR2105756	10.1128/MRA.01220-19	Norway		Drinking_water
ERR2105757	10.1128/MRA.01220-19	Norway		Drinking_water
ERR2163668	10.1128/MRA.01220-19	Norway		Drinking_water
ERR2163669	10.1128/MRA.01220-19	Norway		Drinking_water
haib18CEM5453_HMC2KCCXY_SL336556	2021_DankoD	paris	commerce	Station
haib18CEM5453_HMC2KCCXY_SL336557	2021_DankoD	paris	daumesnil	Station
haib18CEM5453_HMC2KCCXY_SL336558	2021_DankoD	paris	porte_doree	Station
haib18CEM5453_HMC2KCCXY_SL336559	2021_DankoD	paris	daumesnil	Station
haib18CEM5453_HMC2KCCXY_SL336560	2021_DankoD	paris	balard	Station
haib18CEM5453_HMC2KCCXY_SL336561	2021_DankoD	paris	commerce	Station
haib18CEM5453_HMC2KCCXY_SL336562	2021_DankoD	paris	liberte	Station
haib18CEM5453_HMGW3CCXY_SL342355	2021_DankoD	paris	grands_boulevards	Station
haib18CEM5453_HMGW3CCXY_SL342356	2021_DankoD	paris	les_sablons	Station
haib18CEM5453_HMGW3CCXY_SL342358	2021_DankoD	paris	la_defense	Station
haib18CEM5453_HMGW3CCXY_SL342359	2021_DankoD	paris	palais_royal_musee_du_louvre	Station
haib18CEM5453_HMGW3CCXY_SL342360	2021_DankoD	paris	saint-lazare	Station
haib18CEM5453_HMGW3CCXY_SL342361	2021_DankoD	paris	gabriel_peri	Station
haib18CEM5453_HMGW3CCXY_SL342362	2021_DankoD	paris	gare_d'austerlitz	Station
haib18CEM5453_HMC2KCCXY_SL336555	2021_DankoD	paris
haib18CEM5453_HMGW3CCXY_SL342357	2021_DankoD	paris
SRR3501849	doi.org/10.1038/srep25719	Singapore		WWTP
SRR3501850	doi.org/10.1038/srep25719	Singapore		WWTP
SRR3501851	doi.org/10.1038/srep25719	Singapore		WWTP
SRR3501852	doi.org/10.1038/srep25719	Singapore		WWTP
SRR3501853	doi.org/10.1038/srep25719	Singapore		WWTP
SRR3501854	doi.org/10.1038/srep25719	Singapore		WWTP
SRR3501855	doi.org/10.1038/srep25719	Singapore		WWTP
SRR3501856	doi.org/10.1038/srep25719	Singapore		WWTP
SRR3501857	doi.org/10.1038/srep25719	Singapore		WWTP
SRR3501858	doi.org/10.1038/srep25719	Singapore		WWTP
SRR3501859	doi.org/10.1038/srep25719	Singapore		WWTP
SRR3501861	doi.org/10.1038/srep25719	Singapore		WWTP
SRR3501862	doi.org/10.1038/srep25719	Singapore		WWTP
SRR3501873	doi.org/10.1038/srep25719	Singapore		WWTP
SRR3501884	doi.org/10.1038/srep25719	Singapore		WWTP
SRR3501885	doi.org/10.1038/srep25719	Singapore		WWTP
SRR3501886	doi.org/10.1038/srep25719	Singapore		WWTP
SRR3501887	doi.org/10.1038/srep25719	Singapore		WWTP
SRR3501888	doi.org/10.1038/srep25719	Singapore		WWTP
SRR3501889	doi.org/10.1038/srep25719	Singapore		WWTP
SRR6800322	doi.org/10.1021/acs.estlett.7b00577	Singapore		WWTP
SRR6797150	doi.org/10.1186/s40168-017-0369-0	Singapore		Drinking_water
ERR1076073	Not available	Slovenia		WWTP
ERR1076074	Not available	Slovenia		WWTP
ERR1076075	Not available	Slovenia		WWTP
ERR1076076	Not available	Slovenia		WWTP
ERR1076077	Not available	Slovenia		WWTP
ERR1076078	Not available	Slovenia		WWTP
ERR1076079	Not available	Slovenia		WWTP
ERR1076080	Not available	Slovenia		WWTP
ERR1076082	Not available	Slovenia		WWTP
SRR6797149	doi.org/10.1186/s40168-017-0369-0	South Africa		Drinking_water
SRR8745612	10.1128/mSphere.00274-20	South Africa		Drinking_water
SRR8745613	10.1128/mSphere.00274-20	South Africa		Drinking_water
SRR8745614	10.1128/mSphere.00274-20	South Africa		Drinking_water
SRR8745615	10.1128/mSphere.00274-20	South Africa		Drinking_water
SRR8745616	10.1128/mSphere.00274-20	South Africa		Drinking_water
SRR8745617	10.1128/mSphere.00274-20	South Africa		Drinking_water
SRR8745618	10.1128/mSphere.00274-20	South Africa		Drinking_water
SRR8745619	10.1128/mSphere.00274-20	South Africa		Drinking_water
SRR8745620	10.1128/mSphere.00274-20	South Africa		Drinking_water
SRR8745621	10.1128/mSphere.00274-20	South Africa		Drinking_water
SRR8745622	10.1128/mSphere.00274-20	South Africa		Drinking_water
SRR8745623	10.1128/mSphere.00274-20	South Africa		Drinking_water
SRR8745624	10.1128/mSphere.00274-20	South Africa		Drinking_water
SRR8745625	10.1128/mSphere.00274-20	South Africa		Drinking_water
SRR8745626	10.1128/mSphere.00274-20	South Africa		Drinking_water
SRR8745627	10.1128/mSphere.00274-20	South Africa		Drinking_water
SRR8745628	10.1128/mSphere.00274-20	South Africa		Drinking_water
SRR8745629	10.1128/mSphere.00274-20	South Africa		Drinking_water
SRR9637882	https://doi.org/10.1101/710483	South Korea		WWTP
SRR9637883	https://doi.org/10.1101/710483	South Korea		WWTP
SRR9637885	https://doi.org/10.1101/710483	South Korea		WWTP
ERR1414212	doi.org/10.1016/j.scitotenv.2016.06.228	Sweden		WWTP
SRR7151488	10.1038/s41586-018-0338-1	Sweden		Natural_sediment
SRR7151489	10.1038/s41586-018-0338-1	Sweden		Natural_sediment
SRR7151490	10.1038/s41586-018-0338-1	Sweden		Natural_sediment
SRR7151491	10.1038/s41586-018-0338-1	Sweden		Natural_sediment
SRR7151492	10.1038/s41586-018-0338-1	Sweden		Natural_sediment
SRR7151493	10.1038/s41586-018-0338-1	Sweden		Natural_sediment
SRR7151494	10.1038/s41586-018-0338-1	Sweden		Natural_sediment
SRR7151495	10.1038/s41586-018-0338-1	Sweden		Natural_sediment
SRR7151496	10.1038/s41586-018-0338-1	Sweden		Natural_sediment
SRR7151497	10.1038/s41586-018-0338-1	Sweden		Natural_sediment
SRR7151498	10.1038/s41586-018-0338-1	Sweden		Natural_sediment
SRR7151499	10.1038/s41586-018-0338-1	Sweden		Natural_sediment
SRR7151500	10.1038/s41586-018-0338-1	Sweden		Natural_sediment
SRR7151501	10.1038/s41586-018-0338-1	Sweden		Natural_sediment
SRR7151502	10.1038/s41586-018-0338-1	Sweden		Natural_sediment
SRR7151503	10.1038/s41586-018-0338-1	Sweden		Natural_sediment
SRR7151504	10.1038/s41586-018-0338-1	Sweden		Natural_sediment
SRR7151505	10.1038/s41586-018-0338-1	Sweden		Natural_sediment
SRR7151506	10.1038/s41586-018-0338-1	Sweden		Natural_sediment
SRR7151507	10.1038/s41586-018-0338-1	Sweden		Natural_sediment
SRR7151508	10.1038/s41586-018-0338-1	Sweden		Natural_sediment
SRR7151509	10.1038/s41586-018-0338-1	Sweden		Natural_sediment
SRR7151510	10.1038/s41586-018-0338-1	Sweden		Natural_sediment
SRR7151511	10.1038/s41586-018-0338-1	Sweden		Natural_sediment
SRR7151512	10.1038/s41586-018-0338-1	Sweden		Natural_sediment
SRR7151513	10.1038/s41586-018-0338-1	Sweden		Natural_sediment
SRR7151514	10.1038/s41586-018-0338-1	Sweden		Natural_sediment
SRR7151515	10.1038/s41586-018-0338-1	Sweden		Natural_sediment
SRR7151516	10.1038/s41586-018-0338-1	Sweden		Natural_sediment
SRR7151517	10.1038/s41586-018-0338-1	Sweden		Natural_sediment
SRR7151518	10.1038/s41586-018-0338-1	Sweden		Natural_sediment
SRR7151519	10.1038/s41586-018-0338-1	Sweden		Natural_sediment
SRR7151521	10.1038/s41586-018-0338-1	Sweden		Natural_sediment
SRR7151522	10.1038/s41586-018-0338-1	Sweden		Natural_sediment
SRR7151523	10.1038/s41586-018-0338-1	Sweden		Natural_sediment
SRR7151524	10.1038/s41586-018-0338-1	Sweden		Natural_sediment
SRR7151525	10.1038/s41586-018-0338-1	Sweden		Natural_sediment
SRR7151526	10.1038/s41586-018-0338-1	Sweden		Natural_sediment
SRR7151527	10.1038/s41586-018-0338-1	Sweden		Natural_sediment
SRR7151528	10.1038/s41586-018-0338-1	Sweden		Natural_sediment
SRR7151529	10.1038/s41586-018-0338-1	Sweden		Natural_sediment
SRR7151530	10.1038/s41586-018-0338-1	Sweden		Natural_sediment
SRR7151531	10.1038/s41586-018-0338-1	Sweden		Natural_sediment
SRR7151532	10.1038/s41586-018-0338-1	Sweden		Natural_sediment
SRR7151533	10.1038/s41586-018-0338-1	Sweden		Natural_sediment
SRR7151534	10.1038/s41586-018-0338-1	Sweden		Natural_sediment
SRR7151535	10.1038/s41586-018-0338-1	Sweden		Natural_sediment
SRR7151536	10.1038/s41586-018-0338-1	Sweden		Natural_sediment
SRR7151537	10.1038/s41586-018-0338-1	Sweden		Natural_sediment
SRR7151538	10.1038/s41586-018-0338-1	Sweden		Natural_sediment
SRR7151539	10.1038/s41586-018-0338-1	Sweden		Natural_sediment
SRR7151540	10.1038/s41586-018-0338-1	Sweden		Natural_sediment
SRR7151541	10.1038/s41586-018-0338-1	Sweden		Natural_sediment
SRR7151542	10.1038/s41586-018-0338-1	Sweden		Natural_sediment
SRR7151543	10.1038/s41586-018-0338-1	Sweden		Natural_sediment
SRR7151544	10.1038/s41586-018-0338-1	Sweden		Natural_sediment
SRR7151545	10.1038/s41586-018-0338-1	Sweden		Natural_sediment
SRR7151546	10.1038/s41586-018-0338-1	Sweden		Natural_sediment
SRR7151547	10.1038/s41586-018-0338-1	Sweden		Natural_sediment
SRR7151548	10.1038/s41586-018-0338-1	Sweden		Natural_sediment
SRR7151549	10.1038/s41586-018-0338-1	Sweden		Natural_sediment
SRR7151550	10.1038/s41586-018-0338-1	Sweden		Natural_sediment
SRR7151551	10.1038/s41586-018-0338-1	Sweden		Natural_sediment
SRR7151552	10.1038/s41586-018-0338-1	Sweden		Natural_sediment
SRR7151553	10.1038/s41586-018-0338-1	Sweden		Natural_sediment
SRR7151554	10.1038/s41586-018-0338-1	Sweden		Natural_sediment
SRR7151555	10.1038/s41586-018-0338-1	Sweden		Natural_sediment
SRR7151556	10.1038/s41586-018-0338-1	Sweden		Natural_sediment
SRR7151557	10.1038/s41586-018-0338-1	Sweden		Natural_sediment
SRR7151558	10.1038/s41586-018-0338-1	Sweden		Natural_sediment
SRR7151559	10.1038/s41586-018-0338-1	Sweden		Natural_sediment
SRR7151560	10.1038/s41586-018-0338-1	Sweden		Natural_sediment
SRR7151561	10.1038/s41586-018-0338-1	Sweden		Natural_sediment
SRR7151562	10.1038/s41586-018-0338-1	Sweden		Natural_sediment
SRR7151563	10.1038/s41586-018-0338-1	Sweden		Natural_sediment
SRR7151564	10.1038/s41586-018-0338-1	Sweden		Natural_sediment
SRR7151565	10.1038/s41586-018-0338-1	Sweden		Natural_sediment
SRR7151566	10.1038/s41586-018-0338-1	Sweden		Natural_sediment
SRR7151567	10.1038/s41586-018-0338-1	Sweden		Natural_sediment
SRR7151568	10.1038/s41586-018-0338-1	Sweden		Natural_sediment
SRR7151569	10.1038/s41586-018-0338-1	Sweden		Natural_sediment
SRR7151570	10.1038/s41586-018-0338-1	Sweden		Natural_sediment
SRR7151571	10.1038/s41586-018-0338-1	Sweden		Natural_sediment
SRR7151572	10.1038/s41586-018-0338-1	Sweden		Natural_sediment
SRR7151573	10.1038/s41586-018-0338-1	Sweden		Natural_sediment
SRR7151574	10.1038/s41586-018-0338-1	Sweden		Natural_sediment
SRR7151575	10.1038/s41586-018-0338-1	Sweden		Natural_sediment
SRR7151576	10.1038/s41586-018-0338-1	Sweden		Natural_sediment
SRR7151577	10.1038/s41586-018-0338-1	Sweden		Natural_sediment
SRR7151578	10.1038/s41586-018-0338-1	Sweden		Natural_sediment
SRR7151579	10.1038/s41586-018-0338-1	Sweden		Natural_sediment
SRR7151580	10.1038/s41586-018-0338-1	Sweden		Natural_sediment
SRR7151581	10.1038/s41586-018-0338-1	Sweden		Natural_sediment
SRR7151582	10.1038/s41586-018-0338-1	Sweden		Natural_sediment
SRR7151583	10.1038/s41586-018-0338-1	Sweden		Natural_sediment
SRR7151584	10.1038/s41586-018-0338-1	Sweden		Natural_sediment
SRR7151585	10.1038/s41586-018-0338-1	Sweden		Natural_sediment
SRR7151586	10.1038/s41586-018-0338-1	Sweden		Natural_sediment
SRR7151587	10.1038/s41586-018-0338-1	Sweden		Natural_sediment
SRR7151588	10.1038/s41586-018-0338-1	Sweden		Natural_sediment
SRR7151589	10.1038/s41586-018-0338-1	Sweden		Natural_sediment
SRR7151590	10.1038/s41586-018-0338-1	Sweden		Natural_sediment
SRR7151591	10.1038/s41586-018-0338-1	Sweden		Natural_sediment
SRR7151592	10.1038/s41586-018-0338-1	Sweden		Natural_sediment
SRR7151593	10.1038/s41586-018-0338-1	Sweden		Natural_sediment
SRR7151594	10.1038/s41586-018-0338-1	Sweden		Natural_sediment
SRR7151595	10.1038/s41586-018-0338-1	Sweden		Natural_sediment
SRR7151596	10.1038/s41586-018-0338-1	Sweden		Natural_sediment
SRR7151597	10.1038/s41586-018-0338-1	Sweden		Natural_sediment
SRR7151598	10.1038/s41586-018-0338-1	Sweden		Natural_sediment
SRR7151599	10.1038/s41586-018-0338-1	Sweden		Natural_sediment
SRR7151600	10.1038/s41586-018-0338-1	Sweden		Natural_sediment
SRR7151601	10.1038/s41586-018-0338-1	Sweden		Natural_sediment
SRR7151602	10.1038/s41586-018-0338-1	Sweden		Natural_sediment
SRR7151603	10.1038/s41586-018-0338-1	Sweden		Natural_sediment
SRR7151604	10.1038/s41586-018-0338-1	Sweden		Natural_sediment
SRR7151605	10.1038/s41586-018-0338-1	Sweden		Natural_sediment
SRR7151606	10.1038/s41586-018-0338-1	Sweden		Natural_sediment
SRR7151607	10.1038/s41586-018-0338-1	Sweden		Natural_sediment
SRR7151608	10.1038/s41586-018-0338-1	Sweden		Natural_sediment
SRR7151609	10.1038/s41586-018-0338-1	Sweden		Natural_sediment
SRR7151610	10.1038/s41586-018-0338-1	Sweden		Natural_sediment
SRR7151611	10.1038/s41586-018-0338-1	Sweden		Natural_sediment
SRR7151612	10.1038/s41586-018-0338-1	Sweden		Natural_sediment
SRR7151613	10.1038/s41586-018-0338-1	Sweden		Natural_sediment
SRR7151614	10.1038/s41586-018-0338-1	Sweden		Natural_sediment
SRR7151615	10.1038/s41586-018-0338-1	Sweden		Natural_sediment
SRR7151616	10.1038/s41586-018-0338-1	Sweden		Natural_sediment
SRR7151617	10.1038/s41586-018-0338-1	Sweden		Natural_sediment
SRR7151618	10.1038/s41586-018-0338-1	Sweden		Natural_sediment
SRR7151619	10.1038/s41586-018-0338-1	Sweden		Natural_sediment
SRR7151620	10.1038/s41586-018-0338-1	Sweden		Natural_sediment
SRR7151621	10.1038/s41586-018-0338-1	Sweden		Natural_sediment
SRR7151623	10.1038/s41586-018-0338-1	Sweden		Natural_sediment
SRR7151625	10.1038/s41586-018-0338-1	Sweden		Natural_sediment
SRR7151626	10.1038/s41586-018-0338-1	Sweden		Natural_sediment
SRR7151627	10.1038/s41586-018-0338-1	Sweden		Natural_sediment
SRR7151628	10.1038/s41586-018-0338-1	Sweden		Natural_sediment
SRR7151629	10.1038/s41586-018-0338-1	Sweden		Natural_sediment
SRR7151630	10.1038/s41586-018-0338-1	Sweden		Natural_sediment
SRR7151631	10.1038/s41586-018-0338-1	Sweden		Natural_sediment
SRR7151632	10.1038/s41586-018-0338-1	Sweden		Natural_sediment
SRR7151633	10.1038/s41586-018-0338-1	Sweden		Natural_sediment
SRR7151634	10.1038/s41586-018-0338-1	Sweden		Natural_sediment
SRR7151635	10.1038/s41586-018-0338-1	Sweden		Natural_sediment
SRR7151636	10.1038/s41586-018-0338-1	Sweden		Natural_sediment
SRR7151637	10.1038/s41586-018-0338-1	Sweden		Natural_sediment
SRR7151638	10.1038/s41586-018-0338-1	Sweden		Natural_sediment
SRR7151639	10.1038/s41586-018-0338-1	Sweden		Natural_sediment
SRR7151640	10.1038/s41586-018-0338-1	Sweden		Natural_sediment
SRR7151641	10.1038/s41586-018-0338-1	Sweden		Natural_sediment
SRR7151642	10.1038/s41586-018-0338-1	Sweden		Natural_sediment
SRR7151643	10.1038/s41586-018-0338-1	Sweden		Natural_sediment
SRR7151644	10.1038/s41586-018-0338-1	Sweden		Natural_sediment
SRR7151645	10.1038/s41586-018-0338-1	Sweden		Natural_sediment
SRR7151646	10.1038/s41586-018-0338-1	Sweden		Natural_sediment
SRR7151647	10.1038/s41586-018-0338-1	Sweden		Natural_sediment
SRR7151648	10.1038/s41586-018-0338-1	Sweden		Natural_sediment
SRR7151649	10.1038/s41586-018-0338-1	Sweden		Natural_sediment
SRR7151650	10.1038/s41586-018-0338-1	Sweden		Natural_sediment
SRR7151651	10.1038/s41586-018-0338-1	Sweden		Natural_sediment
SRR7151652	10.1038/s41586-018-0338-1	Sweden		Natural_sediment
SRR7151653	10.1038/s41586-018-0338-1	Sweden		Natural_sediment
SRR7151654	10.1038/s41586-018-0338-1	Sweden		Natural_sediment
SRR7151655	10.1038/s41586-018-0338-1	Sweden		Natural_sediment
SRR7151656	10.1038/s41586-018-0338-1	Sweden		Natural_sediment
SRR7151657	10.1038/s41586-018-0338-1	Sweden		Natural_sediment
SRR7151658	10.1038/s41586-018-0338-1	Sweden		Natural_sediment
SRR7151659	10.1038/s41586-018-0338-1	Sweden		Natural_sediment
SRR7151660	10.1038/s41586-018-0338-1	Sweden		Natural_sediment
SRR7151661	10.1038/s41586-018-0338-1	Sweden		Natural_sediment
SRR7151662	10.1038/s41586-018-0338-1	Sweden		Natural_sediment
SRR7151663	10.1038/s41586-018-0338-1	Sweden		Natural_sediment
SRR7151664	10.1038/s41586-018-0338-1	Sweden		Natural_sediment
SRR7151665	10.1038/s41586-018-0338-1	Sweden		Natural_sediment
SRR7151666	10.1038/s41586-018-0338-1	Sweden		Natural_sediment
SRR7151667	10.1038/s41586-018-0338-1	Sweden		Natural_sediment
SRR7151668	10.1038/s41586-018-0338-1	Sweden		Natural_sediment
SRR7151669	10.1038/s41586-018-0338-1	Sweden		Natural_sediment
SRR7151670	10.1038/s41586-018-0338-1	Sweden		Natural_sediment
SRR7151671	10.1038/s41586-018-0338-1	Sweden		Natural_sediment
SRR7151672	10.1038/s41586-018-0338-1	Sweden		Natural_sediment
SRR7151673	10.1038/s41586-018-0338-1	Sweden		Natural_sediment
SRR7151674	10.1038/s41586-018-0338-1	Sweden		Natural_sediment
SRR7151675	10.1038/s41586-018-0338-1	Sweden		Natural_sediment
SRR7151676	10.1038/s41586-018-0338-1	Sweden		Natural_sediment
SRR7151677	10.1038/s41586-018-0338-1	Sweden		Natural_sediment
SRR7151678	10.1038/s41586-018-0338-1	Sweden		Natural_sediment
SRR7151679	10.1038/s41586-018-0338-1	Sweden		Natural_sediment
SRR7151680	10.1038/s41586-018-0338-1	Sweden		Natural_sediment
SRR7151681	10.1038/s41586-018-0338-1	Sweden		Natural_sediment
SRR7151682	10.1038/s41586-018-0338-1	Sweden		Natural_sediment
SRR7151683	10.1038/s41586-018-0338-1	Sweden		Natural_sediment
SRR7151684	10.1038/s41586-018-0338-1	Sweden		Natural_sediment
SRR7151685	10.1038/s41586-018-0338-1	Sweden		Natural_sediment
SRR7151686	10.1038/s41586-018-0338-1	Sweden		Natural_sediment
SRR7151687	10.1038/s41586-018-0338-1	Sweden		Natural_sediment
SRR7151688	10.1038/s41586-018-0338-1	Sweden		Natural_sediment
SRR7151689	10.1038/s41586-018-0338-1	Sweden		Natural_sediment
SRR7151690	10.1038/s41586-018-0338-1	Sweden		Natural_sediment
SRR7151691	10.1038/s41586-018-0338-1	Sweden		Natural_sediment
SRR7151692	10.1038/s41586-018-0338-1	Sweden		Natural_sediment
SRR7151693	10.1038/s41586-018-0338-1	Sweden		Natural_sediment
SRR7151694	10.1038/s41586-018-0338-1	Sweden		Natural_sediment
SRR7151696	10.1038/s41586-018-0338-1	Sweden		Natural_sediment
SRR7151697	10.1038/s41586-018-0338-1	Sweden		Natural_sediment
SRR7151698	10.1038/s41586-018-0338-1	Sweden		Natural_sediment
SRR7151699	10.1038/s41586-018-0338-1	Sweden		Natural_sediment
SRR7151700	10.1038/s41586-018-0338-1	Sweden		Natural_sediment
SRR7151701	10.1038/s41586-018-0338-1	Sweden		Natural_sediment
SRR7151702	10.1038/s41586-018-0338-1	Sweden		Natural_sediment
SRR7151703	10.1038/s41586-018-0338-1	Sweden		Natural_sediment
SRR7151704	10.1038/s41586-018-0338-1	Sweden		Natural_sediment
SRR7151705	10.1038/s41586-018-0338-1	Sweden		Natural_sediment
SRR7151706	10.1038/s41586-018-0338-1	Sweden		Natural_sediment
SRR7151707	10.1038/s41586-018-0338-1	Sweden		Natural_sediment
SRR7151708	10.1038/s41586-018-0338-1	Sweden		Natural_sediment
SRR7151709	10.1038/s41586-018-0338-1	Sweden		Natural_sediment
SRR7151710	10.1038/s41586-018-0338-1	Sweden		Natural_sediment
SRR7151711	10.1038/s41586-018-0338-1	Sweden		Natural_sediment
SRR7151712	10.1038/s41586-018-0338-1	Sweden		Natural_sediment
SRR7151713	10.1038/s41586-018-0338-1	Sweden		Natural_sediment
SRR7151714	10.1038/s41586-018-0338-1	Sweden		Natural_sediment
SRR7151715	10.1038/s41586-018-0338-1	Sweden		Natural_sediment
SRR7151716	10.1038/s41586-018-0338-1	Sweden		Natural_sediment
SRR7151717	10.1038/s41586-018-0338-1	Sweden		Natural_sediment
SRR7151718	10.1038/s41586-018-0338-1	Sweden		Natural_sediment
SRR7151719	10.1038/s41586-018-0338-1	Sweden		Natural_sediment
SRR7151720	10.1038/s41586-018-0338-1	Sweden		Natural_sediment
SRR7151721	10.1038/s41586-018-0338-1	Sweden		Natural_sediment
SRR7151722	10.1038/s41586-018-0338-1	Sweden		Natural_sediment
SRR7151723	10.1038/s41586-018-0338-1	Sweden		Natural_sediment
SRR7151724	10.1038/s41586-018-0338-1	Sweden		Natural_sediment
SRR7151725	10.1038/s41586-018-0338-1	Sweden		Natural_sediment
SRR7151726	10.1038/s41586-018-0338-1	Sweden		Natural_sediment
SRR7151727	10.1038/s41586-018-0338-1	Sweden		Natural_sediment
SRR7151728	10.1038/s41586-018-0338-1	Sweden		Natural_sediment
SRR7151729	10.1038/s41586-018-0338-1	Sweden		Natural_sediment
SRR7151730	10.1038/s41586-018-0338-1	Sweden		Natural_sediment
SRR7151731	10.1038/s41586-018-0338-1	Sweden		Natural_sediment
SRR7151732	10.1038/s41586-018-0338-1	Sweden		Natural_sediment
SRR7151733	10.1038/s41586-018-0338-1	Sweden		Natural_sediment
SRR7151734	10.1038/s41586-018-0338-1	Sweden		Natural_sediment
SRR7151735	10.1038/s41586-018-0338-1	Sweden		Natural_sediment
SRR7151736	10.1038/s41586-018-0338-1	Sweden		Natural_sediment
SRR7151737	10.1038/s41586-018-0338-1	Sweden		Natural_sediment
SRR7151738	10.1038/s41586-018-0338-1	Sweden		Natural_sediment
SRR7151739	10.1038/s41586-018-0338-1	Sweden		Natural_sediment
SRR7151740	10.1038/s41586-018-0338-1	Sweden		Natural_sediment
SRR7151741	10.1038/s41586-018-0338-1	Sweden		Natural_sediment
SRR7151742	10.1038/s41586-018-0338-1	Sweden		Natural_sediment
SRR7151743	10.1038/s41586-018-0338-1	Sweden		Natural_sediment
SRR1763385	10.1128/genomeA.00372-17	Switzerland		WWTP
SRS5610561	not available	The Netherlands		WWTP
SRR11783214	https://doi.org/10.1016/j.watres.2020.116592	The Netherlands		WWTP
haib17DB4959_HMCMJCCXY_SL336174	2021_DankoD	tokyo	jr	Station
haib17DB4959_HMCMJCCXY_SL336184	2021_DankoD	tokyo	maihama	Station
haib17DB4959_HMCMJCCXY_SL336185	2021_DankoD	tokyo	maihama	Station
haib18CEM5453_HMGTJCCXY_SL342598	2021_DankoD	tokyo	shinjuku	Station
haib18CEM5453_HMGTJCCXY_SL342602	2021_DankoD	tokyo	shinjuku	Station
haib18CEM5453_HMGW3CCXY_SL342598	2021_DankoD	tokyo	shinjuku	Station
haib18CEM5453_HMGW3CCXY_SL342602	2021_DankoD	tokyo	shinjuku	Station
haib18CEM5453_HTWHWCCXY_SL363420	2021_DankoD	tokyo	odakyu	Station
haib17CEM4890_HKC32ALXX_SL254677	2021_DankoD	tokyo	west_hall	School
haib17CEM4890_HKC32ALXX_SL254678	2021_DankoD	tokyo	tokyo_tech	School
haib17CEM4890_HKC32ALXX_SL254679	2021_DankoD	tokyo	tokyo_tech_	School
haib17CEM4890_HKC32ALXX_SL254689	2021_DankoD	tokyo	tokyo_tech	School
haib17CEM4890_HKC32ALXX_SL254690	2021_DankoD	tokyo	west_hall	School
haib17CEM4890_HKC32ALXX_SL254691	2021_DankoD	tokyo	tokyo_tech_	School
haib17CEM4890_HKC32ALXX_SL254701	2021_DankoD	tokyo	tokyo_tech	School
haib17CEM4890_HKC32ALXX_SL254702	2021_DankoD	tokyo	tokyo_tech_	School
haib17CEM4890_HKC32ALXX_SL254703	2021_DankoD	tokyo	tokyo_tech_	School
haib17CEM4890_HKC32ALXX_SL254713	2021_DankoD	tokyo	tokyo_tech	School
haib17CEM4890_HKC32ALXX_SL254714	2021_DankoD	tokyo	tokyo_tech_	School
haib17CEM4890_HKC32ALXX_SL254715	2021_DankoD	tokyo	tokyo_tech_	School
haib17CEM4890_HKC32ALXX_SL254725	2021_DankoD	tokyo	tokyo_tech_	School
haib17CEM4890_HKC32ALXX_SL254726	2021_DankoD	tokyo	tokyo_tech_	School
haib17CEM4890_HKC32ALXX_SL254727	2021_DankoD	tokyo	tokyo_tech_	School
haib17CEM4890_HKC32ALXX_SL254737	2021_DankoD	tokyo	tokyo_tech_	School
haib17CEM4890_HKC32ALXX_SL254738	2021_DankoD	tokyo	tokyo_tech_	School
haib17CEM4890_HKC32ALXX_SL254739	2021_DankoD	tokyo	tokyo_tech_	School
haib17CEM4890_HKC32ALXX_SL254749	2021_DankoD	tokyo	tokyo_tech	School
haib17CEM4890_HKC32ALXX_SL254750	2021_DankoD	tokyo	tokyo_tech_	School
haib17CEM4890_HKC32ALXX_SL254751	2021_DankoD	tokyo	tokyo_tech_	School
haib17CEM4890_HKC32ALXX_SL254760	2021_DankoD	tokyo	west_hall	School
haib17CEM4890_HKC32ALXX_SL254761	2021_DankoD	tokyo	tokyo_tech	School
haib17CEM4890_HKC32ALXX_SL254762	2021_DankoD	tokyo	tokyo_tech_	School
haib17DB4959_HMCMJCCXY_SL336172	2021_DankoD	tokyo	keio_sfc	School
haib18CEM5453_HMGTJCCXY_SL342595	2021_DankoD	tokyo	titech	School
haib18CEM5453_HMGTJCCXY_SL342596	2021_DankoD	tokyo	titech	School
haib18CEM5453_HMGTJCCXY_SL342597	2021_DankoD	tokyo	titech	School
haib18CEM5453_HMGTJCCXY_SL342599	2021_DankoD	tokyo	titech	School
haib18CEM5453_HMGTJCCXY_SL342600	2021_DankoD	tokyo	titech	School
haib18CEM5453_HMGTJCCXY_SL342604	2021_DankoD	tokyo	titech	School
haib18CEM5453_HMGTJCCXY_SL342605	2021_DankoD	tokyo	titech	School
haib18CEM5453_HMGTJCCXY_SL342606	2021_DankoD	tokyo	titech	School
haib18CEM5453_HMGTJCCXY_SL342607	2021_DankoD	tokyo	titech	School
haib18CEM5453_HMGTJCCXY_SL342609	2021_DankoD	tokyo	titech	School
haib18CEM5453_HMGW3CCXY_SL342595	2021_DankoD	tokyo	titech	School
haib18CEM5453_HMGW3CCXY_SL342596	2021_DankoD	tokyo	titech	School
haib18CEM5453_HMGW3CCXY_SL342597	2021_DankoD	tokyo	titech	School
haib18CEM5453_HMGW3CCXY_SL342599	2021_DankoD	tokyo	titech	School
haib18CEM5453_HMGW3CCXY_SL342600	2021_DankoD	tokyo	titech	School
haib18CEM5453_HMGW3CCXY_SL342604	2021_DankoD	tokyo	titech	School
haib18CEM5453_HMGW3CCXY_SL342605	2021_DankoD	tokyo	titech	School
haib18CEM5453_HMGW3CCXY_SL342606	2021_DankoD	tokyo	titech	School
haib18CEM5453_HMGW3CCXY_SL342607	2021_DankoD	tokyo	titech	School
haib18CEM5453_HMGW3CCXY_SL342609	2021_DankoD	tokyo	titech	School
haib18CEM5453_HT5YVCCXY_SL357450	2021_DankoD	tokyo	nodai	School
haib18CEM5453_HT5YVCCXY_SL357451	2021_DankoD	tokyo	nodai	School
haib18CEM5453_HT5YVCCXY_SL357452	2021_DankoD	tokyo	nodai	School
haib18CEM5453_HT5YVCCXY_SL357453	2021_DankoD	tokyo	nodai	School
haib18CEM5453_HT5YVCCXY_SL357454	2021_DankoD	tokyo	nodai	School
haib18CEM5453_HT5YVCCXY_SL357455	2021_DankoD	tokyo	nodai	School
haib18CEM5453_HT5YVCCXY_SL357456	2021_DankoD	tokyo	nodai	School
haib18CEM5453_HT5YVCCXY_SL357457	2021_DankoD	tokyo	nodai	School
haib18CEM5453_HT5YVCCXY_SL357461	2021_DankoD	tokyo	nodai	School
haib18CEM5453_HT5YVCCXY_SL357462	2021_DankoD	tokyo	nodai	School
haib18CEM5453_HT5YVCCXY_SL357463	2021_DankoD	tokyo	nodai	School
haib18CEM5453_HT5YVCCXY_SL357465	2021_DankoD	tokyo	nodai	School
haib18CEM5453_HT5YVCCXY_SL357466	2021_DankoD	tokyo	nodai	School
haib18CEM5453_HT5YVCCXY_SL357467	2021_DankoD	tokyo	nodai	School
haib18CEM5453_HT5YVCCXY_SL357468	2021_DankoD	tokyo	nodai	School
haib18CEM5453_HT5YVCCXY_SL357472	2021_DankoD	tokyo	nodai	School
haib18CEM5453_HT5YVCCXY_SL357473	2021_DankoD	tokyo	nodai	School
haib18CEM5453_HT5YVCCXY_SL357474	2021_DankoD	tokyo	nodai	School
haib18CEM5453_HT5YVCCXY_SL357475	2021_DankoD	tokyo	nodai	School
haib18CEM5453_HT5YVCCXY_SL357476	2021_DankoD	tokyo	nodai	School
haib18CEM5453_HT5YVCCXY_SL357477	2021_DankoD	tokyo	nodai	School
haib18CEM5453_HT5YVCCXY_SL357478	2021_DankoD	tokyo	nodai	School
haib18CEM5453_HT5YVCCXY_SL357479	2021_DankoD	tokyo	nodai	School
haib18CEM5453_HT5YVCCXY_SL357483	2021_DankoD	tokyo	nodai	School
haib18CEM5453_HT5YVCCXY_SL357484	2021_DankoD	tokyo	nodai	School
haib18CEM5453_HT5YVCCXY_SL357485	2021_DankoD	tokyo	nodai	School
haib18CEM5453_HT5YVCCXY_SL357486	2021_DankoD	tokyo	nodai	School
haib18CEM5453_HT5YVCCXY_SL357488	2021_DankoD	tokyo	nodai	School
haib18CEM5453_HT5YVCCXY_SL357489	2021_DankoD	tokyo	nodai	School
haib18CEM5453_HT5YVCCXY_SL357490	2021_DankoD	tokyo	nodai	School
haib18CEM5453_HT5YVCCXY_SL357494	2021_DankoD	tokyo	nodai	School
haib18CEM5453_HT5YVCCXY_SL357495	2021_DankoD	tokyo	nodai	School
haib18CEM5453_HT5YVCCXY_SL357496	2021_DankoD	tokyo	nodai	School
haib18CEM5453_HT5YVCCXY_SL357497	2021_DankoD	tokyo	nodai	School
haib18CEM5453_HT5YVCCXY_SL357498	2021_DankoD	tokyo	nodai	School
haib18CEM5453_HT5YVCCXY_SL357499	2021_DankoD	tokyo	nodai	School
haib18CEM5453_HT5YVCCXY_SL357500	2021_DankoD	tokyo	nodai	School
haib18CEM5453_HT5YVCCXY_SL357501	2021_DankoD	tokyo	nodai	School
haib18CEM5453_HT5YVCCXY_SL357506	2021_DankoD	tokyo	nodai	School
haib18CEM5453_HT5YVCCXY_SL357507	2021_DankoD	tokyo	nodai	School
haib18CEM5453_HT5YVCCXY_SL357508	2021_DankoD	tokyo	nodai	School
haib18CEM5453_HT5YVCCXY_SL357509	2021_DankoD	tokyo	nodai	School
haib18CEM5453_HT5YVCCXY_SL357510	2021_DankoD	tokyo	nodai	School
haib18CEM5453_HT5YVCCXY_SL357511	2021_DankoD	tokyo	nodai	School
haib18CEM5453_HT5YVCCXY_SL357512	2021_DankoD	tokyo	nodai	School
haib18CEM5453_HT5YVCCXY_SL357516	2021_DankoD	tokyo	nodai	School
haib18CEM5453_HT5YVCCXY_SL357517	2021_DankoD	tokyo	nodai	School
haib18CEM5453_HT5YVCCXY_SL357518	2021_DankoD	tokyo	nodai	School
haib18CEM5453_HT5YVCCXY_SL357519	2021_DankoD	tokyo	nodai	School
haib18CEM5453_HT5YVCCXY_SL357520	2021_DankoD	tokyo	nodai	School
haib18CEM5453_HT5YVCCXY_SL357521	2021_DankoD	tokyo	nodai	School
haib18CEM5453_HT5YVCCXY_SL357523	2021_DankoD	tokyo	nodai	School
haib18CEM5453_HT5YVCCXY_SL357527	2021_DankoD	tokyo	nodai	School
haib18CEM5453_HT5YVCCXY_SL357529	2021_DankoD	tokyo	nodai	School
haib18CEM5453_HT5YVCCXY_SL357530	2021_DankoD	tokyo	nodai	School
haib18CEM5453_HT5YVCCXY_SL357531	2021_DankoD	tokyo	nodai	School
haib18CEM5453_HT5YVCCXY_SL357532	2021_DankoD	tokyo	nodai	School
haib18CEM5453_HT5YVCCXY_SL357533	2021_DankoD	tokyo	nodai	School
haib18CEM5453_HT5YVCCXY_SL357534	2021_DankoD	tokyo	nodai	School
haib18CEM5453_HTWHWCCXY_SL363412	2021_DankoD	tokyo		School
haib18CEM5453_HTWHWCCXY_SL363413	2021_DankoD	tokyo		School
haib18CEM5453_HTWHWCCXY_SL363424	2021_DankoD	tokyo		School
haib18CEM5453_HTWHWCCXY_SL363425	2021_DankoD	tokyo		School
haib18CEM5453_HTWHWCCXY_SL363426	2021_DankoD	tokyo		School
haib18CEM5453_HTWHWCCXY_SL363427	2021_DankoD	tokyo		School
haib18CEM5453_HMGTJCCXY_SL342603	2021_DankoD	tokyo	soba	restaurant
haib18CEM5453_HMGW3CCXY_SL342603	2021_DankoD	tokyo	soba	restaurant
haib18CEM5453_HTWHWCCXY_SL363421	2021_DankoD	tokyo		restaurant
haib18CEM5453_HTWHWCCXY_SL363429	2021_DankoD	tokyo		restaurant
haib17DB4959_HMCMJCCXY_SL336175	2021_DankoD	tokyo	shibuya_crossing	outdoor
haib17DB4959_HMCMJCCXY_SL336176	2021_DankoD	tokyo	shibuya_crossing	outdoor
haib17DB4959_HMCMJCCXY_SL336181	2021_DankoD	tokyo	shibuya_crossing	outdoor
haib17DB4959_HMCMJCCXY_SL336178	2021_DankoD	tokyo	disneyland	office
haib18CEM5453_HMGTJCCXY_SL342601	2021_DankoD	tokyo	oracle_aoyama	office
haib18CEM5453_HMGTJCCXY_SL342608	2021_DankoD	tokyo	oracle_aoyama	office
haib18CEM5453_HMGW3CCXY_SL342601	2021_DankoD	tokyo	oracle_aoyama	office
haib18CEM5453_HMGW3CCXY_SL342608	2021_DankoD	tokyo	oracle_aoyama	office
haib18CEM5453_HT5YVCCXY_SL357458	2021_DankoD	tokyo	oracle_aoyama	office
haib18CEM5453_HT5YVCCXY_SL357459	2021_DankoD	tokyo	oracle_aoyama	office
haib18CEM5453_HT5YVCCXY_SL357460	2021_DankoD	tokyo	oracle_aoyama	office
haib18CEM5453_HT5YVCCXY_SL357469	2021_DankoD	tokyo	oracle_aoyama	office
haib18CEM5453_HT5YVCCXY_SL357470	2021_DankoD	tokyo	oracle_aoyama	office
haib18CEM5453_HT5YVCCXY_SL357471	2021_DankoD	tokyo	oracle_aoyama	office
haib18CEM5453_HT5YVCCXY_SL357480	2021_DankoD	tokyo	oracle_aoyama	office
haib18CEM5453_HT5YVCCXY_SL357481	2021_DankoD	tokyo	oracle_aoyama	office
haib18CEM5453_HT5YVCCXY_SL357482	2021_DankoD	tokyo	oracle_aoyama	office
haib18CEM5453_HT5YVCCXY_SL357491	2021_DankoD	tokyo	oracle_aoyama	office
haib18CEM5453_HT5YVCCXY_SL357492	2021_DankoD	tokyo	oracle_aoyama	office
haib18CEM5453_HT5YVCCXY_SL357493	2021_DankoD	tokyo	oracle_aoyama	office
haib18CEM5453_HT5YVCCXY_SL357502	2021_DankoD	tokyo	oracle_aoyama	office
haib18CEM5453_HT5YVCCXY_SL357503	2021_DankoD	tokyo	oracle_aoyama	office
haib18CEM5453_HT5YVCCXY_SL357504	2021_DankoD	tokyo	oracle_aoyama	office
haib18CEM5453_HT5YVCCXY_SL357513	2021_DankoD	tokyo	oracle_aoyama	office
haib18CEM5453_HT5YVCCXY_SL357514	2021_DankoD	tokyo	oracle_aoyama	office
haib18CEM5453_HT5YVCCXY_SL357515	2021_DankoD	tokyo	oracle_aoyama	office
haib18CEM5453_HT5YVCCXY_SL357524	2021_DankoD	tokyo	oracle_aoyama	office
haib18CEM5453_HT5YVCCXY_SL357525	2021_DankoD	tokyo	oracle_aoyama	office
haib18CEM5453_HT5YVCCXY_SL357526	2021_DankoD	tokyo	oracle_aoyama	office
haib18CEM5453_HT5YVCCXY_SL357535	2021_DankoD	tokyo	oracle_aoyama	office
haib18CEM5453_HT5YVCCXY_SL357536	2021_DankoD	tokyo	oracle_aoyama	office
haib18CEM5453_HT5YVCCXY_SL357537	2021_DankoD	tokyo	oracle_aoyama	office
haib18CEM5453_HTWHWCCXY_SL363418	2021_DankoD	tokyo		office
haib18CEM5453_HTWHWCCXY_SL363419	2021_DankoD	tokyo		office
haib18CEM5453_HTWHWCCXY_SL363428	2021_DankoD	tokyo		office
haib17DB4959_H3MGVCCXY_SL259942	2021_DankoD	tokyo	soba	control
haib17DB4959_H3MGVCCXY_SL259951	2021_DankoD	tokyo	maihama	control
haib17DB4959_H3MGVCCXY_SL259958	2021_DankoD	tokyo	shibuya_crossing	control
haib17DB4959_H3MGVCCXY_SL259960	2021_DankoD	tokyo	keio_sfc_sbc	control
haib17DB4959_H3MGVCCXY_SL259967	2021_DankoD	tokyo	shibuya_crossing	control
haib17DB4959_HMCMJCCXY_SL336182	2021_DankoD	tokyo	shibuya_crossing	control
haib18CEM5453_HMGTJCCXY_SL342594	2021_DankoD	tokyo	nodai	control
haib18CEM5453_HMGW3CCXY_SL342594	2021_DankoD	tokyo	nodai	control
haib18CEM5453_HT5YVCCXY_SL357464	2021_DankoD	tokyo	nodai	control
haib18CEM5453_HT5YVCCXY_SL357487	2021_DankoD	tokyo	nodai	control
haib18CEM5453_HT5YVCCXY_SL357505	2021_DankoD	tokyo	nodai	control
haib18CEM5453_HT5YVCCXY_SL357522	2021_DankoD	tokyo	nodai	control
haib18CEM5453_HT5YVCCXY_SL357528	2021_DankoD	tokyo	nodai	control
haib18CEM5453_HTWHWCCXY_SL363422	2021_DankoD	tokyo		Air
haib18CEM5453_HTWHWCCXY_SL363423	2021_DankoD	tokyo		Air
haib17CEM4890_HKC32ALXX_SL254724	2021_DankoD	tokyo
haib17DB4959_HMCMJCCXY_SL336171	2021_DankoD	tokyo
haib18CEM5453_HTWHWCCXY_SL363414	2021_DankoD	tokyo
haib18CEM5453_HTWHWCCXY_SL363415	2021_DankoD	tokyo
haib18CEM5453_HTWHWCCXY_SL363416	2021_DankoD	tokyo
haib18CEM5453_HTWHWCCXY_SL363417	2021_DankoD	tokyo
SRR10388109	10.1186/s40168-020-00813-0	UK		Drinking_water
SRR10388125	10.1186/s40168-020-00813-0	UK		Drinking_water
SRR10388151	10.1186/s40168-020-00813-0	UK		Drinking_water
SRR10388152	10.1186/s40168-020-00813-0	UK		Drinking_water
SRR10388153	10.1186/s40168-020-00813-0	UK		Drinking_water
SRR14086905	Not available	uncalculated		Soil
SRR14086907	Not available	uncalculated		Soil
SRR14086908	Not available	uncalculated		Soil
SRR5223441	Not available	uncalculated		Soil
SRR5223442	Not available	uncalculated		Soil
SRR5223443	Not available	uncalculated		Soil
SRR1168486	Not available	USA		WWTP
SRR1168574	Not available	USA		WWTP
SRR5676427	not available	USA		WWTP
SRR8831205	https://doi.org/10.1101/596692	USA		WWTP
SRR8351382	https://doi.org/10.1016/j.watres.2019.115104	USA		WWTP
SRR8351383	doi.org/10.1128/AEM.02301-18	USA		WWTP
SRR8351384	doi.org/10.1128/AEM.02301-18	USA		WWTP
SRR8351385	doi.org/10.1128/AEM.02301-18	USA		WWTP
SRR5571009	doi.org/10.1128/AEM.02168-17	USA		WWTP
SRR8831201	doi.org/10.1101/596692	USA		WWTP
SRR8831202	doi.org/10.1101/596692	USA		WWTP
SRR8831203	doi.org/10.1101/596692	USA		WWTP
SRR8831204	doi.org/10.1101/596692	USA		WWTP
SRR8831206	doi.org/10.1101/596692	USA		WWTP
SRR6800320	doi.org/10.1021/acs.estlett.7b00577	USA		WWTP
SRR5579859	Not available	USA		Soil
SRR14509065	10.1038/s41396-021-00897-y	USA		Soil
SRR14509066	10.1038/s41396-021-00897-y	USA		Soil
SRR14509067	10.1038/s41396-021-00897-y	USA		Soil
SRR14509068	10.1038/s41396-021-00897-y	USA		Soil
SRR14509069	10.1038/s41396-021-00897-y	USA		Soil
SRR14509070	10.1038/s41396-021-00897-y	USA		Soil
SRR14509071	10.1038/s41396-021-00897-y	USA		Soil
SRR14509072	10.1038/s41396-021-00897-y	USA		Soil
SRR8487012	10.1038/s41396-021-00897-y	USA		Soil
SRR8487013	10.1038/s41396-021-00897-y	USA		Soil
SRR8487024	10.1038/s41396-021-00897-y	USA		Soil
SRR8487025	10.1038/s41396-021-00897-y	USA		Soil
SRR8487026	10.1038/s41396-021-00897-y	USA		Soil
SRR8487027	10.1038/s41396-021-00897-y	USA		Soil
SRR8487028	10.1038/s41396-021-00897-y	USA		Soil
SRR8487029	10.1038/s41396-021-00897-y	USA		Soil
SRR8487030	10.1038/s41396-021-00897-y	USA		Soil
SRR8487031	10.1038/s41396-021-00897-y	USA		Soil
SRR8487032	10.1038/s41396-021-00897-y	USA		Soil
SRR8487033	10.1038/s41396-021-00897-y	USA		Soil
SRR8487037	10.1038/s41396-021-00897-y	USA		Soil
SRR8487038	10.1038/s41396-021-00897-y	USA		Soil
SRR8487039	10.1038/s41396-021-00897-y	USA		Soil
SRR8487040	10.1038/s41396-021-00897-y	USA		Soil
SRR8489900	10.1038/s41396-019-0582-x	USA		Soil
SRR8489901	10.1038/s41396-019-0582-x	USA		Soil
SRR8489902	10.1038/s41396-019-0582-x	USA		Soil
SRR8489903	10.1038/s41396-019-0582-x	USA		Soil
SRR8489904	10.1038/s41396-019-0582-x	USA		Soil
SRR8489905	10.1038/s41396-019-0582-x	USA		Soil
SRR8489906	10.1038/s41396-019-0582-x	USA		Soil
SRR8489907	10.1038/s41396-019-0582-x	USA		Soil
SRR8489908	10.1038/s41396-019-0582-x	USA		Soil
SRR8489909	10.1038/s41396-019-0582-x	USA		Soil
SRR8489910	10.1038/s41396-019-0582-x	USA		Soil
SRR8489911	10.1038/s41396-019-0582-x	USA		Soil
SRR8489912	10.1038/s41396-019-0582-x	USA		Soil
SRR8489913	10.1038/s41396-019-0582-x	USA		Soil
SRR8489914	10.1038/s41396-019-0582-x	USA		Soil
SRR8489915	10.1038/s41396-019-0582-x	USA		Soil
SRR8489916	10.1038/s41396-019-0582-x	USA		Soil
SRR8489917	10.1038/s41396-019-0582-x	USA		Soil
SRR500735	Not available	USA		Natural_sediment
SRR7027918	Not available	USA		Natural_sediment
SRR944699	Not available	USA		Natural_sediment
mgm4724544.3	MG-RAST	USA		Landfill
mgm4724546.3	MG-RAST	USA		Landfill
mgm4724549.3	MG-RAST	USA		Landfill
mgm4724554.3	MG-RAST	USA		Landfill
SRR9166103	10.1061/(ASCE)HZ.2153-5515.0000489	USA		Landfill
SRR9166104	10.1061/(ASCE)HZ.2153-5515.0000489	USA		Landfill
SRR9166105	10.1061/(ASCE)HZ.2153-5515.0000489	USA		Landfill
SRR9166106	10.1061/(ASCE)HZ.2153-5515.0000489	USA		Landfill
SRR9166107	10.1061/(ASCE)HZ.2153-5515.0000489	USA		Landfill
SRR9166108	10.1061/(ASCE)HZ.2153-5515.0000489	USA		Landfill
SRR9166109	10.1061/(ASCE)HZ.2153-5515.0000489	USA		Landfill
SRR9166111	10.1061/(ASCE)HZ.2153-5515.0000489	USA		Landfill
SRR9166112	10.1061/(ASCE)HZ.2153-5515.0000489	USA		Landfill
SRR9166113	10.1061/(ASCE)HZ.2153-5515.0000489	USA		Landfill
SRR9166114	10.1061/(ASCE)HZ.2153-5515.0000489	USA		Landfill
SRR9166115	10.1061/(ASCE)HZ.2153-5515.0000489	USA		Landfill
SRR9166116	10.1061/(ASCE)HZ.2153-5515.0000489	USA		Landfill
SRR9166117	10.1061/(ASCE)HZ.2153-5515.0000489	USA		Landfill
SRR9166119	10.1061/(ASCE)HZ.2153-5515.0000489	USA		Landfill
SRR9166120	10.1061/(ASCE)HZ.2153-5515.0000489	USA		Landfill
SRR9166122	10.1061/(ASCE)HZ.2153-5515.0000489	USA		Landfill
SRR9166123	10.1061/(ASCE)HZ.2153-5515.0000489	USA		Landfill
SRR9166124	10.1061/(ASCE)HZ.2153-5515.0000489	USA		Landfill
SRR9166125	10.1061/(ASCE)HZ.2153-5515.0000489	USA		Landfill
SRR9166126	10.1061/(ASCE)HZ.2153-5515.0000489	USA		Landfill
SRR9166127	10.1061/(ASCE)HZ.2153-5515.0000489	USA		Landfill
SRR6797151	doi.org/10.1186/s40168-017-0369-0	USA		Drinking_water

## Sheet: S4
Table S4 Prevalence based differential analysis.
ID	Type	name	CRC.prev	CRC.ci.lb	CRC.ci.ub	CTRL.prev	CTRL.ci.lb	CTRL.ci.ub	OR.prev	OR.ci.lb	OR.ci.ub	OR.pval		CTRL: healthy subject
aminoglycoside__AAC(3)-IIe	aminoglycoside	AAC(3)-IIE	0.0306719	0.0101978	0.0885732	0.028847	0.00835313	0.0948135	0.583461	0.355488	0.95763	0.033071		CRC: colorectal cancer
aminoglycoside__AAC(6')-Ib8	aminoglycoside	AAC(6')-IB8	0.277136	0.153023	0.448597	0.232522	0.15067	0.340988	1.34849	1.00166	1.81541	0.0487354		OR: odd ratio
multidrug__acrA	multidrug	ACRA	0.935457	0.862515	0.971001	0.888825	0.793873	0.943168	1.73298	1.05954	2.83445	0.0284994		prev: prevalence
multidrug__acrE	multidrug	ACRE	0.889773	0.767015	0.951906	0.783156	0.655932	0.872483	2.0965	1.25444	3.5038	0.00472721		ci: confident interval
multidrug__acrF	multidrug	ACRF	0.904949	0.807358	0.955808	0.835502	0.74105	0.900145	1.74837	1.08166	2.82604	0.0225873		lb/up: lower/upper boundary
multidrug__adeJ	multidrug	ADEJ	0.775967	0.589078	0.893259	0.693099	0.441107	0.865991	1.65966	1.21932	2.25902	0.00127977
multidrug__amrB	multidrug	AMRB	0.869528	0.725615	0.943805	0.836547	0.647852	0.934374	1.53595	1.18699	1.9875	0.00110025
aminoglycoside__aph(2'')-Ie	aminoglycoside	APH(2'')-IE	0.174444	0.109359	0.266666	0.131183	0.082127	0.20306	1.40699	1.07551	1.84064	0.0127379
aminoglycoside__aph(3'')-I	aminoglycoside	APH(3'')-I	0.542912	0.37762	0.699265	0.437567	0.278956	0.610059	1.49524	1.14603	1.95086	0.00303348
aminoglycoside__aph(6)-I	aminoglycoside	APH(6)-I	0.542734	0.388991	0.688747	0.459703	0.308961	0.618197	1.3954	1.1183	1.74114	0.00317819
aminoglycoside__APH(6)-Id	aminoglycoside	APH(6)-ID	0.29086	0.126945	0.536392	0.226045	0.0906978	0.460977	1.3509	1.01103	1.80502	0.0419344
beta_lactam__AQU-1	beta_lactam	AQU-1	0.0184842	0.0105185	0.0322854	0.00691523	0.00300035	0.015857	2.88221	1.03294	8.04219	0.0431898
polymyxin__arnA	polymyxin	ARNA	0.919419	0.849387	0.958479	0.869268	0.78944	0.921828	1.5971	1.08292	2.35541	0.0181857
other_peptide_antibiotics__ArnT	other_peptide_antibiotics	ARNT	0.805068	0.660844	0.897476	0.708534	0.542803	0.832705	1.69106	1.22465	2.3351	0.0014186
rifamycin__arr-1	rifamycin	ARR-1	0.0620217	0.035316	0.106689	0.0314301	0.0172887	0.0564737	1.93777	1.11352	3.37214	0.0192641
unclassified__bacterial regulatory protein LuxR	unclassified	BACTERIAL REGULATORY PROTEIN LUXR	0.797018	0.642566	0.895576	0.69848	0.55112	0.813808	1.69332	1.13639	2.52319	0.00964534
bacitracin__BahA	bacitracin	BAHA	0.105508	0.0541259	0.19558	0.0802989	0.0470164	0.133833	1.57017	1.02255	2.41105	0.0392199
multidrug__bicyclomycin-multidrug_efflux_protein_bcr	multidrug	BICYCLOMYCIN-MULTIDRUG_EFFLUX_PROTEIN_BCR	0.865152	0.745354	0.933611	0.783751	0.647398	0.877364	1.68042	1.16924	2.41508	0.00503363
unclassified__cAMP-regulatory protein	unclassified	CAMP-REGULATORY PROTEIN	0.894815	0.781062	0.95302	0.831298	0.69104	0.915655	1.67473	1.048	2.67625	0.0310835
chloramphenicol__catB11	chloramphenicol	CATB11	0.667406	0.485097	0.810396	0.599378	0.37884	0.785873	1.35821	1.00056	1.8437	0.0495854
chloramphenicol__catB8	chloramphenicol	CATB8	0.217965	0.101086	0.408561	0.180143	0.0882744	0.332728	1.34088	1.00217	1.79407	0.0483166
chloramphenicol__catS	chloramphenicol	CATS	0.677146	0.599898	0.745799	0.754546	0.630634	0.846976	0.70377	0.519772	0.952903	0.0230891
beta-lactam__ccrA	beta-lactam	CCRA	0.0858505	0.0588933	0.123527	0.0472574	0.0307692	0.0719253	1.90842	1.23587	2.94696	0.00355377
beta_lactam__CDD-2	beta_lactam	CDD-2	0.0510303	0.0225208	0.111513	0.0262557	0.00965682	0.0693871	1.80548	1.11947	2.91187	0.0154034
beta-lactam__cephalosporinase DHA-2	beta-lactam	CEPHALOSPORINASE DHA-2	0.0302517	0.0126442	0.0706244	0.0156656	0.00692513	0.0350482	2.17328	1.04687	4.51169	0.0372637
multidrug__cmeB	multidrug	CMEB	0.932859	0.816907	0.97741	0.920145	0.746652	0.978285	1.76182	1.05419	2.94447	0.0306689
beta_lactam__cphA2	beta_lactam	CPHA2	0.0271864	0.0170682	0.0430402	0.00691523	0.00300035	0.015857	3.48485	1.25641	9.66582	0.0164628
beta_lactam__cphA7	beta_lactam	CPHA7	0.0198627	0.0101514	0.038503	0.00681716	0.0028391	0.0162782	3.08842	1.04266	9.14811	0.0418144
multidrug__CrcB	multidrug	CRCB	0.0472234	0.0245934	0.0887814	0.0585479	0.0299363	0.111366	0.606601	0.386399	0.952293	0.0298255
beta_lactam__CTX-M-147	beta_lactam	CTX-M-147	0.0180346	0.00645681	0.0493416	0.0124149	0.00471473	0.0322834	2.13287	1.01529	4.48059	0.0454956
beta-lactam__CTX-M-35	beta-lactam	CTX-M-35	0.0224648	0.0122483	0.0408506	0.00815004	0.00366477	0.0180254	2.71008	1.00035	7.34198	0.0499204
beta-lactam__CTX-M-68	beta-lactam	CTX-M-68	0.0264693	0.0150375	0.0461842	0.00877743	0.0041892	0.0182986	2.88912	1.16701	7.15246	0.0217967
trimethoprim__DfrA43_TMP	trimethoprim	DFRA43_TMP	0.0568771	0.0263501	0.118467	0.0677105	0.0257489	0.166377	0.572054	0.375632	0.871187	0.00925397
trimethoprim__dfrI	trimethoprim	DFRI	0.0579461	0.0238535	0.134073	0.0365795	0.0147845	0.087646	1.70544	1.07161	2.71416	0.0243411
beta_lactam__DHA-1	beta_lactam	DHA-1	0.0341451	0.0145294	0.0781431	0.0160361	0.00668159	0.0379865	2.06222	1.05137	4.04496	0.0352308
beta-lactam__DHA-6	beta-lactam	DHA-6	0.0455921	0.0244411	0.0834806	0.0247856	0.0121347	0.0499583	1.7878	1.02078	3.13116	0.0421643
beta-lactam__DHA-7	beta-lactam	DHA-7	0.0554251	0.0310984	0.0968788	0.0235551	0.0108739	0.0502737	1.95995	1.13811	3.37526	0.0152474
multidrug__emrD	multidrug	EMRD	0.874427	0.74445	0.943328	0.803649	0.672458	0.890825	1.60503	1.04579	2.46333	0.0304025
multidrug__emrE	multidrug	EMRE	0.661668	0.525087	0.775746	0.572664	0.450522	0.686545	1.47063	1.06591	2.02904	0.0188431
multidrug__emrK	multidrug	EMRK	0.821889	0.683257	0.908013	0.723246	0.584332	0.829298	1.70162	1.09507	2.64411	0.0180875
multidrug__emrY	multidrug	EMRY	0.820965	0.697402	0.901219	0.723692	0.570739	0.837648	1.69893	1.15438	2.50035	0.00718556
polymyxin__eptA	polymyxin	EPTA	0.882472	0.774111	0.942699	0.810663	0.681101	0.895651	1.67485	1.07005	2.6215	0.0240618
macrolide-lincosamide-streptogramin__erm(A)	macrolide-lincosamide-streptogramin	ERM(A)	0.136302	0.0898951	0.201365	0.0546987	0.0282904	0.103142	2.13845	1.47272	3.10514	6.49129e-05
macrolide-lincosamide-streptogramin__erm(G)	macrolide-lincosamide-streptogramin	ERM(G)	0.781472	0.660149	0.868136	0.696748	0.57747	0.794346	1.57133	1.21498	2.0322	0.000573412
macrolide-lincosamide-streptogramin__erm(Q)	macrolide-lincosamide-streptogramin	ERM(Q)	0.182602	0.0871382	0.343318	0.262169	0.134392	0.448487	0.586248	0.454608	0.756006	3.86044e-05
macrolide-lincosamide-streptogramin__erm(TR)	macrolide-lincosamide-streptogramin	ERM(TR)	0.151118	0.102608	0.217017	0.0597002	0.0305875	0.113284	2.12629	1.5034	3.00724	1.99615e-05
beta_lactam__Escherichia coli ampC	beta_lactam	ESCHERICHIA COLI AMPC	0.772183	0.663545	0.853488	0.661549	0.556579	0.752711	1.69408	1.17135	2.45007	0.00510898
beta_lactam__LAP-2	beta_lactam	LAP-2	0.0141429	0.00498027	0.0394937	0.013949	0.00418763	0.045426	0.470223	0.232728	0.950076	0.0354939
beta_lactam__LEN-11	beta_lactam	LEN-11	0.0209035	0.0115841	0.0374365	0.0245825	0.0101704	0.058216	0.470312	0.239034	0.925361	0.0289175
macrolide-lincosamide-streptogramin__lnu(P)	macrolide-lincosamide-streptogramin	LNU(P)	0.281849	0.128437	0.511056	0.356694	0.18585	0.573884	0.65711	0.50675	0.852083	0.00153808
macrolide-lincosamide-streptogramin__lsa(C)	macrolide-lincosamide-streptogramin	LSA(C)	0.646659	0.512396	0.761184	0.520627	0.392443	0.646151	1.7829	1.43579	2.21392	1.65692e-07
macrolide-lincosamide-streptogramin__macA	macrolide-lincosamide-streptogramin	MACA	0.903238	0.777827	0.961373	0.827324	0.711495	0.902991	1.72387	1.0116	2.93765	0.045246
multidrug__mdfA	multidrug	MDFA	0.879973	0.745866	0.948224	0.760492	0.640534	0.849805	1.87835	1.15184	3.06311	0.0115204
multidrug__mdtA	multidrug	MDTA	0.890788	0.768013	0.952597	0.801589	0.671159	0.888854	1.86542	1.154	3.01542	0.0109434
multidrug__mdtD	multidrug	MDTD	0.881027	0.774953	0.940916	0.791788	0.666533	0.878567	1.87525	1.12782	3.11802	0.0153662
multidrug__mdtE	multidrug	MDTE	0.896522	0.781826	0.954435	0.801069	0.692826	0.877892	2.00676	1.12344	3.58461	0.0186121
multidrug__mdtH	multidrug	MDTH	0.860309	0.723544	0.935451	0.771547	0.656228	0.856634	1.77422	1.16755	2.69612	0.00724125
multidrug__mdtK	multidrug	MDTK	0.889524	0.779009	0.94843	0.816606	0.693465	0.897585	1.69828	1.05327	2.73831	0.0297894
multidrug__mdtL	multidrug	MDTL	0.893342	0.776783	0.95274	0.806759	0.697325	0.883251	1.82947	1.16658	2.86903	0.00851041
multidrug__mdtM	multidrug	MDTM	0.788919	0.638615	0.887702	0.702991	0.51375	0.841328	1.61443	1.06223	2.45367	0.0249205
multidrug__mdtN	multidrug	MDTN	0.808028	0.677918	0.893811	0.73404	0.594775	0.838444	1.41804	1.09186	1.84164	0.00881963
multidrug__mdtP	multidrug	MDTP	0.854214	0.712269	0.932746	0.774223	0.649214	0.864015	1.60641	1.04839	2.46146	0.0294823
beta_lactam__mecD	beta_lactam	MECD	0.0580468	0.0275301	0.118276	0.0609821	0.0217519	0.159434	0.636687	0.417239	0.971555	0.0362784
multidrug__MexA	multidrug	MEXA	0.564109	0.35171	0.755329	0.511696	0.298345	0.720869	1.35268	1.05058	1.74165	0.0191491
multidrug__mexB	multidrug	MEXB	0.970105	0.914127	0.989992	0.931866	0.851467	0.970266	1.95967	1.15901	3.31343	0.0120512
multidrug__MexE	multidrug	MEXE	0.869624	0.749396	0.93702	0.77641	0.634858	0.87398	1.83837	1.21442	2.7829	0.00399815
multidrug__MexF	multidrug	MEXF	0.970697	0.897411	0.992091	0.965393	0.868919	0.991554	1.96486	1.21724	3.17167	0.00569915
multidrug__mexQ	multidrug	MEXQ	0.199953	0.117055	0.320264	0.145839	0.0908699	0.2258	1.42616	1.03654	1.96224	0.0292283
multidrug__mexW	multidrug	MEXW	0.784956	0.466045	0.93852	0.667426	0.336371	0.888215	1.8637	1.22854	2.82726	0.00341197
multidrug__mtrD	multidrug	MTRD	0.510768	0.335937	0.683004	0.42784	0.245499	0.632144	1.41871	1.12122	1.79513	0.00358128
multidrug__MuxA	multidrug	MUXA	0.108671	0.0662937	0.173114	0.0822597	0.0558657	0.119545	1.45739	1.02185	2.07858	0.0375912
multidrug__MuxB	multidrug	MUXB	0.937438	0.865703	0.972091	0.867185	0.773129	0.925981	1.93626	1.18964	3.15145	0.00784462
multidrug__MuxC	multidrug	MUXC	0.91604	0.804844	0.966515	0.840297	0.717108	0.916117	1.5934	1.104	2.29977	0.0128311
aminoglycoside__npmA	aminoglycoside	NPMA	0.0394018	0.0151093	0.0988325	0.027382	0.010779	0.067806	1.82562	1.18165	2.82051	0.00668728
multidrug__oprA	multidrug	OPRA	0.473329	0.161972	0.80691	0.358818	0.119027	0.698608	1.80637	1.34099	2.43324	0.000100097
multidrug__OprJ	multidrug	OPRJ	0.0523827	0.0314153	0.0861002	0.0285235	0.0187484	0.0431708	1.82552	1.02235	3.25967	0.0418822
beta_lactam__OXA-12	beta_lactam	OXA-12	0.0301468	0.0160949	0.0557714	0.00991355	0.00472909	0.0206637	3.46367	1.42111	8.442	0.00627348
beta_lactam__OXA-724	beta_lactam	OXA-724	0.0216783	0.0124188	0.0375791	0.00691523	0.00300035	0.015857	2.88804	1.02603	8.12919	0.0445766
beta-lactam__OXA-85	beta-lactam	OXA-85	0.0883642	0.0536703	0.142117	0.0623714	0.0391477	0.0979675	1.507	1.00575	2.25807	0.0468372
beta-lactam__OXA-9	beta-lactam	OXA-9	0.578795	0.417913	0.724521	0.476128	0.332231	0.6241	1.50273	1.08381	2.08359	0.0145801
polymyxin__pmrF	polymyxin	PMRF	0.882414	0.790785	0.937105	0.808979	0.700656	0.884562	1.60764	1.10892	2.33067	0.0122256
multidrug__qacEdelta1	multidrug	QACEDELTA1	0.32772	0.18973	0.503684	0.26081	0.136408	0.440759	1.31276	1.01815	1.69262	0.0358464
polymyxin__rosB	polymyxin	ROSB	0.946753	0.866208	0.979932	0.883331	0.801446	0.934218	1.7544	1.00266	3.06974	0.0489221
unclassified__sdiA	unclassified	SDIA	0.823102	0.678298	0.911254	0.716191	0.561058	0.832832	1.74529	1.21636	2.50422	0.00250143
sulfonamide__sul3	sulfonamide	SUL3	0.0436772	0.0221964	0.0841574	0.0565867	0.0286202	0.108819	0.628079	0.399711	0.986922	0.0436895
beta-lactam__TEM-1	beta-lactam	TEM-1	0.403783	0.253438	0.574663	0.297229	0.157964	0.488102	1.49199	1.10673	2.01137	0.00865565
beta-lactam__TEM-117	beta-lactam	TEM-117	0.379222	0.232389	0.552101	0.293875	0.164495	0.468015	1.37515	1.01662	1.86013	0.0387452
beta_lactam__TEM-135	beta_lactam	TEM-135	0.0559561	0.0244337	0.123018	0.0335041	0.0155582	0.0706639	1.89139	1.13155	3.16147	0.0150374
beta-lactam__TEM-177	beta-lactam	TEM-177	0.224643	0.142942	0.334799	0.143023	0.0739726	0.258533	1.40389	1.0422	1.89111	0.025621
beta-lactam__TEM-187	beta-lactam	TEM-187	0.242251	0.153943	0.359679	0.166324	0.0865534	0.295807	1.37385	1.00459	1.87884	0.046742
beta_lactam__TEM-193	beta_lactam	TEM-193	0.170714	0.0742481	0.345709	0.109735	0.0439932	0.248213	1.44414	1.0119	2.06103	0.0428545
beta_lactam__TEM-7	beta_lactam	TEM-7	0.137825	0.0598471	0.286448	0.0946355	0.040155	0.207085	1.44691	1.03991	2.0132	0.0283679
beta-lactam__TEM-89	beta-lactam	TEM-89	0.240122	0.144279	0.371959	0.154454	0.0762632	0.287833	1.45786	1.02401	2.07553	0.0364755
tetracycline__tet(34)	tetracycline	TET(34)	0.532454	0.360159	0.697343	0.409524	0.260287	0.577523	1.62114	1.20865	2.17439	0.00125989
tetracycline__tet(37)	tetracycline	TET(37)	0.827573	0.608588	0.93677	0.785259	0.560648	0.912884	1.35828	1.04828	1.75996	0.0205218
tetracycline__tet(44)	tetracycline	TET(44)	0.918829	0.839863	0.960679	0.955359	0.904394	0.979764	0.566614	0.388876	0.825589	0.00309735
tetracycline__tet(J)	tetracycline	TET(J)	0.0331507	0.0208617	0.0522922	0.0150337	0.0079843	0.0281307	2.30774	1.04668	5.08815	0.0381659
tetracycline__tet34	tetracycline	TET34	0.659716	0.503996	0.78719	0.563533	0.426814	0.691232	1.47186	1.16512	1.85935	0.00118858
tetracycline__tet44	tetracycline	TET44	0.910312	0.861373	0.943115	0.953735	0.90341	0.978465	0.666579	0.449191	0.989174	0.0440079
tetracycline__tetA(46)	tetracycline	TETA(46)	0.775708	0.710589	0.829686	0.839308	0.769095	0.891192	0.652023	0.496336	0.856544	0.00212354
tetracycline__tetL	tetracycline	TETL	0.225011	0.112303	0.39988	0.168991	0.0800758	0.322069	1.38423	1.0587	1.80984	0.0174549
tetracycline__tetX1	tetracycline	TETX1	0.186779	0.142407	0.24109	0.135415	0.0851163	0.208658	1.47376	1.05958	2.04985	0.0212376
multidrug__tolC	multidrug	TOLC	0.89836	0.793259	0.953184	0.827852	0.699971	0.908362	1.62399	1.00924	2.6132	0.0457312
vancomycin__vanE	vancomycin	VANE	0.400468	0.243563	0.580838	0.353106	0.211294	0.526554	1.355	1.07683	1.70503	0.0095588
vancomycin__vanHB	vancomycin	VANHB	0.114269	0.0545428	0.223908	0.0806518	0.0351967	0.174211	1.67153	1.16478	2.39876	0.0053096
vancomycin__vanX	vancomycin	VANX	0.646315	0.528673	0.748559	0.522804	0.417349	0.626264	1.57421	1.25277	1.97812	9.86571e-05
vancomycin__vanX_in_vanP_cl	vancomycin	VANX_IN_VANP_CL	0.107546	0.0450784	0.235251	0.0643791	0.0234959	0.164422	1.49848	1.04998	2.13858	0.0258347
vancomycin__vanXB	vancomycin	VANXB	0.0594431	0.023142	0.144277	0.0434994	0.0194013	0.0946406	1.74996	1.00632	3.04315	0.0474498
vancomycin__vanXD	vancomycin	VANXD	0.520654	0.438372	0.60183	0.396724	0.316646	0.482747	1.55653	1.22277	1.98139	0.000326544
vancomycin__vanXF	vancomycin	VANXF	0.116386	0.0768746	0.172413	0.0531774	0.0278855	0.099071	2.15468	1.40436	3.3059	0.000440115
vancomycin__vanYF	vancomycin	VANYF	0.557648	0.19419	0.868328	0.445114	0.159147	0.772718	1.67469	1.1403	2.45953	0.00855114
vancomycin__vanZF	vancomycin	VANZF	0.347437	0.137454	0.640135	0.268605	0.0979852	0.553887	1.42908	1.04086	1.96209	0.0272716
macrolide-lincosamide-streptogramin__vatD	macrolide-lincosamide-streptogramin	VATD	0.214119	0.132443	0.327168	0.185663	0.116093	0.28355	1.34117	1.03043	1.74563	0.0290453

## Sheet: S5
Table S5 Abundance based differential analysis (by MMUPHin).
feature	Type	name	coef	p		coef: coefficients
aminoglycoside__AAC(6')-Ib8	aminoglycoside	AAC(6')-IB8	0.00174742	0.0257323
multidrug__acrA	multidrug	ACRA	0.00902331	0.0107088
multidrug__acrB	multidrug	ACRB	0.00946098	0.00483819
multidrug__acrE	multidrug	ACRE	0.00509218	0.0216403
multidrug__acrF	multidrug	ACRF	0.00614478	0.0219729
multidrug__adeB	multidrug	ADEB	0.0015035	0.00288944
multidrug__adeJ	multidrug	ADEJ	0.000749567	0.00252075
multidrug__amrB	multidrug	AMRB	0.00232429	0.000128172
aminoglycoside__aph(2'')-Ie	aminoglycoside	APH(2'')-IE	0.000933889	0.0343047
polymyxin__arnA	polymyxin	ARNA	0.00734379	0.0239959
bacitracin__bacA	bacitracin	BACA	-0.0147359	0.0105235
bacitracin__bcrA	bacitracin	BCRA	-0.00952076	0.002118
mupirocin__Bifidobacteria intrinsic ileS conferring resistance to mupirocin	mupirocin	BIFIDOBACTERIA INTRINSIC ILES CONFERRING RESISTANCE TO MUPIROCIN	-0.0137138	0.0296633
unclassified__cAMP-regulatory protein	unclassified	CAMP-REGULATORY PROTEIN	0.00902765	0.0484683
chloramphenicol__catA	chloramphenicol	CATA	0.000920527	0.032751
chloramphenicol__catB11	chloramphenicol	CATB11	0.00126583	0.0170712
beta_lactam__cepA	beta_lactam	CEPA	0.0159214	0.00148827
multidrug__cmeB	multidrug	CMEB	0.00225038	0.00633726
trimethoprim__dfrA3	trimethoprim	DFRA3	0.00225406	0.0183622
multidrug__emrA	multidrug	EMRA	0.00537967	0.0203852
multidrug__emrB	multidrug	EMRB	0.00731667	0.0327611
multidrug__emrD	multidrug	EMRD	0.00876241	0.0238645
multidrug__emrE	multidrug	EMRE	0.00524137	0.0398461
multidrug__emrK	multidrug	EMRK	0.00430845	0.0385044
multidrug__emrY	multidrug	EMRY	0.00408707	0.0359469
polymyxin__eptA	polymyxin	EPTA	0.00965403	0.00930549
macrolide-lincosamide-streptogramin__ermB	macrolide-lincosamide-streptogramin	ERMB	-0.0202576	0.0493871
macrolide-lincosamide-streptogramin__ermC	macrolide-lincosamide-streptogramin	ERMC	-0.0117174	0.00422713
beta_lactam__Escherichia coli ampC	beta_lactam	ESCHERICHIA COLI AMPC	0.00660153	0.0452244
kasugamycin__kasugamycin resistance protein ksgA	kasugamycin	KASUGAMYCIN RESISTANCE PROTEIN KSGA	0.00724559	0.0360802
macrolide-lincosamide-streptogramin__lnu(A)	macrolide-lincosamide-streptogramin	LNU(A)	-0.000697945	0.00627931
macrolide-lincosamide-streptogramin__lnu(C)	macrolide-lincosamide-streptogramin	LNU(C)	-0.00514523	0.00279182
macrolide-lincosamide-streptogramin__lnu(P)	macrolide-lincosamide-streptogramin	LNU(P)	-0.00160722	0.0114762
macrolide-lincosamide-streptogramin__lsa(C)	macrolide-lincosamide-streptogramin	LSA(C)	0.00503305	1.99863e-11
macrolide-lincosamide-streptogramin__macA	macrolide-lincosamide-streptogramin	MACA	0.00508798	0.0204365
polymyxin__mcr-3	polymyxin	MCR-3	0.000206297	0.043979
multidrug__mdfA	multidrug	MDFA	0.00692509	0.0235466
multidrug__mdtA	multidrug	MDTA	0.00678895	0.0189061
multidrug__mdtB	multidrug	MDTB	0.00733443	0.00549231
multidrug__mdtC	multidrug	MDTC	0.00702234	0.00878615
multidrug__mdtD	multidrug	MDTD	0.00637471	0.0102456
multidrug__mdtE	multidrug	MDTE	0.00640391	0.0115621
multidrug__mdtF	multidrug	MDTF	0.00444254	0.0128217
multidrug__mdtG	multidrug	MDTG	0.00677488	0.0366325
multidrug__mdtH	multidrug	MDTH	0.00830456	0.0266781
multidrug__mdtK	multidrug	MDTK	0.00964508	0.0437703
multidrug__mdtL	multidrug	MDTL	0.00964586	0.019958
multidrug__mdtN	multidrug	MDTN	0.00423732	0.013426
multidrug__mdtO	multidrug	MDTO	0.00443231	0.0310316
multidrug__mdtP	multidrug	MDTP	0.00484761	0.0163331
multidrug__MexA	multidrug	MEXA	0.000807476	0.0383809
multidrug__MexB	multidrug	MEXB	0.00267208	0.000523562
multidrug__MexD	multidrug	MEXD	0.00159867	9.33076e-05
multidrug__MexE	multidrug	MEXE	0.00240135	0.0265705
multidrug__MexF	multidrug	MEXF	0.00290442	0.00941684
multidrug__mexW	multidrug	MEXW	0.00104542	0.000748089
multidrug__mexY	multidrug	MEXY	0.00193555	0.00226992
multidrug__msbA	multidrug	MSBA	0.0100415	0.000244825
macrolide-lincosamide-streptogramin__msr(C)	macrolide-lincosamide-streptogramin	MSR(C)	-0.00107529	0.00857344
multidrug__mtrD	multidrug	MTRD	0.000488133	0.0338006
multidrug__multidrug_transporter	multidrug	MULTIDRUG_TRANSPORTER	0.00754726	0.00513423
mupirocin__mupA	mupirocin	MUPA	-0.00237925	0.000984017
multidrug__MuxB	multidrug	MUXB	0.00230019	0.00358322
multidrug__MuxC	multidrug	MUXC	0.00193087	0.00442185
multidrug__oprA	multidrug	OPRA	0.000820592	0.0089164
macrolide-lincosamide-streptogramin__optrA	macrolide-lincosamide-streptogramin	OPTRA	-0.00356636	0.0273676
beta-lactam__OXA-9	beta-lactam	OXA-9	0.00157207	0.031684
beta-lactam__penA	beta-lactam	PENA	-0.00659851	0.0399611
multidrug__RanA	multidrug	RANA	0.0122955	0.0065401
multidrug__RanB	multidrug	RANB	0.00834362	0.0245347
polymyxin__rosA	polymyxin	ROSA	0.00573776	3.40493e-06
polymyxin__rosB	polymyxin	ROSB	0.00526841	0.0189837
rifamycin__rphB	rifamycin	RPHB	0.000827539	0.0227332
multidrug__sdeY	multidrug	SDEY	0.00266623	0.0166758
multidrug__smeB	multidrug	SMEB	0.00106352	0.0236558
multidrug__smeE	multidrug	SMEE	0.00127763	0.000154763
sulfonamide__sul2	sulfonamide	SUL2	0.00537111	0.0451582
pleuromutilin_tiamulin__TaeA	pleuromutilin_tiamulin	TAEA	-0.0052306	0.0007865
tetracycline__tet(34)	tetracycline	TET(34)	0.00273705	0.0210578
tetracycline__tet(A)	tetracycline	TET(A)	0.0029983	0.0493288
tetracycline__tet(O)	tetracycline	TET(O)	-0.0152679	0.0363807
tetracycline__tet32	tetracycline	TET32	-0.0086397	0.00554117
tetracycline__tet34	tetracycline	TET34	0.00303416	0.0234826
tetracycline__tetA(60)	tetracycline	TETA(60)	0.000718985	0.0238188
tetracycline__tetM	tetracycline	TETM	-0.00796073	0.0020394
tetracycline__tetP	tetracycline	TETP	-0.00302188	0.0323005
tetracycline__tetS	tetracycline	TETS	-0.000936701	0.0294181
multidrug__tolC	multidrug	TOLC	0.00546064	0.0404574
unclassified__transcriptional regulatory protein CpxR cpxR	unclassified	TRANSCRIPTIONAL REGULATORY PROTEIN CPXR CPXR	0.00710409	0.00400021
polymyxin__ugd	polymyxin	UGD	-0.0083769	0.016624
vancomycin__vanD	vancomycin	VAND	-0.00186022	0.0250419
vancomycin__vanE	vancomycin	VANE	0.000461212	0.0457615
vancomycin__vanU	vancomycin	VANU	-0.0128325	0.00342311
vancomycin__vanUG	vancomycin	VANUG	-0.0134383	0.00237307
vancomycin__vanX	vancomycin	VANX	0.00221291	0.0137795
vancomycin__vanYF	vancomycin	VANYF	0.00235343	0.00656067
vancomycin__vanZF	vancomycin	VANZF	0.00170851	0.00776506
macrolide-lincosamide-streptogramin__vatD	macrolide-lincosamide-streptogramin	VATD	0.00041843	0.0252476
macrolide-lincosamide-streptogramin__VatI	macrolide-lincosamide-streptogramin	VATI	0.00243746	0.0419252

## Sheet: S6
Table S6 Pan-Env and Env-specific core ARGs.
ID	Type	name	wastewater	pier	residential	Station	School	office	group
multidrug__abcA	multidrug	ABCA	NA	0.0240235	0.0151664	NA	0.0460505	NA	Pan-Env
multidrug__acrB	multidrug	ACRB	0.0183421	0.0338796	0.0231878	0.0215906	0.0195197	0.0182958	Pan-Env
multidrug__acrF	multidrug	ACRF	0.00270945	0.00505707	0.00305213	0.00356294	0.00280579	0.00323867	Pan-Env
multidrug__adeF	multidrug	ADEF	NA	0.00657685	0.00531659	0.00429165	0.0039325	0.00292885	Pan-Env
multidrug__adeJ	multidrug	ADEJ	NA	NA	NA	0.0115704	NA	0.00996632	Pan-Env
aminoglycoside__aph(3')-I	aminoglycoside	APH(3')-I	NA	NA	NA	0.00858795	0.0124657	0.0497731	Pan-Env
aminoglycoside__aph(3'')-I	aminoglycoside	APH(3'')-I	0.0121819	NA	0.0102851	0.0198854	0.00651677	0.00791549	Pan-Env
aminoglycoside__aph(6)-I	aminoglycoside	APH(6)-I	0.00900368	NA	0.00861888	0.0175006	0.00764744	0.00906107	Pan-Env
polymyxin__arnA	others	ARNA	0.00417905	0.00474298	0.00452304	0.00548289	0.00562647	0.0059479	Pan-Env
rifamycin__arr-1	others	ARR-1	NA	0.00317292	0.00723702	0.0031145	NA	0.00279301	Pan-Env
bacitracin__bacA	others	BACA	0.0955474	0.16641	0.135689	0.113698	0.111785	0.102224	Pan-Env
mupirocin__Bifidobacteria intrinsic ileS conferring resistance to mupirocin	others	BIFIDOBACTERIA INTRINSIC ILES CONFERRING RESISTANCE TO MUPIROCIN	0.00993141	0.0194517	0.0458758	0.0280225	0.0147424	0.0211631	Pan-Env
beta_lactam__BJP-1	others	BJP-1	NA	0.0345692	0.0229077	0.0143423	0.0209522	0.015581	Pan-Env
multidrug__ceoB	multidrug	CEOB	NA	0.00898012	0.00672778	0.00466083	0.00538092	0.00339836	Pan-Env
chloramphenicol__cmx	others	CMX	NA	0.00299011	0.0122435	0.0181789	0.00370182	0.00794275	Pan-Env
multidrug__efpA	multidrug	EFPA	0.0300831	NA	0.00334789	0.00588022	NA	0.00762388	Pan-Env
multidrug__emrB	multidrug	EMRB	NA	0.00425189	0.00301341	0.00543299	0.00364457	0.00333052	Pan-Env
macrolide-lincosamide-streptogramin__ermX	macrolide-lincosamide-streptogramin	ERMX	NA	NA	0.0412787	0.0283931	0.0217819	0.0318714	Pan-Env
polymyxin__ICR-Mo	others	ICR-MO	NA	NA	0.00672812	0.0248419	0.0100967	0.0129283	Pan-Env
macrolide-lincosamide-streptogramin__macB	macrolide-lincosamide-streptogramin	MACB	0.00418056	0.011536	0.0088103	0.00941477	0.00766198	0.00708463	Pan-Env
multidrug__mdtB	multidrug	MDTB	0.00757833	0.0345433	0.0368651	0.0227036	0.0280267	0.020255	Pan-Env
multidrug__mdtC	multidrug	MDTC	0.00571343	0.0242203	0.0242718	0.0145705	0.020312	0.0143589	Pan-Env
multidrug__mdtK	multidrug	MDTK	0.00592954	0.00308958	0.0052667	0.00929468	0.00814715	0.00728494	Pan-Env
multidrug__MexB	multidrug	MEXB	0.00529826	0.0300105	0.0163196	0.0173006	0.0153195	0.0147247	Pan-Env
multidrug__MexF	multidrug	MEXF	0.00334614	0.0181752	0.0134663	0.012951	0.0122362	0.0108587	Pan-Env
multidrug__mexK	multidrug	MEXK	0.004604	0.0082256	0.00467405	0.0078192	0.00488493	0.00501825	Pan-Env
multidrug__mexT	multidrug	MEXT	0.0135408	0.0093885	0.00684102	0.0228108	0.0129632	0.0152204	Pan-Env
multidrug__mexW	multidrug	MEXW	0.00293662	0.00963122	0.00501437	0.00542685	0.00421366	0.00431134	Pan-Env
multidrug__msbA	multidrug	MSBA	0.00706866	0.0121408	0.00844879	0.00844453	0.0101417	0.00809473	Pan-Env
multidrug__multidrug_ABC_transporter	multidrug	MULTIDRUG_ABC_TRANSPORTER	0.00679289	0.0586085	0.0469148	0.0273654	0.0279648	0.0239502	Pan-Env
multidrug__multidrug_transporter	multidrug	MULTIDRUG_TRANSPORTER	0.0269418	0.084245	0.0689866	0.069822	0.0617054	0.0607275	Pan-Env
multidrug__MuxB	multidrug	MUXB	NA	0.0116269	0.0108729	0.00709229	0.00856363	0.00581556	Pan-Env
novobiocin__novA	others	NOVA	0.00278558	0.0405913	0.029067	0.0153338	0.0103433	0.0095474	Pan-Env
multidrug__qacH	multidrug	QACH	0.00468473	NA	0.00665022	0.00794302	0.00469001	0.0120665	Pan-Env
multidrug__RanA	multidrug	RANA	0.0230649	0.00773779	0.00267255	0.00307281	NA	NA	Pan-Env
rifamycin__RbpA	others	RBPA	0.0384508	0.00329805	0.0217995	0.0158319	0.00664662	0.00802855	Pan-Env
polymyxin__rosA	others	ROSA	0.00352098	0.00876418	0.00610784	0.00447479	0.00465217	0.0042807	Pan-Env
polymyxin__rosB	others	ROSB	0.00317266	0.024026	0.0118826	0.0112746	0.00921749	0.00951609	Pan-Env
multidrug__smeE	multidrug	SMEE	0.00298583	0.00633446	0.00566956	0.00661252	0.00293381	0.00455391	Pan-Env
sulfonamide__sul1	others	SUL1	0.0644409	0.00542018	0.0131363	0.0299502	0.00814346	0.0168352	Pan-Env
tetracycline__tetA	tetracycline	TETA	0.00576923	NA	0.00690013	0.00855143	0.00598016	0.0077331	Pan-Env
unclassified__transcriptional regulatory protein CpxR cpxR	others	TRANSCRIPTIONAL REGULATORY PROTEIN CPXR CPXR	0.0320809	0.0375951	0.0173325	0.014846	0.0163065	0.0137898	Pan-Env
polymyxin__ugd	others	UGD	0.0258952	0.0461476	0.0530686	0.0442282	0.0342688	0.052869	Pan-Env
vancomycin__vanR	others	VANR	NA	0.0292722	0.0364195	0.0184792	0.0167806	0.0137025	Pan-Env
multidrug__abeM	multidrug	ABEM	NA	NA	NA	0.00642878	NA	0.0046189	Pan-Env
multidrug__adeK	multidrug	ADEK	NA	NA	NA	0.00641205	NA	0.005238	Pan-Env
multidrug__amrB	multidrug	AMRB	NA	0.00302264	0.00228991	NA	NA	NA	Pan-Env
multidrug__emrA	multidrug	EMRA	NA	0.00245051	NA	0.00268669	0.00270683	0.00229586	Pan-Env
macrolide-lincosamide-streptogramin__erm(36)	macrolide-lincosamide-streptogramin	ERM(36)	NA	NA	0.0105923	0.00498148	NA	NA	Pan-Env
florfenicol__floR	others	FLOR	0.00339267	NA	0.00306866	0.00600394	NA	NA	Pan-Env
rifamycin__iri	others	IRI	NA	0.00325275	0.00260308	NA	NA	NA	Pan-Env
macrolide-lincosamide-streptogramin__macA	macrolide-lincosamide-streptogramin	MACA	0.00279094	NA	NA	0.00414399	0.00258379	0.00264098	Pan-Env
macrolide-lincosamide-streptogramin__mel	macrolide-lincosamide-streptogramin	MEL	0.00783701	NA	NA	NA	NA	0.00305882	Pan-Env
multidrug__MexD	multidrug	MEXD	NA	0.00532971	0.00322746	0.00315186	0.00288042	0.00269503	Pan-Env
macrolide-lincosamide-streptogramin__mph(O)	macrolide-lincosamide-streptogramin	MPH(O)	NA	NA	0.00343454	0.00253908	NA	NA	Pan-Env
multidrug__MuxC	multidrug	MUXC	NA	0.00356779	0.00255032	NA	0.00252909	NA	Pan-Env
multidrug__OprM	multidrug	OPRM	NA	0.00381286	NA	0.00485439	0.00300137	0.00341077	Pan-Env
multidrug__oqxB	multidrug	OQXB	NA	NA	NA	0.00301681	NA	0.00431657	Pan-Env
multidrug__patA	multidrug	PATA	NA	NA	0.00278676	0.00237842	0.00241553	0.00310704	Pan-Env
multidrug__patB	multidrug	PATB	NA	NA	0.00273474	0.0022568	NA	NA	Pan-Env
multidrug__pmrA	multidrug	PMRA	NA	NA	0.00226841	0.00246413	NA	NA	Pan-Env
macrolide-lincosamide-streptogramin__RlmA(II)	macrolide-lincosamide-streptogramin	RLMA(II)	NA	NA	0.00254294	0.00334301	0.00275195	0.00440146	Pan-Env
multidrug__sdeY	multidrug	SDEY	NA	0.00352798	0.00232789	0.0022647	NA	NA	Pan-Env
multidrug__tap	multidrug	TAP	0.00653572	NA	0.00285717	0.00489104	NA	0.00553711	Pan-Env
tetracycline__tetB	tetracycline	TETB	NA	NA	0.00583807	0.00623467	NA	NA	Pan-Env
tetracycline__tetC	tetracycline	TETC	0.00806414	NA	NA	NA	0.0102897	0.0213243	Pan-Env
multidrug__tolC	multidrug	TOLC	0.00275183	NA	NA	NA	NA	0.0022406	Pan-Env
macrolide-lincosamide-streptogramin__mph(C)	macrolide-lincosamide-streptogramin	MPH(C)	NA	NA	NA	NA	NA	0.00244625	Indoor
macrolide-lincosamide-streptogramin__msr(A)	macrolide-lincosamide-streptogramin	MSR(A)	NA	NA	NA	NA	NA	0.00548527	Indoor
beta-lactam__PBP-1A	beta-lactam	PBP-1A	NA	NA	NA	NA	NA	0.00592991	Indoor
multidrug__qacB	multidrug	QACB	NA	NA	NA	NA	NA	0.00254869	Indoor
tetracycline__tet43	tetracycline	TET43	NA	NA	0.0102241	NA	NA	NA	Indoor
tetracycline__tetV	tetracycline	TETV	NA	NA	NA	NA	NA	0.00678859	Indoor
vancomycin__vanXO	others	VANXO	NA	NA	0.00240935	NA	NA	NA	Indoor
aminoglycoside__aac(2')-I	aminoglycoside	AAC(2')-I	0.0106728	NA	NA	NA	NA	NA	Outdoor
aminoglycoside__AAC(6')-Ie-APH(2'')-Ia	aminoglycoside	AAC(6')-IE-APH(2'')-IA	0.00307598	NA	NA	NA	NA	NA	Outdoor
aminoglycoside__aadA	aminoglycoside	AADA	0.0128769	NA	NA	0.00389447	0.00512757	NA	Outdoor
aminoglycoside__aadS	aminoglycoside	AADS	0.0158496	NA	NA	NA	NA	NA	Outdoor
multidrug__adeI	multidrug	ADEI	NA	NA	NA	0.00256329	NA	NA	Outdoor
aminoglycoside__ANT(4')-Ib	aminoglycoside	ANT(4')-IB	NA	NA	NA	0.00267639	NA	NA	Outdoor
beta_lactam__blaF	others	BLAF	0.00268216	NA	NA	NA	NA	NA	Outdoor
unclassified__cAMP-regulatory protein	others	CAMP-REGULATORY PROTEIN	0.028548	0.00577539	NA	0.00613354	NA	NA	Outdoor
beta_lactam__CARB-6	others	CARB-6	0.00282836	NA	NA	NA	NA	NA	Outdoor
beta_lactam__CARB-7	others	CARB-7	0.00252909	NA	NA	NA	NA	NA	Outdoor
beta_lactam__CfxA6	others	CFXA6	0.00310545	NA	NA	NA	NA	NA	Outdoor
chloramphenicol__cmlA5	others	CMLA5	0.00257638	NA	NA	NA	NA	NA	Outdoor
beta_lactam__CRD3-1	others	CRD3-1	NA	0.00367387	NA	NA	NA	NA	Outdoor
trimethoprim__dfrA6	others	DFRA6	0.00292516	NA	NA	NA	NA	NA	Outdoor
trimethoprim__dfrB4	others	DFRB4	0.00230948	NA	NA	NA	NA	NA	Outdoor
multidrug__emrD	multidrug	EMRD	0.00236198	NA	NA	NA	NA	NA	Outdoor
macrolide-lincosamide-streptogramin__ere(A)	macrolide-lincosamide-streptogramin	ERE(A)	0.00473976	NA	NA	NA	NA	NA	Outdoor
macrolide-lincosamide-streptogramin__ere(D)	macrolide-lincosamide-streptogramin	ERE(D)	0.00245744	NA	NA	NA	NA	NA	Outdoor
macrolide-lincosamide-streptogramin__erm(50)	macrolide-lincosamide-streptogramin	ERM(50)	NA	NA	NA	0.00341328	NA	NA	Outdoor
macrolide-lincosamide-streptogramin__ermB	macrolide-lincosamide-streptogramin	ERMB	0.00784505	NA	NA	NA	NA	NA	Outdoor
macrolide-lincosamide-streptogramin__ermF	macrolide-lincosamide-streptogramin	ERMF	0.0097442	NA	NA	NA	NA	NA	Outdoor
kasugamycin__kasugamycin resistance protein ksgA	others	KASUGAMYCIN RESISTANCE PROTEIN KSGA	0.00543803	NA	NA	NA	NA	NA	Outdoor
beta_lactam__LCR-1	others	LCR-1	0.00450082	NA	NA	NA	NA	NA	Outdoor
macrolide-lincosamide-streptogramin__lnu(C)	macrolide-lincosamide-streptogramin	LNU(C)	0.0030029	NA	NA	NA	NA	NA	Outdoor
macrolide-lincosamide-streptogramin__lnu(H)	macrolide-lincosamide-streptogramin	LNU(H)	0.00539221	NA	NA	NA	NA	NA	Outdoor
multidrug__mdsB	multidrug	MDSB	NA	NA	NA	0.00242988	NA	NA	Outdoor
multidrug__mdtF	multidrug	MDTF	NA	0.00238351	NA	NA	NA	NA	Outdoor
macrolide-lincosamide-streptogramin__mef(C)	macrolide-lincosamide-streptogramin	MEF(C)	0.0035137	NA	NA	NA	NA	NA	Outdoor
macrolide-lincosamide-streptogramin__mef(En2)	macrolide-lincosamide-streptogramin	MEF(EN2)	0.0031269	NA	NA	NA	NA	NA	Outdoor
macrolide-lincosamide-streptogramin__mefA	macrolide-lincosamide-streptogramin	MEFA	0.00831623	NA	NA	NA	NA	NA	Outdoor
multidrug__MexA	multidrug	MEXA	NA	0.00362122	NA	NA	NA	NA	Outdoor
multidrug__MexE	multidrug	MEXE	NA	0.0026027	NA	0.00365038	0.00239256	NA	Outdoor
multidrug__mexI	multidrug	MEXI	NA	0.00635225	NA	NA	NA	NA	Outdoor
macrolide-lincosamide-streptogramin__mph(A)	macrolide-lincosamide-streptogramin	MPH(A)	0.0022314	NA	NA	NA	NA	NA	Outdoor
macrolide-lincosamide-streptogramin__mph(G)	macrolide-lincosamide-streptogramin	MPH(G)	0.00329177	NA	NA	NA	NA	NA	Outdoor
quinolone__norA	others	NORA	NA	NA	NA	NA	0.00263119	NA	Outdoor
beta_lactam__NPS-1	others	NPS-1	0.0135097	NA	NA	NA	NA	NA	Outdoor
beta_lactam__OXA-10	others	OXA-10	0.0118171	NA	NA	NA	NA	NA	Outdoor
multidrug__qacE	multidrug	QACE	0.00650496	NA	NA	NA	NA	NA	Outdoor
multidrug__qacEdelta1	multidrug	QACEDELTA1	0.0174065	NA	NA	NA	NA	NA	Outdoor
quinolone__qnrS	others	QNRS	0.0287298	NA	NA	NA	NA	NA	Outdoor
quinolone__QnrVC1	others	QNRVC1	0.00516483	NA	NA	NA	NA	NA	Outdoor
quinolone__QnrVC6	others	QNRVC6	0.00391628	NA	NA	NA	NA	NA	Outdoor
multidrug__RanB	multidrug	RANB	0.00456199	NA	NA	NA	NA	NA	Outdoor
rifamycin__rphA	others	RPHA	NA	0.00334852	NA	NA	NA	NA	Outdoor
rifamycin__rphB	others	RPHB	0.00353702	0.00434895	NA	NA	NA	NA	Outdoor
sulfonamide__sul2	others	SUL2	0.0176266	NA	NA	0.00783647	NA	NA	Outdoor
sulfonamide__sul4	others	SUL4	0.0103361	NA	NA	NA	NA	NA	Outdoor
pleuromutilin_tiamulin__TaeA	others	TAEA	NA	0.00851543	NA	NA	NA	NA	Outdoor
beta_lactam__TEM-1	others	TEM-1	NA	NA	NA	NA	0.0097052	NA	Outdoor
beta_lactam__TEM-117	others	TEM-117	NA	NA	NA	NA	0.00931016	NA	Outdoor
beta_lactam__TEM-162	others	TEM-162	NA	NA	NA	NA	0.00372812	NA	Outdoor
tetracycline__tet(32)	tetracycline	TET(32)	0.00329988	NA	NA	NA	NA	NA	Outdoor
tetracycline__tet(34)	tetracycline	TET(34)	0.00417333	NA	NA	NA	NA	NA	Outdoor
tetracycline__tet(35)	tetracycline	TET(35)	0.00351798	0.00252617	NA	NA	NA	NA	Outdoor
tetracycline__tet(36)	tetracycline	TET(36)	0.0024244	NA	NA	NA	NA	NA	Outdoor
tetracycline__tet(39)	tetracycline	TET(39)	0.00324469	NA	NA	NA	NA	NA	Outdoor
tetracycline__tet(G)	tetracycline	TET(G)	0.0048299	NA	NA	NA	NA	NA	Outdoor
tetracycline__tet(M)	tetracycline	TET(M)	0.00267009	NA	NA	NA	NA	NA	Outdoor
tetracycline__tet(O)	tetracycline	TET(O)	0.00548471	NA	NA	NA	NA	NA	Outdoor
tetracycline__tetQ	tetracycline	TETQ	0.0146005	NA	NA	NA	NA	NA	Outdoor
tetracycline__tetW	tetracycline	TETW	0.00549527	NA	NA	0.00523463	NA	NA	Outdoor
tetracycline__tetX2	tetracycline	TETX2	0.0229266	NA	NA	NA	NA	NA	Outdoor
macrolide-lincosamide-streptogramin__vat(F)	macrolide-lincosamide-streptogramin	VAT(F)	0.0023479	0.0149235	NA	NA	NA	NA	Outdoor
beta_lactam__VEB-1	others	VEB-1	0.0172391	NA	NA	NA	NA	NA	Outdoor
beta_lactam__VEB-3	others	VEB-3	0.00254122	NA	NA	NA	NA	NA	Outdoor

## Sheet: S7
Table S7 Core ARG (CRC-specific ARGs co-shared with Env. ARGs) identified as mobile ARG (MGE intertion sequence (IS) is present in the up-/down-stream of the ARG sequence)
ARG	CRC #IS	CTRL #IS	Env #IS
MDTF	11	10	3
SUL2	38	35	2
MSBA	3	3	1
KSGA	2	1	1
MACA	18	20	1
EMRB	9	3	1
ROSA	17	19	0
ACRB	16	19	0
MDTB	15	16	0
MDTC	8	15	0
ROSB	9	2	0
MDTK	16	14	0
ACRF	20	14	0
TOLC	13	1	0
EMRA	9	2	0
CPXR	4	11	0
ARNA	0	1	0
EMRD	11	9	0
MEXE	1	0	0

## Sheet: S8
Table S8 ARG transmission efficiency from different environments to gut
Habitat	Group	Type*	Efficiency of HGT
Office	CRC_Env	between	0.00245456
Office	CTRL_Env	between	0.00218171
Office	CRC_Env	within	0.0158033
Office	CTRL_Env	within	0.0147252
Pier	CRC_Env	between	0.000524742
Pier	CTRL_Env	between	0.000455563
Pier	CRC_Env	within	0.01052
Pier	CTRL_Env	within	0.00177335
Residential	CRC_Env	between	0.000320411
Residential	CTRL_Env	between	0.000292373
Residential	CRC_Env	within	0.00107244
Residential	CTRL_Env	within	0.000643995
School	CRC_Env	between	0.00297901
School	CTRL_Env	between	0.00258599
School	CRC_Env	within	0.270458
School	CTRL_Env	within	0.199499
Sludge	CRC_Env	between	0.00260584
Sludge	CTRL_Env	between	0.00223753
Sludge	CRC_Env	within	0.0298351
Sludge	CTRL_Env	within	0.0241222
Station	CRC_Env	between	0.000684505
Station	CTRL_Env	between	0.000626644
Station	CRC_Env	within	0.00208966
Station	CTRL_Env	within	0.00204728
* Between-species and within-species HGT

## Sheet: S9
Table S9 Statistics of genome assembly, species detection with different assembly quality, and the number of ARG detected
Sample	# Bin	# Species (sp.)	# sp.High Quality	# sp.Medium Quality	# ARG	# mobile ARG
502A	64	34	5	2	163	15
506A	30	19	2	0	78	2
509A	38	27	1	2	158	16
512A	67	27	5	0	214	13
515A	48	29	1	5	195	20
516A	28	18	3	1	147	14
517A	36	24	2	4	150	11
519A	66	36	3	1	90	5
530A	16	8	1	1	140	11
531A	75	44	7	5	182	21
534A	39	26	4	3	86	7
536A	84	42	6	3	229	8
A10A	45	23	4	2	167	8
A21A	30	21	1	1	137	10
A51A	40	22	0	1	122	4
A60A	41	22	5	0	156	6
ANS1024	44	25	3	4	169	12
ANS1037	56	27	5	2	168	14
ANS1038	49	27	6	4	165	7
ANS1101	54	32	4	1	178	21
ANS1112	58	35	3	1	188	23
ANS1114	58	28	5	1	101	5
ANS1115	55	27	4	2	179	12
ANS1119	52	30	6	1	196	29
ANS1133	51	32	3	6	174	15
ANS1135	54	34	4	4	131	9
ANS1170	53	33	6	3	77	4
ANS1178	24	14	1	0	152	4
ANS1186	44	28	4	5	164	29
ANS1189	47	29	3	3	148	4
ANS1190	57	26	4	3	193	11
ANS1205	60	37	3	3	183	8
ANS1217	73	36	5	3	124	12
ANS1218	78	42	3	3	178	9
ANS1222	55	34	1	1	205	20
ANS1454	75	43	3	2	169	11
ANS1456	43	29	8	3	136	1
ANS1475	47	33	1	4	174	6
ANS16	46	29	8	4	175	10
ANS19	55	29	4	3	88	1
ANS23	65	31	4	4	98	7
ANS27	68	33	3	6	116	8
ANS3	47	29	5	3	199	25
ANS30	56	34	2	0	161	11
ANS31	68	31	6	2	213	21
ANS46	101	55	5	7	245	13
ANS49	67	39	7	5	194	22
ANS52	80	39	4	3	200	24
ANS7	52	32	5	3	175	24
ANS71	54	29	5	1	205	22
ANS78	45	22	4	2	168	20
ANS85	44	19	3	4	193	24
ANS97	61	39	6	4	127	10
CCIS00146684ST-4-0	96	47	5	4	121	10
CCIS00281083ST-3-0	21	10	1	0	45	5
CCIS02124300ST-4-0	62	37	3	2	100	6
CCIS02379307ST-4-0	7	5	0	0	40	5
CCIS02856720ST-4-0	54	26	2	1	180	10
CCIS03473770ST-4-0	65	35	1	3	153	6
CCIS03857607ST-4-0	84	37	3	5	84	3
CCIS05314658ST-4-0	64	27	2	2	170	13
CCIS06260551ST-3-0	22	6	0	1	130	4
CCIS07277498ST-4-0	62	38	4	7	88	4
CCIS07539127ST-4-0	87	41	2	5	123	6
CCIS07648107ST-4-0	52	29	6	1	99	6
CCIS08668806ST-3-0	14	10	1	0	NA	NA
CCIS09568613ST-4-0	88	34	3	4	206	11
CCIS10706551ST-3-0	35	16	0	2	61	2
CCIS10793554ST-4-0	52	27	0	3	NA	NA
CCIS11015875ST-4-0	58	36	7	7	152	12
CCIS11019776ST-4-0	44	29	2	1	NA	NA
CCIS11354283ST-4-0	49	32	2	8	106	7
CCIS11362406ST-4-0	85	44	6	4	179	5
CCIS11558985ST-4-0	17	12	0	2	52	5
CCIS12656533ST-4-0	57	25	5	3	108	8
CCIS13047523ST-4-0	38	25	3	2	75	6
CCIS14449628ST-4-0	55	31	1	4	105	1
CCIS15704761ST-4-0	22	13	3	2	147	1
CCIS15794887ST-4-0	46	21	2	1	93	4
CCIS16326685ST-4-0	42	29	4	2	77	5
CCIS16383318ST-4-0	82	48	8	5	192	12
CCIS16561622ST-4-0	77	36	5	4	128	8
CCIS17669415ST-4-0	51	22	1	1	121	8
CCIS19142497ST-3-0	25	16	0	0	NA	NA
CCIS20795251ST-4-0	69	22	3	3	88	3
CCIS21126322ST-4-0	76	33	0	2	104	9
CCIS21278152ST-4-0	53	26	5	0	139	10
CCIS22275061ST-4-0	71	28	3	0	NA	NA
CCIS22416007ST-4-0	50	31	3	5	82	10
CCIS22906510ST-20-0	67	44	6	5	NA	NA
CCIS22958137ST-20-0	74	35	6	5	167	1
CCIS23164343ST-4-0	64	30	4	0	184	8
CCIS24254057ST-4-0	62	38	6	4	107	4
CCIS24898163ST-4-0	8	4	0	1	NA	NA
CCIS25399172ST-4-0	28	9	3	0	NA	NA
CCIS27304052ST-3-0	31	11	3	1	66	5
CCIS27927933ST-4-0	34	15	4	4	71	4
CCIS28384594ST-4-0	36	19	1	1	NA	NA
CCIS29210128ST-4-0	38	24	2	2	71	4
CCIS29688262ST-20-0	49	27	2	4	95	4
CCIS31434951ST-20-0	30	19	3	2	NA	NA
CCIS32105356ST-4-0	39	24	2	2	NA	NA
CCIS32452666ST-4-0	61	29	2	1	160	11
CCIS33816588ST-4-0	78	33	8	3	119	6
CCIS34055159ST-4-0	25	17	0	1	147	6
CCIS34604008ST-4-0	61	34	3	0	109	7
CCIS35092938ST-4-0	43	18	4	3	NA	NA
CCIS35100175ST-4-0	68	42	5	4	94	9
CCIS36699628ST-4-0	38	26	5	0	156	10
CCIS36797902ST-4-0	47	21	7	4	152	8
CCIS37250421ST-4-0	52	29	1	5	NA	NA
CCIS38765456ST-20-0	97	37	5	5	204	12
CCIS40244499ST-3-0	23	12	3	1	62	3
CCIS41222843ST-4-0	79	39	5	2	107	6
CCIS41288781ST-4-0	40	24	1	0	148	9
CCIS41548810ST-4-0	70	37	1	5	74	4
CCIS41692898ST-4-0	57	33	3	4	93	5
CCIS41806458ST-4-0	50	23	3	3	NA	NA
CCIS44093303ST-4-0	39	18	0	3	74	4
CCIS44676181ST-4-0	43	19	0	2	NA	NA
CCIS44743950ST-4-0	47	24	2	3	NA	NA
CCIS44757994ST-4-0	30	11	1	1	161	22
CCIS45571137ST-3-0	29	11	1	1	48	1
CCIS45793747ST-4-0	63	33	2	2	187	13
CCIS46047672ST-4-0	24	13	1	2	130	5
CCIS46467422ST-4-0	10	8	0	0	32	5
CCIS47284573ST-4-0	50	20	1	1	81	5
CCIS47745468ST-4-0	48	23	4	4	NA	NA
CCIS48174381ST-4-0	55	25	2	1	132	11
CCIS48507077ST-4-0	30	20	2	3	NA	NA
CCIS48579360ST-4-0	21	12	0	1	NA	NA
CCIS48725289ST-4-0	46	24	1	2	62	3
CCIS50003399ST-4-0	45	28	3	2	84	9
CCIS50148151ST-4-0	39	26	1	1	72	3
CCIS50369211ST-20-0	18	12	1	0	NA	NA
CCIS50471204ST-4-0	68	37	6	3	124	8
CCIS50561855ST-4-0	32	15	1	1	NA	NA
CCIS51595129ST-4-0	65	33	3	1	91	7
CCIS51667829ST-4-0	80	39	3	4	NA	NA
CCIS52234160ST-4-0	41	27	3	0	NA	NA
CCIS52370277ST-4-0	37	21	6	1	152	9
CCIS53043478ST-4-0	47	22	3	0	68	1
CCIS53355328ST-4-0	35	14	5	0	81	6
CCIS53557295ST-4-0	35	23	0	2	NA	NA
CCIS54027808ST-4-0	46	30	2	3	NA	NA
CCIS55230578ST-4-0	69	33	5	2	181	9
CCIS55531770ST-4-0	18	10	0	1	NA	NA
CCIS56503244ST-3-0	30	12	0	2	NA	NA
CCIS58234805ST-4-0	19	15	6	0	59	5
CCIS59132091ST-4-0	62	32	2	3	86	7
CCIS59903910ST-4-0	32	25	3	4	NA	NA
CCIS61287323ST-4-0	52	31	3	0	166	9
CCIS62605362ST-3-0	93	43	5	3	193	11
CCIS62794166ST-4-0	44	26	2	3	168	11
CCIS63448910ST-4-0	30	16	2	2	137	9
CCIS63468405ST-4-0	64	32	12	2	183	11
CCIS63910149ST-4-0	18	12	1	1	60	4
CCIS64773582ST-4-0	66	28	2	4	177	8
CCIS64785924ST-20-0	12	10	2	1	35	2
CCIS65479369ST-4-0	21	14	1	2	46	4
CCIS70398272ST-4-0	81	42	3	5	NA	NA
CCIS71301801ST-4-0	41	24	5	3	97	5
CCIS71578391ST-4-0	73	46	6	3	116	7
CCIS72607085ST-4-0	33	22	4	1	188	20
CCIS74239020ST-4-0	97	43	3	2	106	3
CCIS74726977ST-3-0	100	50	3	4	NA	NA
CCIS76563044ST-4-0	65	38	3	4	NA	NA
CCIS76845094ST-20-0	79	45	7	2	193	15
CCIS77100899ST-4-0	54	32	2	1	NA	NA
CCIS77252613ST-4-0	74	42	2	6	96	6
CCIS78100604ST-4-0	59	31	2	3	117	6
CCIS78318719ST-4-0	59	35	2	2	170	5
CCIS79210440ST-3-0	37	15	0	2	136	8
CCIS80834637ST-4-0	47	28	3	1	92	10
CCIS81139242ST-4-0	42	22	4	1	83	11
CCIS81710917ST-20-0	66	40	7	2	NA	NA
CCIS81735969ST-20-0	64	36	4	3	NA	NA
CCIS81887263ST-4-0	108	50	7	4	185	6
CCIS82146115ST-4-0	64	32	5	4	105	5
CCIS82507866ST-3-0	32	15	1	0	70	4
CCIS82944710ST-20-0	7	5	1	0	36	3
CCIS83445808ST-4-0	52	26	0	4	NA	NA
CCIS83574003ST-4-0	37	22	1	2	NA	NA
CCIS83870198ST-4-0	59	37	1	3	95	7
CCIS84543192ST-4-0	29	18	1	1	59	2
CCIS85214191ST-3-0	18	11	2	0	132	24
CCIS87116798ST-4-0	38	18	5	1	84	4
CCIS87167916ST-4-0	26	16	3	2	105	4
CCIS87252800ST-4-0	23	17	3	2	56	0
CCIS87290971ST-4-0	64	33	4	1	NA	NA
CCIS87605453ST-4-0	56	28	3	3	109	7
CCIS88007743ST-4-0	52	31	5	3	178	17
CCIS88317640ST-4-0	75	40	5	5	187	14
CCIS90164298ST-4-0	77	39	5	2	107	7
CCIS90166425ST-4-0	59	28	3	3	NA	NA
CCIS90443472ST-4-0	78	25	1	3	NA	NA
CCIS90903952ST-3-0	31	15	2	0	NA	NA
CCIS91228662ST-4-0	68	40	6	4	143	8
CCIS93040568ST-20-0	17	9	0	2	62	5
CCIS94417875ST-3-0	43	16	1	1	77	5
CCIS94496512ST-4-0	24	14	0	1	NA	NA
CCIS94603952ST-4-0	68	33	4	6	145	6
CCIS95097901ST-4-0	44	29	3	6	106	8
CCIS95409808ST-4-0	71	32	2	4	166	8
CCIS96387239ST-4-0	32	19	1	1	NA	NA
CCIS98482370ST-3-0	29	18	1	1	56	0
CCIS98512455ST-4-0	45	26	1	1	150	5
CCIS98832363ST-4-0	89	38	3	4	118	3
CCMD10032470ST	57	41	2	4	69	6
CCMD10191450ST	76	41	1	3	121	1
CCMD11006829ST-21-0	68	37	6	4	126	7
CCMD12232071ST-21-0	64	27	7	4	98	4
CCMD13071240ST-21-0	61	37	5	2	107	4
CCMD13934959ST-21-0	28	24	3	4	124	6
CCMD14479708ST-21-0	56	31	6	7	99	9
CCMD15562448ST	65	37	5	3	147	7
CCMD17410933ST	61	34	1	5	89	4
CCMD18579000ST	89	46	6	4	126	2
CCMD18829815ST	58	38	2	4	83	5
CCMD18872694ST-21-0	61	39	3	4	91	2
CCMD19168690ST	29	19	1	1	56	5
CCMD19497912ST-21-0	48	31	5	1	80	6
CCMD21593359ST	36	22	5	2	96	3
CCMD21703880ST	43	17	1	2	62	2
CCMD22852639ST	72	37	2	4	94	0
CCMD23101338ST-21-0	83	44	4	5	133	7
CCMD23541216ST	60	16	4	2	95	3
CCMD25475945ST	72	39	7	2	170	13
CCMD25511638ST-21-0	57	27	5	1	113	11
CCMD25963797ST-21-0	62	29	8	1	100	5
CCMD26625622ST	53	30	6	2	92	5
CCMD26709089ST-21-0	38	25	4	2	75	10
CCMD26925580ST-21-0	46	30	4	0	79	1
CCMD27463710ST	41	18	4	3	83	5
CCMD27867141ST	89	41	10	3	116	9
CCMD28738636ST	41	17	0	1	64	2
CCMD29706695ST	81	30	2	0	115	4
CCMD30626189ST	67	31	1	1	80	5
CCMD30627121ST	49	28	5	1	100	8
CCMD31009081ST	101	45	4	1	119	4
CCMD31134579ST	89	41	2	4	168	10
CCMD32288175ST	64	36	7	2	161	11
CCMD32965613ST	85	53	7	4	169	5
CCMD34381688ST-21-0	51	28	2	0	82	4
CCMD35633353ST	55	21	4	0	66	1
CCMD35802077ST-21-0	66	40	7	3	107	4
CCMD37575804ST	71	41	3	2	96	0
CCMD38158721ST	51	20	2	3	73	10
CCMD39157124ST	74	38	0	3	107	6
CCMD39882286ST	68	37	7	0	121	4
CCMD40701343ST-21-0	43	24	1	1	79	4
CCMD41202658ST	47	28	1	3	148	4
CCMD41521570ST	69	40	4	2	104	1
CCMD42428553ST-21-0	85	32	4	3	122	4
CCMD42956136ST	46	31	1	3	142	2
CCMD45004878ST	85	37	5	2	105	4
CCMD45812507ST	56	33	3	3	79	4
CCMD45988061ST-21-0	43	28	2	2	91	4
CCMD46222674ST-21-0	73	34	6	4	93	4
CCMD46727384ST	85	45	3	7	166	7
CCMD46947453ST-21-0	61	35	4	2	93	2
CCMD48236717ST-21-0	46	29	5	1	84	7
CCMD49025643ST	69	38	2	6	188	16
CCMD49461418ST	32	19	0	4	55	5
CCMD49942357ST	43	30	1	1	71	2
CCMD50071957ST-21-0	61	39	3	2	160	15
CCMD50300306ST	56	34	4	1	71	1
CCMD50538120ST	46	25	0	2	64	0
CCMD51154251ST	64	42	5	2	109	7
CCMD51228890ST	81	37	4	2	96	4
CCMD51864103ST-21-0	53	35	5	4	88	2
CCMD52117727ST	27	19	2	1	65	6
CCMD52145360ST	40	14	3	0	64	4
CCMD53508245ST	89	48	4	5	162	4
CCMD53522274ST	60	26	4	0	93	2
CCMD54057834ST	54	32	4	3	86	4
CCMD56948710ST	87	49	2	6	115	2
CCMD59540613ST	59	33	1	3	84	0
CCMD59583015ST	34	26	2	3	60	7
CCMD60079086ST-21-0	46	24	3	3	88	4
CCMD63399960ST-21-0	68	35	4	6	184	13
CCMD64503764ST-21-0	62	34	5	1	98	9
CCMD64776337ST-21-0	63	33	6	3	170	1
CCMD65222621ST	35	15	4	1	57	4
CCMD65406197ST	40	27	7	2	150	6
CCMD66848156ST	82	43	1	3	93	1
CCMD67373733ST	101	52	5	5	114	2
CCMD68973846ST	43	24	3	1	82	4
CCMD71242853ST	46	28	8	0	73	4
CCMD71915439ST	27	19	2	0	51	1
CCMD72666896ST	36	18	2	2	70	6
CCMD72690923ST	34	14	0	5	58	2
CCMD72895164ST-21-0	59	34	4	1	82	0
CCMD73128545ST	65	28	4	0	103	9
CCMD74592084ST	55	30	2	1	73	4
CCMD74930188ST-21-0	38	27	2	2	135	3
CCMD75147712ST	20	11	4	2	55	0
CCMD76222476ST	39	28	0	5	58	2
CCMD76409700ST	98	44	4	2	107	3
CCMD79349503ST	47	30	2	3	76	4
CCMD79987997ST-21-0	36	20	2	1	71	4
CCMD82866709ST-21-0	69	28	1	2	88	2
CCMD85481373ST	45	21	1	0	149	6
CCMD85661207ST	81	44	4	1	95	3
CCMD86114146ST-21-0	71	36	3	5	103	1
CCMD86707194ST-21-0	66	41	1	6	178	8
CCMD87156761ST-21-0	76	35	3	1	106	4
CCMD88272491ST-21-0	46	30	3	2	116	5
CCMD89107682ST	58	31	3	2	96	4
CCMD89306485ST	26	14	0	1	36	0
CCMD89643949ST	103	40	3	1	123	3
CCMD89967135ST	92	44	8	6	101	7
CCMD90311071ST-21-0	61	31	5	2	84	5
CCMD92404903ST	25	17	3	0	118	1
CCMD93344354ST-21-0	45	25	4	2	78	3
CCMD93755960ST	63	43	3	5	103	1
CCMD95431029ST	17	12	0	0	63	1
CCMD95433940ST-21-0	69	31	3	3	118	7
CCMD95676152ST	34	22	2	2	72	1
CCMD96553385ST-21-0	31	15	0	3	57	3
CCMD98198513ST	34	19	0	0	59	2
CCMD98531134ST	34	16	4	1	61	3
CCMD98702133ST	61	37	5	5	94	8
CCMD99440714ST	60	35	3	5	85	5
CCMD99929634ST	71	33	4	4	101	3
DRR127476	92	50	9	2	204	8
DRR127478	44	22	2	0	151	10
DRR127481	50	28	4	0	97	10
DRR127485	97	51	5	9	118	7
DRR127488	68	40	4	1	116	4
DRR127491	23	13	1	1	56	0
DRR127507	55	38	4	3	92	5
DRR127509	54	31	2	1	151	12
DRR127514	36	20	3	2	154	22
DRR127515	110	50	4	5	146	11
DRR127517	63	36	1	4	175	16
DRR127519	35	21	3	4	83	5
DRR127521	67	41	4	4	162	10
DRR127524	72	41	0	2	181	8
DRR127532	44	25	3	1	151	4
DRR127535	33	21	2	0	126	4
DRR127536	46	34	5	2	83	5
DRR127537	37	25	4	1	156	11
DRR127546	64	34	6	5	104	3
DRR127552	26	22	5	2	70	5
DRR127557	38	27	2	1	174	15
DRR127559	52	31	4	1	136	6
DRR127567	29	25	0	2	154	3
DRR127579	39	26	6	1	150	10
DRR127580	75	46	7	3	116	13
DRR127583	71	33	3	2	94	8
DRR127588	15	11	0	0	45	2
DRR127594	61	38	2	3	83	6
DRR127596	59	42	2	1	137	3
DRR127597	75	33	5	1	99	4
DRR127603	58	31	1	2	81	9
DRR127613	61	38	4	3	138	5
DRR127616	71	39	4	3	93	11
DRR127617	65	39	4	4	145	7
DRR127619	24	20	2	0	133	9
DRR127625	67	43	5	2	106	8
DRR127628	66	42	4	4	142	4
DRR127634	57	37	2	5	93	6
DRR127638	31	17	2	0	67	8
DRR127646	86	44	4	3	115	5
DRR127647	33	13	1	3	144	14
DRR127649	79	47	6	3	148	10
DRR127666	47	27	2	0	94	3
DRR127669	42	23	3	2	79	8
DRR127672	40	26	3	2	73	10
DRR127674	70	39	10	3	84	11
DRR127683	27	21	6	1	78	8
DRR127685	73	47	3	6	176	10
DRR127692	51	32	4	2	167	8
DRR127700	65	32	7	3	112	5
DRR127704	57	31	4	2	108	7
DRR127707	55	25	2	2	112	3
DRR127708	66	35	3	3	161	12
DRR127713	30	23	2	2	105	6
DRR127718	26	15	2	1	119	8
DRR127720	84	51	10	6	202	19
DRR127721	32	23	2	3	150	17
DRR127724	41	27	4	6	145	5
DRR127728	27	18	1	1	107	2
DRR127731	46	33	8	2	167	11
DRR127736	27	18	3	2	143	8
DRR127737	60	34	6	0	162	5
DRR127748	36	20	1	1	68	8
DRR127751	38	29	9	1	177	8
DRR127752	35	25	4	3	139	12
DRR127754	56	32	6	6	104	6
DRR127755	51	32	6	3	146	13
DRR127756	55	33	3	2	174	9
DRR127762	59	28	1	1	106	5
DRR127763	75	37	2	5	109	4
DRR127767	82	42	7	3	120	10
DRR127774	63	36	3	2	148	6
DRR127776	34	24	3	2	129	6
DRR127777	71	44	2	6	116	7
DRR127789	83	40	5	4	132	8
DRR162775	27	20	2	3	83	2
DRR162776	32	18	1	2	131	18
DRR162777	46	31	1	2	82	6
DRR162778	92	57	9	9	193	5
DRR162779	48	25	4	5	107	9
DRR171459	44	30	4	5	125	1
DRR171460	37	24	4	1	139	3
DRR171461	23	18	4	0	NA	NA
DRR171462	49	31	3	2	NA	NA
DRR171463	23	13	0	1	NA	NA
DRR171464	52	36	2	1	NA	NA
DRR171465	44	18	5	4	159	3
DRR171466	40	22	2	3	NA	NA
DRR171467	37	19	4	1	99	7
DRR171468	66	37	0	3	NA	NA
DRR171469	67	41	6	2	169	8
DRR171470	49	22	4	2	NA	NA
DRR171471	63	40	0	1	NA	NA
DRR171472	64	39	4	4	173	8
DRR171473	39	25	3	3	NA	NA
DRR171474	30	19	4	0	69	7
DRR171475	68	42	2	3	NA	NA
DRR171476	79	44	4	4	NA	NA
DRR171477	54	31	4	4	182	12
DRR171478	71	42	4	7	NA	NA
DRR171479	45	26	3	3	177	10
DRR171480	52	27	2	3	NA	NA
DRR171481	60	29	5	2	NA	NA
DRR171482	70	47	2	1	NA	NA
DRR171483	74	44	7	2	NA	NA
DRR171484	85	50	6	4	NA	NA
DRR171485	93	55	4	2	NA	NA
DRR171486	29	16	3	2	NA	NA
DRR171487	51	31	4	1	72	10
DRR171488	25	13	2	0	121	4
DRR171489	75	44	5	4	84	0
DRR171490	34	19	2	2	NA	NA
DRR171491	53	34	1	3	NA	NA
DRR171492	67	37	3	3	NA	NA
DRR171493	31	20	4	1	140	10
DRR171494	73	42	8	3	NA	NA
DRR171495	85	43	3	4	NA	NA
DRR171496	83	58	3	2	NA	NA
DRR171497	76	45	3	4	175	12
DRR171498	52	30	5	1	NA	NA
DRR171499	54	26	0	3	83	10
DRR171500	76	37	3	1	129	7
DRR171501	72	44	6	3	NA	NA
DRR171502	45	29	1	1	NA	NA
DRR171503	52	32	8	0	161	9
DRR171504	50	31	1	5	183	9
DRR171505	74	43	5	2	NA	NA
DRR171506	49	31	4	4	105	8
DRR171507	42	25	3	2	NA	NA
DRR171508	80	45	2	4	NA	NA
DRR171509	55	28	7	4	95	6
DRR171510	53	34	2	4	NA	NA
DRR171511	36	26	5	1	99	10
DRR171512	67	47	2	1	NA	NA
DRR171513	48	24	2	2	157	13
DRR171514	54	32	5	4	90	13
DRR171515	52	26	3	0	87	2
DRR171516	17	10	1	0	NA	NA
DRR171517	25	14	3	1	55	0
DRR171518	34	18	1	2	55	2
DRR171519	42	21	3	2	105	8
DRR171520	39	24	4	1	NA	NA
DRR171521	42	13	1	3	NA	NA
DRR171522	43	27	3	3	113	0
DRR171523	63	40	1	2	74	4
DRR171524	55	37	3	2	NA	NA
DRR171525	44	27	1	1	90	12
DRR171526	46	25	6	2	NA	NA
DRR171527	62	34	4	1	109	1
DRR171528	64	31	7	1	NA	NA
DRR171529	54	23	6	3	NA	NA
DRR171530	23	17	1	3	134	6
DRR171531	29	14	0	2	NA	NA
DRR171532	30	19	5	3	NA	NA
DRR171533	23	19	1	2	NA	NA
DRR171534	47	33	2	3	99	3
DRR171535	40	26	1	0	NA	NA
DRR171536	59	38	5	1	NA	NA
DRR171537	67	44	4	3	134	9
DRR171538	65	36	3	4	149	6
DRR171539	66	36	3	3	172	13
DRR171540	25	14	3	0	61	4
DRR171541	33	15	0	2	157	14
DRR171542	46	28	1	3	NA	NA
DRR171543	34	18	3	2	62	7
DRR171544	69	44	5	4	104	9
DRR171545	57	29	4	2	144	7
DRR171546	38	24	2	2	77	4
DRR171547	37	23	3	2	NA	NA
DRR171548	58	31	8	2	145	2
DRR171549	41	29	3	1	75	2
DRR171550	52	30	3	3	100	5
DRR171551	31	21	1	2	72	6
DRR171552	37	22	1	5	57	8
DRR171553	53	37	6	4	NA	NA
DRR171554	68	42	5	1	NA	NA
DRR171555	59	34	6	0	107	7
DRR171556	51	32	4	0	91	0
DRR171557	29	17	2	2	112	1
DRR171558	31	20	4	2	149	12
DRR171559	94	45	7	3	NA	NA
DRR171560	25	13	0	2	119	6
DRR171561	16	10	1	0	52	1
DRR171562	20	12	0	1	57	0
DRR171563	51	24	4	2	174	11
DRR171564	17	9	2	2	58	7
DRR171565	48	30	3	5	80	10
DRR171566	53	30	4	1	80	2
DRR171567	60	30	3	0	96	12
DRR171568	46	28	0	2	89	5
DRR171569	62	43	2	3	107	7
DRR171570	54	33	4	2	NA	NA
DRR171571	49	29	3	3	82	10
DRR171572	79	41	2	1	118	9
DRR171573	7	5	0	1	NA	NA
DRR171575	56	31	3	1	NA	NA
DRR171576	3	2	1	0	40	1
DRR171577	83	48	4	2	NA	NA
DRR171578	37	22	1	2	86	6
DRR171579	52	29	2	3	NA	NA
DRR171580	62	40	6	2	92	7
DRR171581	48	28	4	0	158	7
DRR171582	58	34	5	3	150	7
DRR171583	50	22	2	2	NA	NA
DRR171584	27	19	1	3	NA	NA
DRR171585	84	49	4	4	105	4
DRR171586	89	53	4	5	119	7
DRR171587	33	21	4	1	112	1
DRR171588	73	46	5	4	180	11
DRR171589	34	19	3	2	153	28
DRR171590	73	40	7	1	NA	NA
DRR171591	68	37	4	1	106	5
DRR171592	29	17	2	1	68	2
DRR171593	70	42	3	1	NA	NA
DRR171594	45	28	6	4	72	6
DRR171595	56	35	4	7	NA	NA
DRR171596	22	14	2	3	NA	NA
DRR171597	49	28	4	2	64	4
DRR171598	63	34	5	7	162	6
DRR171599	45	19	2	0	74	7
DRR171600	44	27	0	3	NA	NA
DRR171601	43	26	4	3	84	5
DRR171602	57	35	2	2	NA	NA
DRR171603	72	35	2	2	NA	NA
DRR171604	82	35	3	6	118	10
DRR171605	77	45	6	4	123	4
DRR171606	50	32	3	2	108	7
DRR171607	54	24	2	3	85	4
DRR171608	53	31	4	1	113	6
DRR171609	68	41	8	0	NA	NA
DRR171610	102	48	2	5	131	14
DRR171611	71	39	3	2	NA	NA
DRR171612	32	21	1	1	NA	NA
DRR171613	68	44	4	2	117	5
DRR171614	46	28	4	2	NA	NA
DRR171615	69	34	7	3	NA	NA
DRR171616	33	24	4	0	112	12
DRR171617	35	21	1	1	84	0
DRR171618	50	28	6	1	97	4
DRR171619	75	48	9	5	109	12
DRR171620	70	46	6	5	115	6
DRR171621	82	38	3	4	165	6
DRR171622	87	44	4	6	179	8
DRR171623	36	21	4	0	68	12
DRR171624	37	24	3	2	153	7
DRR171625	72	43	7	5	164	4
DRR171626	32	23	2	4	78	3
DRR171627	65	38	2	5	92	5
DRR171628	66	38	8	2	173	6
DRR171629	49	32	6	0	99	7
DRR171630	47	27	6	2	NA	NA
DRR171631	62	38	4	3	91	11
DRR171632	42	27	3	1	NA	NA
DRR171633	33	21	3	0	NA	NA
DRR171634	74	42	3	2	NA	NA
DRR171635	25	15	1	0	NA	NA
DRR171636	72	41	4	3	NA	NA
DRR171637	56	36	4	4	84	9
DRR171638	56	39	2	4	NA	NA
DRR171639	88	49	4	5	108	8
DRR171640	81	50	3	6	176	10
DRR171641	48	22	1	3	71	5
DRR171642	70	41	8	3	107	7
DRR171643	36	22	2	1	81	7
DRR171644	33	19	3	1	136	2
DRR171645	96	41	4	0	207	22
DRR171646	58	33	5	2	97	10
DRR171647	22	12	1	1	58	7
DRR171648	63	36	5	6	107	8
DRR171649	72	43	6	5	NA	NA
DRR171650	55	31	3	1	81	4
DRR171651	87	47	7	2	128	9
DRR171652	64	41	3	1	170	11
DRR171653	3	1	0	0	16	1
DRR171654	45	28	2	1	83	6
DRR171655	52	26	2	4	126	12
DRR171656	62	22	3	4	96	4
DRR171657	71	38	3	3	135	11
DRR171658	65	43	4	3	105	6
DRR171659	74	42	5	3	94	8
DRR171660	23	14	3	1	NA	NA
DRR171661	81	43	4	4	118	6
DRR171662	39	26	6	0	72	4
DRR171663	11	7	1	0	47	9
DRR171664	61	34	7	2	207	12
DRR171665	36	21	1	0	80	10
DRR171666	78	38	3	0	121	9
DRR171667	52	31	9	2	108	8
DRR171668	46	30	3	4	119	8
DRR171669	61	34	2	4	NA	NA
DRR171670	68	36	6	3	109	8
DRR171671	39	28	2	2	NA	NA
DRR171672	49	38	2	4	122	7
DRR171673	76	43	5	3	188	12
DRR171674	31	19	6	2	NA	NA
DRR171675	88	47	5	5	130	3
DRR171676	77	43	5	4	141	11
DRR171677	80	47	3	6	123	9
DRR171678	46	26	4	0	NA	NA
DRR171679	41	22	3	4	NA	NA
DRR171680	52	31	2	3	169	4
DRR171681	41	25	2	3	176	7
DRR171682	86	43	6	2	107	11
DRR171683	83	37	9	3	113	6
DRR171684	54	31	5	4	89	3
DRR171685	68	38	4	2	106	3
DRR171686	79	43	6	3	109	5
DRR171687	4	2	0	0	NA	NA
DRR171688	46	32	8	3	130	3
DRR171689	50	33	3	4	97	4
DRR171690	51	32	2	5	111	12
DRR171691	75	41	6	0	110	11
DRR171692	38	26	2	4	81	5
DRR171693	62	39	10	2	109	4
DRR171694	66	44	6	5	129	10
DRR171695	59	34	1	3	166	4
DRR171696	41	26	3	5	136	4
DRR171697	39	19	1	3	64	6
DRR171698	51	35	3	2	111	9
DRR171699	19	10	0	1	NA	NA
DRR171700	38	24	1	4	85	5
DRR171701	106	56	5	4	134	7
DRR171702	103	58	7	2	136	7
DRR171703	72	56	6	1	NA	NA
DRR171704	80	48	6	3	167	8
DRR171705	47	32	7	1	145	4
DRR171706	51	29	2	1	90	3
DRR171707	67	36	5	2	105	2
DRR171708	41	24	3	1	121	7
DRR171709	8	7	0	1	48	6
DRR171710	71	34	9	2	112	6
DRR171711	51	25	2	1	104	7
DRR171712	92	49	8	5	138	12
DRR171713	65	37	2	3	158	0
DRR171714	33	22	1	2	68	8
DRR171715	68	41	3	2	80	3
DRR171716	70	40	4	2	107	8
DRR171717	47	29	2	3	72	2
DRR171718	2	1	0	0	5	0
DRR171719	67	34	6	3	108	9
DRR171720	53	32	5	3	97	5
DRR171721	15	8	1	0	40	2
DRR171722	40	21	2	1	74	6
DRR171723	14	9	0	0	125	6
DRR171724	49	22	3	3	150	10
DRR171725	56	32	4	4	92	2
DRR171726	57	32	2	2	88	5
DRR171727	68	37	4	4	179	12
DRR171728	25	15	4	1	52	8
DRR171729	49	26	1	1	NA	NA
DRR171730	33	21	3	2	155	17
DRR171731	59	29	0	5	210	7
DRR171732	52	27	1	3	NA	NA
DRR171733	62	34	2	3	86	4
DRR171734	40	22	4	0	157	17
DRR171735	53	34	2	1	146	11
DRR171736	58	36	1	1	NA	NA
DRR171737	44	27	3	5	154	10
DRR171738	31	20	1	2	176	10
DRR171739	60	33	6	5	156	11
DRR171740	63	35	3	2	90	6
DRR171741	55	35	4	0	159	3
DRR171742	44	27	0	4	171	7
DRR171743	23	15	1	1	NA	NA
DRR171744	57	36	4	2	151	10
DRR171745	34	21	2	3	133	9
DRR171746	60	37	2	2	NA	NA
DRR171747	60	31	2	4	88	5
DRR171748	51	36	2	1	NA	NA
DRR171749	83	54	3	6	122	4
DRR171750	85	41	5	3	170	9
DRR171751	63	41	5	4	NA	NA
DRR171752	54	37	2	2	NA	NA
DRR171753	29	20	3	2	48	2
DRR171754	26	16	4	1	NA	NA
DRR171755	65	38	5	1	95	8
DRR171756	102	52	4	4	NA	NA
DRR171757	67	36	4	5	NA	NA
DRR171758	35	26	1	1	NA	NA
DRR171759	40	20	1	4	68	1
DRR171760	37	25	3	2	157	14
DRR171761	47	36	3	2	NA	NA
DRR171762	69	46	3	4	95	2
DRR171763	59	40	2	3	172	4
DRR171764	42	27	3	0	97	9
DRR171765	48	27	2	0	153	13
DRR171766	38	22	2	3	137	4
DRR171767	64	36	3	2	95	5
DRR171768	74	33	3	4	104	4
DRR171769	40	22	2	2	159	5
DRR171770	47	31	3	4	83	5
DRR171771	41	26	0	1	143	10
DRR171772	26	16	2	2	149	8
DRR171773	66	32	3	1	114	5
DRR171774	37	18	2	3	NA	NA
DRR171775	50	32	2	5	NA	NA
DRR171776	49	22	4	3	NA	NA
DRR171777	68	45	4	3	153	5
DRR171778	60	27	4	1	NA	NA
DRR171779	70	33	3	0	85	8
DRR171780	56	34	0	3	91	7
DRR171781	45	25	4	2	90	12
DRR171782	67	33	3	4	129	10
DRR171783	44	26	4	2	84	5
DRR171784	63	37	7	2	98	2
DRR171785	63	37	1	4	107	8
DRR171786	51	31	5	3	109	14
DRR171787	46	30	3	2	NA	NA
DRR171788	37	24	5	4	NA	NA
DRR171789	72	40	5	2	161	15
DRR171790	27	18	3	3	115	5
DRR171791	83	49	3	2	151	10
DRR171792	28	19	3	2	76	5
DRR171793	57	24	2	2	107	4
DRR171794	69	44	5	2	193	17
DRR171795	65	38	2	4	183	2
DRR171796	76	47	2	4	179	11
DRR171797	50	30	5	3	91	7
DRR171798	22	11	2	1	134	4
DRR171799	39	24	4	2	132	10
DRR171800	51	34	4	3	145	3
DRR171801	59	44	6	3	109	8
DRR171802	51	34	3	3	160	4
DRR171803	49	27	4	3	NA	NA
DRR171804	66	38	2	3	NA	NA
DRR171805	35	20	3	5	80	7
DRR171806	86	44	3	6	167	8
DRR171807	18	13	4	2	137	7
DRR171808	65	32	4	1	NA	NA
DRR171809	67	39	4	4	NA	NA
DRR171810	60	40	6	3	104	11
DRR171811	67	43	9	2	NA	NA
DRR171812	55	31	2	1	83	3
DRR171813	73	43	4	4	88	4
DRR171814	38	26	3	3	93	3
DRR171815	55	27	3	3	77	5
DRR171816	17	12	4	1	45	2
DRR171817	50	34	2	7	153	15
DRR171818	4	3	0	0	13	2
DRR171819	69	46	5	6	96	8
DRR171820	51	36	0	1	175	9
DRR171821	59	31	5	3	104	4
DRR171822	50	30	5	6	NA	NA
DRR171823	80	36	3	3	NA	NA
DRR171824	53	42	4	1	170	7
DRR171825	50	32	3	4	82	8
DRR171826	71	41	6	1	NA	NA
DRR171827	63	42	5	2	NA	NA
DRR171828	55	28	4	2	NA	NA
DRR171829	39	23	2	3	156	8
DRR171830	41	21	6	2	NA	NA
DRR171831	55	31	3	4	78	2
DRR171832	74	50	0	7	147	13
DRR171833	44	31	2	2	170	11
DRR171834	56	35	4	3	80	6
DRR171835	80	41	2	1	NA	NA
DRR171836	33	24	3	1	NA	NA
DRR171837	36	22	4	3	NA	NA
DRR171838	46	33	5	6	76	1
DRR171839	60	35	5	1	86	3
DRR171840	45	28	2	5	86	6
DRR171841	81	47	5	6	179	9
DRR171842	44	25	5	1	88	9
DRR171843	65	41	7	4	176	10
DRR171844	27	22	1	3	NA	NA
DRR171845	35	23	3	4	60	2
DRR171846	35	26	2	0	148	14
DRR171847	50	29	2	3	85	3
DRR171848	74	46	9	5	127	8
DRR171849	65	45	4	5	171	13
DRR171850	54	28	3	3	93	5
DRR171851	43	25	5	2	90	5
DRR171852	40	24	6	3	142	18
DRR171853	35	24	2	4	NA	NA
DRR171854	49	26	1	3	NA	NA
DRR171855	53	33	3	3	87	4
DRR171856	45	28	5	0	76	5
DRR171857	43	26	1	2	NA	NA
DRR171858	49	33	4	2	77	10
DRR171859	49	35	5	3	145	3
DRR171860	60	37	6	1	152	9
DRR171861	47	30	2	5	146	3
DRR171862	77	36	3	5	114	8
DRR171863	38	21	1	0	79	3
DRR171864	52	28	2	4	93	7
DRR171865	35	29	3	3	161	15
DRR171866	28	18	0	1	NA	NA
DRR171867	75	43	4	4	122	8
DRR171868	80	39	4	6	NA	NA
DRR171869	44	32	5	2	106	10
DRR171870	59	32	2	1	82	5
DRR171871	79	48	4	4	101	2
DRR171872	64	40	0	3	165	7
DRR171873	52	31	2	3	90	11
DRR171874	50	31	3	1	77	11
DRR171875	25	18	2	1	119	4
DRR171876	35	16	4	2	78	5
DRR171877	54	33	8	1	NA	NA
DRR171878	64	38	4	1	119	5
DRR171879	14	8	1	1	41	7
DRR171880	57	39	4	0	151	6
DRR171881	52	30	3	3	80	5
DRR171882	36	26	4	4	NA	NA
DRR171883	69	38	5	2	NA	NA
DRR171884	36	20	3	2	84	9
DRR171885	71	41	7	1	NA	NA
DRR171886	76	34	2	4	204	14
DRR171887	77	41	3	2	112	2
DRR171888	41	25	4	3	NA	NA
DRR171889	44	34	4	2	NA	NA
DRR171890	62	36	3	2	127	9
DRR171891	48	23	4	4	127	9
DRR171892	70	44	4	4	190	9
DRR171893	16	9	0	1	56	9
DRR171894	54	38	4	4	NA	NA
DRR171895	37	24	3	2	NA	NA
DRR171896	66	37	2	3	162	13
DRR171897	47	32	4	4	143	8
DRR171898	6	5	0	1	30	0
DRR171899	40	25	3	3	75	15
DRR171900	65	34	6	1	NA	NA
DRR171901	70	46	2	2	160	13
DRR171902	2	1	0	0	12	2
DRR171903	55	32	3	2	NA	NA
DRR171904	81	43	4	1	132	10
DRR171905	33	21	4	2	76	6
DRR171906	56	34	4	2	97	5
DRR171907	49	30	2	0	83	6
DRR171908	61	34	5	3	NA	NA
DRR171909	17	12	0	2	50	2
DRR171910	85	44	1	5	118	4
DRR171911	59	36	4	3	167	9
DRR171912	58	45	5	1	NA	NA
DRR171913	87	39	4	2	NA	NA
DRR171914	46	29	5	0	NA	NA
DRR171915	113	45	5	6	153	7
DRR171916	41	20	4	1	68	9
DRR171917	34	16	2	1	147	10
DRR171918	59	42	5	2	NA	NA
DRR171919	42	30	3	2	92	3
DRR171920	81	41	4	3	NA	NA
DRR171921	78	53	9	8	109	9
DRR171922	48	32	1	4	79	5
DRR171923	73	34	5	5	193	16
DRR171924	42	29	2	1	NA	NA
DRR171925	78	41	1	2	158	4
DRR171926	46	32	4	3	NA	NA
DRR171927	38	22	3	0	NA	NA
DRR171928	36	26	3	0	149	6
DRR171929	52	29	1	3	NA	NA
DRR171930	93	30	5	3	135	7
DRR171931	58	37	3	1	94	6
DRR171932	72	49	5	5	NA	NA
DRR171933	109	52	5	3	192	9
DRR171934	46	28	3	3	137	4
DRR171935	57	30	4	3	94	10
DRR171936	39	27	3	2	119	7
DRR171937	54	33	3	1	NA	NA
DRR171938	84	42	4	4	123	6
DRR171939	68	42	1	0	131	10
DRR171940	29	22	3	3	NA	NA
DRR171941	59	37	1	1	100	11
DRR171942	45	23	3	3	74	3
DRR171943	39	28	3	3	66	7
DRR171944	47	25	2	4	NA	NA
DRR171945	44	24	5	0	74	5
DRR171946	32	24	2	2	NA	NA
DRR171947	85	35	3	3	120	5
DRR171948	55	36	2	2	90	8
DRR171949	49	30	2	3	145	7
DRR171950	49	29	4	0	88	10
DRR171951	61	40	2	3	156	10
DRR171952	41	25	0	2	91	3
DRR171953	75	42	4	7	111	8
DRR171954	79	48	8	3	123	8
DRR171955	83	33	6	2	NA	NA
DRR171956	49	26	4	3	NA	NA
DRR171957	66	41	5	5	88	8
DRR171958	77	40	2	6	113	7
DRR171959	60	36	7	5	157	9
DRR171960	86	44	7	2	125	13
DRR171961	60	42	7	3	105	4
DRR171962	50	29	3	2	NA	NA
DRR171963	78	39	7	2	97	5
DRR171964	66	41	4	1	178	8
DRR171965	36	24	2	2	89	7
DRR171966	71	41	7	1	92	5
DRR171967	73	39	6	4	NA	NA
DRR171968	26	18	2	4	NA	NA
DRR171969	71	34	7	3	NA	NA
DRR171970	74	49	9	4	NA	NA
DRR171971	26	16	2	2	NA	NA
DRR171972	60	40	3	3	NA	NA
DRR171973	37	21	4	2	NA	NA
DRR171974	36	24	2	3	NA	NA
DRR171975	67	33	4	0	NA	NA
DRR171976	56	31	3	3	NA	NA
DRR171977	44	30	4	6	NA	NA
DRR171978	34	24	4	3	NA	NA
DRR171979	37	22	2	2	NA	NA
DRR171980	41	26	3	2	NA	NA
DRR171981	74	49	7	3	NA	NA
DRR171982	65	32	5	7	NA	NA
DRR171983	80	42	2	2	NA	NA
DRR171984	59	34	6	2	NA	NA
DRR171985	35	21	3	1	NA	NA
DRR171986	53	34	3	1	NA	NA
DRR171987	56	26	6	4	NA	NA
DRR171988	57	31	6	4	NA	NA
DRR171989	79	42	6	3	NA	NA
DRR171990	34	23	1	0	NA	NA
DRR171991	27	17	1	2	NA	NA
DRR171992	70	43	4	0	NA	NA
DRR171993	63	46	5	5	NA	NA
DRR171994	79	40	5	4	NA	NA
DRR171995	48	29	4	1	NA	NA
DRR171996	87	42	10	3	NA	NA
DRR171997	47	30	3	1	NA	NA
DRR171998	46	29	4	2	NA	NA
DRR171999	33	24	4	2	NA	NA
DRR172000	30	23	6	1	NA	NA
DRR172001	24	13	1	1	NA	NA
DRR172002	55	34	3	2	NA	NA
DRR172003	56	39	8	4	NA	NA
DRR172004	74	41	8	3	NA	NA
DRR172005	34	22	6	2	NA	NA
DRR172006	24	19	1	0	NA	NA
DRR172007	47	25	2	1	NA	NA
DRR172008	31	20	3	2	NA	NA
DRR172009	38	24	3	4	150	4
DRR172010	26	19	1	0	NA	NA
DRR172011	40	29	4	1	NA	NA
DRR172012	51	27	3	2	NA	NA
DRR172013	58	35	5	2	NA	NA
DRR172014	72	31	5	3	NA	NA
DRR172015	61	42	4	3	NA	NA
DRR172016	18	16	4	0	NA	NA
DRR172017	52	36	1	1	NA	NA
DRR172018	40	26	7	2	NA	NA
DRR172019	59	44	6	8	NA	NA
DRR172020	39	26	6	0	NA	NA
DRR172021	35	28	2	0	NA	NA
DRR173016	48	31	6	1	77	5
DRR173017	10	9	2	1	108	1
GF06	28	16	1	1	152	9
GF12	19	12	0	1	NA	NA
GF15	41	24	2	3	135	5
GF16	43	31	3	5	NA	NA
GF17	32	12	1	2	NA	NA
GF18	24	13	0	0	NA	NA
haib17CEM4890_HKC32ALXX_SL254677	12	9	0	0	78	4
haib17CEM4890_HKC32ALXX_SL254678	6	3	0	0	137	1
haib17CEM4890_HKC32ALXX_SL254679	26	9	0	0	93	0
haib17CEM4890_HKC32ALXX_SL254689	2	2	0	0	10	1
haib17CEM4890_HKC32ALXX_SL254690	2	1	0	0	61	0
haib17CEM4890_HKC32ALXX_SL254691	10	5	0	0	56	0
haib17CEM4890_HKC32ALXX_SL254701	16	8	0	1	111	4
haib17CEM4890_HKC32ALXX_SL254702	28	18	1	1	248	11
haib17CEM4890_HKC32ALXX_SL254703	13	9	0	0	70	7
haib17CEM4890_HKC32ALXX_SL254713	3	1	0	0	9	1
haib17CEM4890_HKC32ALXX_SL254714	18	12	1	0	155	17
haib17CEM4890_HKC32ALXX_SL254715	10	9	0	0	91	5
haib17CEM4890_HKC32ALXX_SL254724	4	2	0	0	10	0
haib17CEM4890_HKC32ALXX_SL254725	14	9	0	0	87	6
haib17CEM4890_HKC32ALXX_SL254726	20	10	0	0	179	11
haib17CEM4890_HKC32ALXX_SL254727	14	11	1	0	76	4
haib17CEM4890_HKC32ALXX_SL254737	10	6	0	1	54	5
haib17CEM4890_HKC32ALXX_SL254738	14	12	0	0	77	4
haib17CEM4890_HKC32ALXX_SL254739	20	16	1	1	88	2
haib17CEM4890_HKC32ALXX_SL254749	6	6	0	0	45	0
haib17CEM4890_HKC32ALXX_SL254750	21	12	0	0	108	8
haib17CEM4890_HKC32ALXX_SL254751	16	11	1	0	115	8
haib17CEM4890_HKC32ALXX_SL254760	10	8	1	1	172	3
haib17CEM4890_HKC32ALXX_SL254761	2	1	0	0	107	0
haib17CEM4890_HKC32ALXX_SL254762	42	12	0	2	124	5
haib17DB4959_H3MGVCCXY_SL259942	3	1	0	0	20	0
haib17DB4959_H3MGVCCXY_SL259951	3	2	0	0	42	7
haib17DB4959_H3MGVCCXY_SL259958	5	0	0	0	31	0
haib17DB4959_H3MGVCCXY_SL259960	2	1	0	0	16	0
haib17DB4959_H3MGVCCXY_SL259967	4	3	0	0	33	9
haib17DB4959_HMCMJCCXY_SL336171	5	4	0	1	36	3
haib17DB4959_HMCMJCCXY_SL336172	6	4	0	0	39	0
haib17DB4959_HMCMJCCXY_SL336174	2	1	0	0	10	1
haib17DB4959_HMCMJCCXY_SL336175	3	1	0	0	14	0
haib17DB4959_HMCMJCCXY_SL336176	4	4	0	0	19	0
haib17DB4959_HMCMJCCXY_SL336178	2	2	0	0	19	0
haib17DB4959_HMCMJCCXY_SL336181	2	1	0	0	12	0
haib17DB4959_HMCMJCCXY_SL336182	13	9	0	0	46	0
haib17DB4959_HMCMJCCXY_SL336184	5	4	0	0	21	6
haib17DB4959_HMCMJCCXY_SL336185	2	0	0	0	6	0
haib18CEM5332_HK7G5CCXY_SL310935	3	2	0	0	NA	NA
haib18CEM5332_HK7G5CCXY_SL310936	6	4	0	0	10	0
haib18CEM5332_HK7G5CCXY_SL310937	5	4	0	1	2	0
haib18CEM5332_HK7G5CCXY_SL310938	1	1	0	0	NA	NA
haib18CEM5332_HK7G5CCXY_SL310939	6	4	0	1	8	0
haib18CEM5332_HK7G5CCXY_SL310940	4	3	0	1	2	0
haib18CEM5332_HK7G5CCXY_SL310941	5	3	0	0	11	0
haib18CEM5332_HK7G5CCXY_SL310942	2	2	0	0	2	0
haib18CEM5332_HK7G5CCXY_SL310943	4	3	0	0	7	0
haib18CEM5332_HK7G5CCXY_SL310944	3	3	0	0	5	0
haib18CEM5332_HK7G5CCXY_SL310945	6	4	0	0	5	0
haib18CEM5332_HK7G5CCXY_SL310946	10	4	0	0	11	0
haib18CEM5332_HK7G5CCXY_SL310947	8	5	0	0	6	0
haib18CEM5332_HK7G5CCXY_SL310948	7	4	0	1	4	0
haib18CEM5332_HK7G5CCXY_SL310949	6	4	0	1	6	0
haib18CEM5332_HK7G5CCXY_SL310950	12	5	0	1	4	0
haib18CEM5332_HK7G5CCXY_SL310951	6	3	0	1	5	0
haib18CEM5332_HK7G5CCXY_SL310952	7	4	0	1	12	0
haib18CEM5332_HK7G5CCXY_SL310953	6	4	0	0	11	0
haib18CEM5332_HK7G5CCXY_SL310954	5	3	0	2	3	0
haib18CEM5332_HK7G5CCXY_SL310955	7	3	0	0	8	0
haib18CEM5332_HK7G5CCXY_SL310956	5	2	0	1	8	0
haib18CEM5332_HK7G5CCXY_SL310957	2	1	0	0	3	0
haib18CEM5332_HK7G5CCXY_SL310958	5	2	0	1	6	0
haib18CEM5332_HK7G5CCXY_SL310959	11	5	0	1	7	0
haib18CEM5332_HK7G5CCXY_SL310961	3	3	0	1	5	0
haib18CEM5332_HK7G5CCXY_SL310962	5	3	0	0	6	0
haib18CEM5332_HK7G5CCXY_SL310963	3	2	0	0	NA	NA
haib18CEM5332_HK7G5CCXY_SL310964	8	5	0	0	8	0
haib18CEM5332_HK7G5CCXY_SL310965	4	3	0	0	3	0
haib18CEM5332_HK7G5CCXY_SL310966	6	3	0	1	7	0
haib18CEM5332_HK7G5CCXY_SL310967	4	3	0	1	NA	NA
haib18CEM5332_HK7G5CCXY_SL310968	4	3	0	1	3	0
haib18CEM5332_HK7G5CCXY_SL310969	7	4	0	0	13	0
haib18CEM5332_HK7G5CCXY_SL310970	7	3	1	0	10	0
haib18CEM5332_HK7G5CCXY_SL310971	9	4	0	0	11	0
haib18CEM5332_HK7G5CCXY_SL310972	6	3	0	1	8	0
haib18CEM5332_HK7G5CCXY_SL310973	7	4	0	1	8	0
haib18CEM5332_HK7G5CCXY_SL310974	10	6	0	1	14	0
haib18CEM5332_HK7G5CCXY_SL310975	8	4	0	1	8	0
haib18CEM5332_HK7G5CCXY_SL310976	9	6	0	1	13	0
haib18CEM5332_HK7G5CCXY_SL310977	6	5	0	0	18	0
haib18CEM5332_HK7G5CCXY_SL310978	8	4	0	0	20	0
haib18CEM5332_HK7G5CCXY_SL310979	7	3	0	0	15	0
haib18CEM5332_HK7G5CCXY_SL310980	7	4	0	0	10	0
haib18CEM5332_HK7G5CCXY_SL310981	8	5	0	0	14	0
haib18CEM5332_HK7G5CCXY_SL310982	7	5	0	1	13	0
haib18CEM5332_HK7G5CCXY_SL310983	7	4	0	0	7	0
haib18CEM5332_HK7G5CCXY_SL310984	5	3	0	0	9	0
haib18CEM5332_HK7G5CCXY_SL310985	11	3	0	0	8	0
haib18CEM5332_HK7G5CCXY_SL310986	3	3	0	0	2	0
haib18CEM5332_HK7G5CCXY_SL310987	5	3	0	1	6	0
haib18CEM5332_HK7G5CCXY_SL310988	7	4	0	1	19	0
haib18CEM5332_HK7G5CCXY_SL310989	7	4	0	1	11	0
haib18CEM5332_HK7G5CCXY_SL310990	7	4	0	0	7	0
haib18CEM5332_HK7G5CCXY_SL310991	7	4	0	0	5	0
haib18CEM5332_HK7G5CCXY_SL310992	6	3	0	1	10	0
haib18CEM5332_HK7G5CCXY_SL310993	7	4	0	0	8	0
haib18CEM5332_HK7G5CCXY_SL310994	1	0	0	0	NA	NA
haib18CEM5332_HK7G5CCXY_SL310995	7	3	0	2	9	0
haib18CEM5332_HK7G5CCXY_SL310996	6	2	0	0	13	0
haib18CEM5332_HK7G5CCXY_SL310997	6	3	1	0	11	0
haib18CEM5332_HK7G5CCXY_SL310998	8	4	0	2	11	0
haib18CEM5332_HK7G5CCXY_SL310999	4	3	0	0	3	0
haib18CEM5332_HK7G5CCXY_SL311000	7	3	0	1	9	0
haib18CEM5332_HK7G5CCXY_SL311001	5	3	0	1	5	0
haib18CEM5332_HK7G5CCXY_SL311002	10	4	1	0	7	0
haib18CEM5332_HK7G5CCXY_SL311003	7	4	0	2	3	0
haib18CEM5332_HK7G5CCXY_SL311004	7	4	0	1	4	0
haib18CEM5332_HK7G5CCXY_SL311005	7	4	0	1	10	0
haib18CEM5332_HK7G5CCXY_SL311006	6	3	0	0	13	0
haib18CEM5332_HK7G5CCXY_SL311007	6	3	0	2	11	0
haib18CEM5332_HK7G5CCXY_SL311008	10	5	0	2	12	0
haib18CEM5332_HK7G5CCXY_SL311009	17	7	0	1	34	0
haib18CEM5332_HK7G5CCXY_SL311011	9	5	0	0	15	0
haib18CEM5332_HK7G5CCXY_SL311014	10	5	0	0	8	0
haib18CEM5453_HMC2KCCXY_SL336556	2	0	0	0	1	0
haib18CEM5453_HMC2KCCXY_SL336557	2	1	0	0	1	0
haib18CEM5453_HMC2KCCXY_SL336558	2	1	0	1	1	0
haib18CEM5453_HMC2KCCXY_SL336559	2	2	0	0	12	0
haib18CEM5453_HMC2KCCXY_SL336561	2	1	0	0	0	0
haib18CEM5453_HMC2KCCXY_SL336562	2	1	0	1	3	0
haib18CEM5453_HMC2KCCXY_SL336563	15	7	1	0	19	0
haib18CEM5453_HMC2KCCXY_SL336564	12	6	0	1	21	0
haib18CEM5453_HMC2KCCXY_SL336565	11	10	1	0	7	0
haib18CEM5453_HMC2KCCXY_SL336566	2	0	0	0	1	0
haib18CEM5453_HMC2KCCXY_SL336567	2	2	0	0	NA	NA
haib18CEM5453_HMC2KCCXY_SL336568	17	8	0	1	21	0
haib18CEM5453_HMC2KCCXY_SL336569	4	3	0	0	2	0
haib18CEM5453_HMC2KCCXY_SL336570	18	9	0	0	27	0
haib18CEM5453_HMC2KCCXY_SL336571	2	2	0	0	1	0
haib18CEM5453_HMC2KCCXY_SL336572	9	5	0	0	5	0
haib18CEM5453_HMC2KCCXY_SL336573	2	2	1	0	2	0
haib18CEM5453_HMC2KCCXY_SL336574	4	2	0	0	18	0
haib18CEM5453_HMC2KCCXY_SL336575	4	2	0	1	6	0
haib18CEM5453_HMC2KCCXY_SL336576	2	1	0	0	3	0
haib18CEM5453_HMC2KCCXY_SL336577	5	2	0	0	11	0
haib18CEM5453_HMC2KCCXY_SL336578	6	5	0	2	13	0
haib18CEM5453_HMC2KCCXY_SL336579	13	9	0	1	16	0
haib18CEM5453_HMC2KCCXY_SL336580	2	0	0	0	NA	NA
haib18CEM5453_HMC2KCCXY_SL336581	2	0	0	0	NA	NA
haib18CEM5453_HMC2KCCXY_SL336582	13	9	2	0	15	1
haib18CEM5453_HMC2KCCXY_SL336583	13	11	1	1	18	1
haib18CEM5453_HMC2KCCXY_SL336584	8	6	1	0	16	2
haib18CEM5453_HMC2KCCXY_SL336585	8	7	1	0	10	0
haib18CEM5453_HMC2KCCXY_SL336586	11	4	0	0	10	0
haib18CEM5453_HMC2KCCXY_SL336587	3	2	0	0	1	0
haib18CEM5453_HMC2KCCXY_SL336588	9	4	0	0	12	0
haib18CEM5453_HMC2KCCXY_SL336589	4	4	2	0	14	0
haib18CEM5453_HMC2KCCXY_SL336590	6	4	1	0	9	0
haib18CEM5453_HMC2KCCXY_SL336591	8	6	1	0	7	0
haib18CEM5453_HMC2KCCXY_SL336592	13	7	0	0	15	0
haib18CEM5453_HMC2KCCXY_SL336593	5	2	0	0	13	0
haib18CEM5453_HMC2KCCXY_SL336594	8	5	0	0	19	1
haib18CEM5453_HMC2KCCXY_SL336595	5	3	0	0	6	0
haib18CEM5453_HMC2KCCXY_SL336596	3	2	0	0	NA	NA
haib18CEM5453_HMC2KCCXY_SL336597	6	4	0	0	6	0
haib18CEM5453_HMC2KCCXY_SL336598	5	3	0	0	6	0
haib18CEM5453_HMC2KCCXY_SL336599	3	0	0	0	NA	NA
haib18CEM5453_HMC2KCCXY_SL336600	8	5	0	0	3	0
haib18CEM5453_HMC2KCCXY_SL336601	2	2	0	0	7	0
haib18CEM5453_HMC2KCCXY_SL336602	2	2	0	1	NA	NA
haib18CEM5453_HMC2KCCXY_SL336603	2	2	0	0	2	0
haib18CEM5453_HMC2KCCXY_SL336604	3	2	0	0	2	0
haib18CEM5453_HMC2KCCXY_SL336605	5	2	0	0	9	0
haib18CEM5453_HMC2KCCXY_SL336606	3	2	0	0	6	0
haib18CEM5453_HMC2KCCXY_SL336607	2	2	0	0	NA	NA
haib18CEM5453_HMC2KCCXY_SL336608	6	2	0	0	7	0
haib18CEM5453_HMC2KCCXY_SL336609	6	5	2	0	10	0
haib18CEM5453_HMC2KCCXY_SL336610	2	2	0	0	NA	NA
haib18CEM5453_HMC2KCCXY_SL336611	4	3	0	0	5	0
haib18CEM5453_HMC2KCCXY_SL336612	5	3	0	0	3	0
haib18CEM5453_HMC2KCCXY_SL336613	5	3	0	0	4	0
haib18CEM5453_HMC2KCCXY_SL336614	10	6	1	1	20	0
haib18CEM5453_HMC2KCCXY_SL336615	5	3	0	0	13	0
haib18CEM5453_HMC2KCCXY_SL336616	9	6	0	0	6	0
haib18CEM5453_HMC2KCCXY_SL336617	7	5	1	0	9	0
haib18CEM5453_HMC2KCCXY_SL336618	5	2	0	0	4	0
haib18CEM5453_HMC2KCCXY_SL336619	2	2	0	1	2	0
haib18CEM5453_HMC2KCCXY_SL336620	11	6	0	1	27	1
haib18CEM5453_HMC2KCCXY_SL336621	4	2	1	0	5	0
haib18CEM5453_HMC2KCCXY_SL336622	14	9	0	1	36	2
haib18CEM5453_HMC2KCCXY_SL336623	5	3	0	0	7	0
haib18CEM5453_HMC2KCCXY_SL336624	4	2	1	0	4	0
haib18CEM5453_HMC2KCCXY_SL336625	2	1	0	1	NA	NA
haib18CEM5453_HMC2KCCXY_SL336626	2	1	0	0	5	0
haib18CEM5453_HMC2KCCXY_SL336627	12	6	0	1	21	1
haib18CEM5453_HMC2KCCXY_SL336628	17	13	0	1	23	1
haib18CEM5453_HMC2KCCXY_SL336629	6	4	0	0	11	1
haib18CEM5453_HMC2KCCXY_SL336630	2	0	0	0	4	0
haib18CEM5453_HMC2KCCXY_SL336631	2	0	0	0	NA	NA
haib18CEM5453_HMC2KCCXY_SL336632	2	1	0	0	NA	NA
haib18CEM5453_HMC2KCCXY_SL336633	2	0	0	0	NA	NA
haib18CEM5453_HMC2KCCXY_SL336634	11	5	0	0	20	1
haib18CEM5453_HMC2KCCXY_SL336635	3	2	0	0	4	0
haib18CEM5453_HMC2KCCXY_SL336636	7	4	0	0	5	1
haib18CEM5453_HMC2KCCXY_SL336637	7	5	0	0	3	0
haib18CEM5453_HMC2KCCXY_SL336638	10	6	0	0	14	0
haib18CEM5453_HMC2KCCXY_SL336639	4	2	0	0	4	1
haib18CEM5453_HMC2KCCXY_SL336640	4	3	0	0	3	0
haib18CEM5453_HMC2KCCXY_SL336641	6	3	1	0	7	0
haib18CEM5453_HMC2KCCXY_SL336642	2	1	0	0	1	0
haib18CEM5453_HMC2KCCXY_SL336643	8	4	0	0	11	0
haib18CEM5453_HMC2KCCXY_SL336644	10	6	0	0	14	0
haib18CEM5453_HMC2KCCXY_SL336645	1	1	0	0	NA	NA
haib18CEM5453_HMC2KCCXY_SL336646	2	2	0	1	3	0
haib18CEM5453_HMC2KCCXY_SL336647	5	3	0	0	5	0
haib18CEM5453_HMC2KCCXY_SL336648	7	3	0	0	8	0
haib18CEM5453_HMC2KCCXY_SL336649	7	3	1	0	6	1
haib18CEM5453_HMC2KCCXY_SL336650	10	8	0	0	18	5
haib18CEM5453_HMC2KCCXY_SL336651	6	2	0	0	6	0
haib18CEM5453_HMC2KCCXY_SL336652	8	6	1	0	3	0
haib18CEM5453_HMC2KCCXY_SL336653	5	4	0	1	2	0
haib18CEM5453_HMC2KCCXY_SL336654	10	7	0	0	7	0
haib18CEM5453_HMC2KCCXY_SL336655	7	6	0	0	7	0
haib18CEM5453_HMC2KCCXY_SL336656	5	3	0	0	5	0
haib18CEM5453_HMC2KCCXY_SL336657	2	1	0	0	NA	NA
haib18CEM5453_HMC2KCCXY_SL336658	6	3	1	0	4	0
haib18CEM5453_HMC2KCCXY_SL336659	2	2	0	0	NA	NA
haib18CEM5453_HMC2KCCXY_SL336660	6	4	0	0	4	0
haib18CEM5453_HMC2KCCXY_SL336661	9	6	0	0	6	0
haib18CEM5453_HMC2KCCXY_SL336663	5	4	0	0	4	0
haib18CEM5453_HMC2KCCXY_SL336664	3	2	0	0	2	0
haib18CEM5453_HMC2KCCXY_SL336666	8	5	0	0	11	4
haib18CEM5453_HMC2KCCXY_SL336667	2	0	0	0	NA	NA
haib18CEM5453_HMC2KCCXY_SL336668	2	0	0	0	NA	NA
haib18CEM5453_HMC2KCCXY_SL336669	4	3	0	1	9	0
haib18CEM5453_HMC2KCCXY_SL336670	7	5	0	0	5	0
haib18CEM5453_HMC2KCCXY_SL336671	2	1	0	0	NA	NA
haib18CEM5453_HMC2KCCXY_SL336673	1	1	0	0	NA	NA
haib18CEM5453_HMC2KCCXY_SL336674	2	2	0	0	2	0
haib18CEM5453_HMC2KCCXY_SL336676	3	2	0	0	2	0
haib18CEM5453_HMC2KCCXY_SL336677	2	2	0	0	2	0
haib18CEM5453_HMC2KCCXY_SL336678	2	2	0	1	3	0
haib18CEM5453_HMC2KCCXY_SL336679	9	6	0	0	9	0
haib18CEM5453_HMC2KCCXY_SL336680	2	1	0	0	NA	NA
haib18CEM5453_HMC2KCCXY_SL336681	9	4	0	0	16	0
haib18CEM5453_HMC2KCCXY_SL336683	5	3	0	0	10	0
haib18CEM5453_HMC2KCCXY_SL336684	2	0	0	0	NA	NA
haib18CEM5453_HMC2KCCXY_SL336686	2	1	0	1	1	0
haib18CEM5453_HMC2KCCXY_SL336687	10	5	0	0	11	0
haib18CEM5453_HMC2KCCXY_SL336688	7	4	0	1	11	1
haib18CEM5453_HMC2KCCXY_SL336689	9	5	1	0	13	0
haib18CEM5453_HMC2KCCXY_SL336690	14	6	0	0	17	0
haib18CEM5453_HMC2KCCXY_SL336691	12	10	0	1	12	0
haib18CEM5453_HMC2KCCXY_SL336692	10	4	1	0	15	0
haib18CEM5453_HMC2KCCXY_SL336693	10	7	0	0	12	0
haib18CEM5453_HMC2KCCXY_SL336694	13	10	0	0	17	1
haib18CEM5453_HMC2KCCXY_SL336695	9	7	1	0	14	1
haib18CEM5453_HMC2KCCXY_SL336696	6	3	0	0	13	0
haib18CEM5453_HMC2KCCXY_SL336697	13	6	1	0	15	0
haib18CEM5453_HMC2KCCXY_SL336699	12	7	1	0	15	0
haib18CEM5453_HMC2KCCXY_SL336700	4	3	0	0	11	0
haib18CEM5453_HMC2KCCXY_SL336701	9	6	0	0	13	0
haib18CEM5453_HMC2KCCXY_SL336702	13	8	0	0	11	0
haib18CEM5453_HMC2KCCXY_SL336703	13	9	1	1	13	0
haib18CEM5453_HMC2KCCXY_SL336704	4	4	0	0	9	0
haib18CEM5453_HMC2KCCXY_SL336705	6	3	0	0	12	0
haib18CEM5453_HMC2KCCXY_SL336706	6	4	0	0	8	0
haib18CEM5453_HMC2KCCXY_SL336707	4	2	0	0	15	0
haib18CEM5453_HMC2KCCXY_SL336708	2	2	0	0	4	0
haib18CEM5453_HMC2KCCXY_SL336709	6	2	0	0	5	0
haib18CEM5453_HMC2KCCXY_SL336710	4	3	0	0	5	0
haib18CEM5453_HMC2KCCXY_SL336711	11	6	0	0	5	0
haib18CEM5453_HMC2KCCXY_SL336712	8	7	0	0	10	0
haib18CEM5453_HMC2KCCXY_SL336713	2	1	0	0	NA	NA
haib18CEM5453_HMC2KCCXY_SL336714	5	3	0	1	13	0
haib18CEM5453_HMC2KCCXY_SL336715	4	4	0	0	12	0
haib18CEM5453_HMC2KCCXY_SL336716	6	4	0	0	12	0
haib18CEM5453_HMC2KCCXY_SL336717	5	3	1	0	10	0
haib18CEM5453_HMC2KCCXY_SL336718	3	1	0	0	9	0
haib18CEM5453_HMC2KCCXY_SL336719	2	0	0	0	8	0
haib18CEM5453_HMC2KCCXY_SL336720	2	0	0	0	17	0
haib18CEM5453_HMC2KCCXY_SL336721	3	2	0	0	3	0
haib18CEM5453_HMC2KCCXY_SL336722	4	3	0	0	8	0
haib18CEM5453_HMC2KCCXY_SL336723	8	5	1	0	11	0
haib18CEM5453_HMC2KCCXY_SL336724	2	0	0	0	10	0
haib18CEM5453_HMC2KCCXY_SL336725	2	1	0	0	11	0
haib18CEM5453_HMC2KCCXY_SL336726	3	1	0	0	NA	NA
haib18CEM5453_HMC2KCCXY_SL336727	2	1	0	0	1	0
haib18CEM5453_HMC2KCCXY_SL336728	2	0	0	0	1	0
haib18CEM5453_HMC2KCCXY_SL336729	3	2	0	0	3	0
haib18CEM5453_HMC2KCCXY_SL336730	4	3	0	1	6	0
haib18CEM5453_HMC2KCCXY_SL336731	3	1	0	0	8	0
haib18CEM5453_HMC2KCCXY_SL336732	3	2	0	0	NA	NA
haib18CEM5453_HMC2KCCXY_SL336733	2	1	0	0	NA	NA
haib18CEM5453_HMC2KCCXY_SL336734	2	0	0	0	NA	NA
haib18CEM5453_HMC2KCCXY_SL336735	2	0	0	0	NA	NA
haib18CEM5453_HMC2KCCXY_SL336736	4	1	0	0	11	0
haib18CEM5453_HMC2KCCXY_SL336737	7	6	0	1	12	0
haib18CEM5453_HMC2KCCXY_SL336738	2	1	0	0	2	0
haib18CEM5453_HMC2KCCXY_SL336739	2	0	0	0	1	0
haib18CEM5453_HMC2KCCXY_SL336740	2	2	0	0	NA	NA
haib18CEM5453_HMC2KCCXY_SL336741	2	0	0	0	14	0
haib18CEM5453_HMC2KCCXY_SL336742	2	1	0	0	2	0
haib18CEM5453_HMC2KCCXY_SL336743	10	9	0	0	20	0
haib18CEM5453_HMC2KCCXY_SL336744	2	1	0	0	1	0
haib18CEM5453_HMC2KCCXY_SL336745	7	6	0	0	15	0
haib18CEM5453_HMC2KCCXY_SL336747	3	1	0	0	6	0
haib18CEM5453_HMC2KCCXY_SL336748	2	0	0	0	NA	NA
haib18CEM5453_HMC2KCCXY_SL336749	2	1	0	0	NA	NA
haib18CEM5453_HMC2KCCXY_SL336750	2	0	0	0	NA	NA
haib18CEM5453_HMC2KCCXY_SL336751	9	8	1	1	20	0
haib18CEM5453_HMC2KCCXY_SL336752	6	5	1	0	11	0
haib18CEM5453_HMC2KCCXY_SL336753	4	2	0	0	17	0
haib18CEM5453_HMC2KCCXY_SL336754	4	4	1	0	10	0
haib18CEM5453_HMC2KCCXY_SL336755	6	3	1	0	11	0
haib18CEM5453_HMC2KCCXY_SL336756	4	2	0	0	8	0
haib18CEM5453_HMC2KCCXY_SL336757	4	3	0	0	10	0
haib18CEM5453_HMC2KCCXY_SL336758	2	0	0	0	NA	NA
haib18CEM5453_HMC2KCCXY_SL336759	3	1	0	0	3	0
haib18CEM5453_HMC2KCCXY_SL336760	3	2	0	0	4	0
haib18CEM5453_HMC2KCCXY_SL336761	7	5	0	0	8	0
haib18CEM5453_HMC2KCCXY_SL336762	3	2	0	0	8	0
haib18CEM5453_HMC2KCCXY_SL336763	4	1	0	0	6	0
haib18CEM5453_HMC2KCCXY_SL336764	8	5	0	1	13	0
haib18CEM5453_HMC2KCCXY_SL336765	11	5	2	0	21	0
haib18CEM5453_HMC2KCCXY_SL336766	5	3	1	0	7	0
haib18CEM5453_HMC2KCCXY_SL336767	4	2	0	1	5	0
haib18CEM5453_HMC2KCCXY_SL336768	8	7	1	0	17	1
haib18CEM5453_HMC2KCCXY_SL336769	2	1	0	0	NA	NA
haib18CEM5453_HMC2KCCXY_SL336770	8	6	2	0	17	0
haib18CEM5453_HMC2KCCXY_SL336771	9	7	0	0	17	1
haib18CEM5453_HMC2KCCXY_SL336772	9	7	0	0	17	1
haib18CEM5453_HMC2KCCXY_SL336773	9	8	0	0	16	0
haib18CEM5453_HMC2KCCXY_SL336774	9	6	0	0	14	0
haib18CEM5453_HMC2KCCXY_SL336775	4	3	0	0	9	0
haib18CEM5453_HMC2KCCXY_SL336776	8	7	1	0	18	0
haib18CEM5453_HMC2KCCXY_SL336777	4	0	0	0	3	0
haib18CEM5453_HMC2KCCXY_SL336778	7	6	1	0	13	0
haib18CEM5453_HMC2KCCXY_SL336779	8	6	0	0	11	1
haib18CEM5453_HMC2KCCXY_SL336781	10	8	1	1	19	0
haib18CEM5453_HMC2KCCXY_SL336782	11	9	1	0	16	2
haib18CEM5453_HMC2KCCXY_SL336783	11	7	1	0	14	0
haib18CEM5453_HMC2KCCXY_SL336784	6	3	0	0	10	0
haib18CEM5453_HMC2KCCXY_SL336785	2	1	0	1	NA	NA
haib18CEM5453_HMC2KCCXY_SL336786	4	3	0	0	7	0
haib18CEM5453_HMC2KCCXY_SL336787	2	1	0	0	1	0
haib18CEM5453_HMC2KCCXY_SL336788	3	0	0	0	NA	NA
haib18CEM5453_HMC2KCCXY_SL336789	2	0	0	0	NA	NA
haib18CEM5453_HMC2KCCXY_SL336790	2	1	0	0	NA	NA
haib18CEM5453_HMC2KCCXY_SL336791	2	1	0	0	4	0
haib18CEM5453_HMC2KCCXY_SL336792	2	2	0	1	NA	NA
haib18CEM5453_HMC2KCCXY_SL336793	4	1	0	0	14	0
haib18CEM5453_HMC2KCCXY_SL336794	4	3	0	0	3	0
haib18CEM5453_HMC2KCCXY_SL336795	2	1	0	0	NA	NA
haib18CEM5453_HMC2KCCXY_SL336796	2	1	0	0	NA	NA
haib18CEM5453_HMC2KCCXY_SL336797	2	1	0	0	NA	NA
haib18CEM5453_HMC2KCCXY_SL336798	6	5	0	0	3	0
haib18CEM5453_HMC2KCCXY_SL336799	3	3	0	0	3	0
haib18CEM5453_HMC2KCCXY_SL336800	2	0	0	0	NA	NA
haib18CEM5453_HMC2KCCXY_SL336801	4	4	0	0	3	0
haib18CEM5453_HMC2KCCXY_SL336802	6	4	0	0	3	0
haib18CEM5453_HMC2KCCXY_SL336803	4	1	0	0	8	0
haib18CEM5453_HMC2KCCXY_SL336804	5	3	0	0	4	0
haib18CEM5453_HMC2KCCXY_SL336806	2	0	0	0	7	0
haib18CEM5453_HMC2KCCXY_SL336807	2	1	0	0	NA	NA
haib18CEM5453_HMC2KCCXY_SL336808	5	4	0	1	21	0
haib18CEM5453_HMC2KCCXY_SL336810	5	2	0	0	1	0
haib18CEM5453_HMC2KCCXY_SL336811	2	2	0	0	NA	NA
haib18CEM5453_HMC2KCCXY_SL336812	2	1	0	0	NA	NA
haib18CEM5453_HMC2KCCXY_SL336813	5	4	0	0	11	0
haib18CEM5453_HMC2KCCXY_SL336815	2	1	0	0	2	0
haib18CEM5453_HMC2KCCXY_SL336816	2	2	0	0	1	0
haib18CEM5453_HMC2KCCXY_SL336817	5	3	0	0	4	0
haib18CEM5453_HMC2KCCXY_SL336818	2	2	0	0	NA	NA
haib18CEM5453_HMC2KCCXY_SL336819	3	2	0	0	3	0
haib18CEM5453_HMC2KCCXY_SL336820	7	3	0	0	12	0
haib18CEM5453_HMC2KCCXY_SL336821	5	3	0	0	8	1
haib18CEM5453_HMC2KCCXY_SL336822	6	3	0	0	3	0
haib18CEM5453_HMC2KCCXY_SL336823	2	1	0	0	NA	NA
haib18CEM5453_HMC2KCCXY_SL336824	4	2	0	0	1	0
haib18CEM5453_HMC2KCCXY_SL336825	2	1	0	0	5	0
haib18CEM5453_HMC2KCCXY_SL336826	11	5	1	2	22	1
haib18CEM5453_HMC2KCCXY_SL336827	6	4	0	0	10	0
haib18CEM5453_HMC2KCCXY_SL336828	5	4	0	0	14	0
haib18CEM5453_HMC2KCCXY_SL336829	4	3	0	0	NA	NA
haib18CEM5453_HMC2KCCXY_SL336831	4	3	0	0	4	0
haib18CEM5453_HMC2KCCXY_SL336832	5	4	1	0	10	0
haib18CEM5453_HMC2KCCXY_SL336833	7	4	0	1	14	0
haib18CEM5453_HMC2KCCXY_SL336834	6	3	0	0	6	3
haib18CEM5453_HMC2KCCXY_SL336835	3	2	0	0	2	0
haib18CEM5453_HMC2KCCXY_SL336836	3	1	0	0	NA	NA
haib18CEM5453_HMC2KCCXY_SL336837	3	2	0	1	NA	NA
haib18CEM5453_HMC2KCCXY_SL336838	3	2	0	0	2	0
haib18CEM5453_HMC2KCCXY_SL336839	5	1	0	0	4	0
haib18CEM5453_HMC2KCCXY_SL336840	6	4	0	0	6	0
haib18CEM5453_HMC2KCCXY_SL336842	4	3	0	0	3	0
haib18CEM5453_HMCMJCCXY_SL336234	4	3	0	0	9	0
haib18CEM5453_HMCMJCCXY_SL336235	12	5	1	0	16	1
haib18CEM5453_HMCMJCCXY_SL336236	3	2	0	0	4	0
haib18CEM5453_HMCMJCCXY_SL336237	9	7	0	0	7	0
haib18CEM5453_HMCMJCCXY_SL336238	12	5	0	0	20	1
haib18CEM5453_HMCMJCCXY_SL336239	5	3	0	0	8	0
haib18CEM5453_HMCMJCCXY_SL336240	3	0	0	0	16	0
haib18CEM5453_HMCMJCCXY_SL336241	6	4	0	0	3	0
haib18CEM5453_HMCMJCCXY_SL336242	10	4	0	1	17	0
haib18CEM5453_HMCMJCCXY_SL336243	8	3	0	1	16	0
haib18CEM5453_HMCMJCCXY_SL336244	4	3	0	0	1	0
haib18CEM5453_HMCMJCCXY_SL336245	3	1	0	0	2	0
haib18CEM5453_HMCMJCCXY_SL336246	7	6	0	0	8	0
haib18CEM5453_HMCMJCCXY_SL336247	9	5	0	1	7	0
haib18CEM5453_HMCMJCCXY_SL336248	1	1	0	0	NA	NA
haib18CEM5453_HMGTJCCXY_SL342594	2	1	0	0	0	0
haib18CEM5453_HMGTJCCXY_SL342595	2	1	0	0	0	0
haib18CEM5453_HMGTJCCXY_SL342596	2	1	0	0	9	0
haib18CEM5453_HMGTJCCXY_SL342597	2	1	1	0	5	0
haib18CEM5453_HMGTJCCXY_SL342598	7	3	0	0	26	2
haib18CEM5453_HMGTJCCXY_SL342599	3	1	0	0	19	0
haib18CEM5453_HMGTJCCXY_SL342600	2	1	0	0	6	0
haib18CEM5453_HMGTJCCXY_SL342601	2	2	1	0	18	0
haib18CEM5453_HMGTJCCXY_SL342602	2	2	0	0	12	2
haib18CEM5453_HMGTJCCXY_SL342604	3	0	0	0	17	0
haib18CEM5453_HMGTJCCXY_SL342605	2	1	0	0	1	0
haib18CEM5453_HMGTJCCXY_SL342606	3	3	0	1	0	0
haib18CEM5453_HMGTJCCXY_SL342607	2	1	0	0	3	0
haib18CEM5453_HMGTJCCXY_SL342608	3	3	0	1	19	0
haib18CEM5453_HMGTJCCXY_SL342609	22	8	1	0	73	0
haib18CEM5453_HMGW3CCXY_SL342355	2	2	0	0	9	1
haib18CEM5453_HMGW3CCXY_SL342356	2	2	0	0	4	0
haib18CEM5453_HMGW3CCXY_SL342357	2	1	0	0	9	0
haib18CEM5453_HMGW3CCXY_SL342358	2	1	0	0	0	0
haib18CEM5453_HMGW3CCXY_SL342359	2	1	0	0	8	0
haib18CEM5453_HMGW3CCXY_SL342360	2	1	0	0	5	0
haib18CEM5453_HMGW3CCXY_SL342361	2	1	0	0	5	0
haib18CEM5453_HMGW3CCXY_SL342362	2	1	0	0	5	0
haib18CEM5453_HMGW3CCXY_SL342524	2	2	0	0	NA	NA
haib18CEM5453_HMGW3CCXY_SL342525	2	2	0	0	NA	NA
haib18CEM5453_HMGW3CCXY_SL342526	2	2	0	0	NA	NA
haib18CEM5453_HMGW3CCXY_SL342527	2	2	0	0	NA	NA
haib18CEM5453_HMGW3CCXY_SL342528	2	1	0	0	NA	NA
haib18CEM5453_HMGW3CCXY_SL342529	5	4	0	0	10	0
haib18CEM5453_HMGW3CCXY_SL342530	7	4	0	2	3	0
haib18CEM5453_HMGW3CCXY_SL342531	3	3	0	1	3	0
haib18CEM5453_HMGW3CCXY_SL342532	4	2	0	0	16	1
haib18CEM5453_HMGW3CCXY_SL342533	4	3	0	0	13	0
haib18CEM5453_HMGW3CCXY_SL342534	2	1	0	0	NA	NA
haib18CEM5453_HMGW3CCXY_SL342535	2	2	0	0	2	0
haib18CEM5453_HMGW3CCXY_SL342537	2	1	0	0	12	0
haib18CEM5453_HMGW3CCXY_SL342538	4	3	0	0	3	0
haib18CEM5453_HMGW3CCXY_SL342539	5	2	0	0	5	0
haib18CEM5453_HMGW3CCXY_SL342540	7	4	0	0	12	0
haib18CEM5453_HMGW3CCXY_SL342541	5	1	0	0	NA	NA
haib18CEM5453_HMGW3CCXY_SL342543	2	2	0	0	24	0
haib18CEM5453_HMGW3CCXY_SL342544	4	3	0	0	7	0
haib18CEM5453_HMGW3CCXY_SL342545	3	2	0	0	NA	NA
haib18CEM5453_HMGW3CCXY_SL342546	3	1	0	0	4	0
haib18CEM5453_HMGW3CCXY_SL342547	7	5	0	0	15	0
haib18CEM5453_HMGW3CCXY_SL342548	9	7	0	1	19	4
haib18CEM5453_HMGW3CCXY_SL342549	6	4	0	0	7	0
haib18CEM5453_HMGW3CCXY_SL342550	2	1	0	0	3	0
haib18CEM5453_HMGW3CCXY_SL342551	3	2	0	0	2	0
haib18CEM5453_HMGW3CCXY_SL342552	2	2	0	0	2	0
haib18CEM5453_HMGW3CCXY_SL342553	1	0	0	0	NA	NA
haib18CEM5453_HMGW3CCXY_SL342554	3	3	0	1	2	0
haib18CEM5453_HMGW3CCXY_SL342594	2	1	0	0	2	0
haib18CEM5453_HMGW3CCXY_SL342595	2	0	0	0	1	0
haib18CEM5453_HMGW3CCXY_SL342596	3	1	0	0	14	0
haib18CEM5453_HMGW3CCXY_SL342597	2	2	0	0	4	0
haib18CEM5453_HMGW3CCXY_SL342598	10	4	0	0	27	2
haib18CEM5453_HMGW3CCXY_SL342599	3	3	0	1	23	0
haib18CEM5453_HMGW3CCXY_SL342600	2	1	0	0	2	0
haib18CEM5453_HMGW3CCXY_SL342601	2	2	0	0	17	0
haib18CEM5453_HMGW3CCXY_SL342602	3	1	0	0	18	3
haib18CEM5453_HMGW3CCXY_SL342603	9	6	0	0	75	0
haib18CEM5453_HMGW3CCXY_SL342604	3	1	0	1	16	0
haib18CEM5453_HMGW3CCXY_SL342605	2	2	0	0	4	0
haib18CEM5453_HMGW3CCXY_SL342606	2	1	0	1	1	0
haib18CEM5453_HMGW3CCXY_SL342607	2	1	0	0	2	0
haib18CEM5453_HMGW3CCXY_SL342608	3	3	0	0	29	0
haib18CEM5453_HMGW3CCXY_SL342609	27	16	2	2	75	0
haib18CEM5453_HNHKFCCXY_SL345424	4	1	0	1	10	0
haib18CEM5453_HNHKFCCXY_SL345425	5	2	0	0	16	0
haib18CEM5453_HNHKFCCXY_SL345426	6	2	0	0	19	0
haib18CEM5453_HNHKFCCXY_SL345427	3	0	0	0	11	0
haib18CEM5453_HNHKFCCXY_SL345428	6	1	0	0	17	0
haib18CEM5453_HNHKFCCXY_SL345429	4	1	0	0	9	0
haib18CEM5453_HNHKFCCXY_SL345430	4	2	0	0	21	0
haib18CEM5453_HNHKFCCXY_SL345431	4	1	0	0	17	0
haib18CEM5453_HNHKFCCXY_SL345433	3	0	0	0	9	0
haib18CEM5453_HNHKFCCXY_SL345434	3	1	0	0	15	0
haib18CEM5453_HNHKFCCXY_SL345435	4	0	0	0	16	0
haib18CEM5453_HNHKFCCXY_SL345436	4	3	0	0	18	0
haib18CEM5453_HNHKFCCXY_SL345437	3	0	0	0	13	0
haib18CEM5453_HNHKFCCXY_SL345438	4	1	0	0	18	0
haib18CEM5453_HNHKFCCXY_SL345439	4	0	0	0	13	0
haib18CEM5453_HNHKFCCXY_SL345440	17	10	1	0	16	0
haib18CEM5453_HNHKFCCXY_SL345441	6	3	0	0	4	0
haib18CEM5453_HNHKFCCXY_SL345442	16	5	0	0	18	0
haib18CEM5453_HNHKFCCXY_SL345443	23	7	0	1	23	0
haib18CEM5453_HNHKFCCXY_SL345444	17	9	0	0	13	0
haib18CEM5453_HNHKFCCXY_SL345445	24	9	0	0	16	0
haib18CEM5453_HNHKFCCXY_SL345446	27	15	0	0	15	0
haib18CEM5453_HNHKFCCXY_SL345447	21	10	0	0	13	0
haib18CEM5453_HNHKFCCXY_SL345448	22	8	0	0	14	0
haib18CEM5453_HNHKFCCXY_SL345449	15	6	0	0	8	0
haib18CEM5453_HNHKFCCXY_SL345450	2	0	0	0	2	0
haib18CEM5453_HNHKFCCXY_SL345451	4	0	0	0	10	0
haib18CEM5453_HNHKFCCXY_SL345452	3	0	0	0	14	0
haib18CEM5453_HNHKFCCXY_SL345453	4	0	0	0	14	0
haib18CEM5453_HNHKFCCXY_SL345454	4	0	0	0	9	0
haib18CEM5453_HNHKFCCXY_SL345455	3	0	0	0	1	0
haib18CEM5453_HNHKFCCXY_SL345456	8	3	0	1	6	0
haib18CEM5453_HNHKFCCXY_SL345457	12	8	0	0	3	0
haib18CEM5453_HNHKFCCXY_SL345458	17	9	0	0	10	0
haib18CEM5453_HNHKFCCXY_SL345459	20	12	0	1	8	0
haib18CEM5453_HNHKFCCXY_SL345461	11	6	0	1	13	0
haib18CEM5453_HNHKFCCXY_SL345462	6	2	0	0	8	0
haib18CEM5453_HNHKFCCXY_SL345463	6	3	0	0	77	0
haib18CEM5453_HNHKFCCXY_SL345464	7	1	0	0	12	0
haib18CEM5453_HNHKFCCXY_SL345465	8	3	0	0	3	0
haib18CEM5453_HNHKFCCXY_SL345466	11	3	0	0	6	0
haib18CEM5453_HNHKFCCXY_SL345467	18	8	0	0	9	0
haib18CEM5453_HNHKFCCXY_SL345468	9	3	0	0	3	0
haib18CEM5453_HNHKFCCXY_SL345469	26	7	0	0	14	0
haib18CEM5453_HNHKFCCXY_SL345470	4	0	0	0	17	0
haib18CEM5453_HNHKFCCXY_SL345471	3	1	0	1	13	0
haib18CEM5453_HNHKFCCXY_SL345472	4	2	0	0	18	0
haib18CEM5453_HNHKFCCXY_SL345473	3	1	0	0	15	0
haib18CEM5453_HNHKFCCXY_SL345474	4	1	0	0	20	0
haib18CEM5453_HNHKFCCXY_SL345475	5	2	0	0	18	0
haib18CEM5453_HNHKFCCXY_SL345476	4	2	0	0	17	0
haib18CEM5453_HNHKFCCXY_SL345477	3	0	0	0	11	0
haib18CEM5453_HNHKFCCXY_SL345478	5	3	0	0	16	0
haib18CEM5453_HNHKFCCXY_SL345479	4	1	0	0	15	0
haib18CEM5453_HNHKFCCXY_SL345480	10	6	0	1	15	0
haib18CEM5453_HNHKFCCXY_SL345481	10	7	0	0	6	0
haib18CEM5453_HNHKFCCXY_SL345482	8	5	0	0	8	0
haib18CEM5453_HNHKFCCXY_SL345483	13	7	0	1	17	0
haib18CEM5453_HNHKFCCXY_SL345484	12	7	0	0	12	0
haib18CEM5453_HNHKFCCXY_SL345485	5	1	0	0	1	0
haib18CEM5453_HNHKFCCXY_SL345486	2	0	0	0	NA	NA
haib18CEM5453_HNHKFCCXY_SL345487	2	0	0	0	NA	NA
haib18CEM5453_HNHKFCCXY_SL345488	2	0	0	0	1	0
haib18CEM5453_HNHKFCCXY_SL345489	3	2	0	1	2	0
haib18CEM5453_HNHKFCCXY_SL345490	2	0	0	0	4	0
haib18CEM5453_HNHKFCCXY_SL345491	2	1	0	0	16	0
haib18CEM5453_HNHKFCCXY_SL345492	3	2	0	0	17	0
haib18CEM5453_HNHKFCCXY_SL345493	4	1	0	0	27	0
haib18CEM5453_HNHKFCCXY_SL345494	4	1	0	0	17	0
haib18CEM5453_HNHKFCCXY_SL345495	3	1	0	0	8	0
haib18CEM5453_HNHKFCCXY_SL345496	5	4	0	0	20	0
haib18CEM5453_HNHKFCCXY_SL345497	5	3	1	0	19	0
haib18CEM5453_HNHKFCCXY_SL345498	5	1	0	0	18	0
haib18CEM5453_HNHKFCCXY_SL345499	7	3	0	1	19	0
haib18CEM5453_HNHKFCCXY_SL345500	6	2	0	0	19	0
haib18CEM5453_HNHKFCCXY_SL345501	5	2	0	0	13	0
haib18CEM5453_HNHKFCCXY_SL345502	2	0	0	0	1	0
haib18CEM5453_HNHKFCCXY_SL345503	3	0	0	0	10	0
haib18CEM5453_HNHKFCCXY_SL345504	6	2	0	0	19	0
haib18CEM5453_HNHKFCCXY_SL345505	4	3	0	0	2	0
haib18CEM5453_HNHKFCCXY_SL345506	4	2	0	1	12	0
haib18CEM5453_HNHKFCCXY_SL345507	13	6	0	0	14	0
haib18CEM5453_HNHKFCCXY_SL345509	10	4	0	0	11	0
haib18CEM5453_HNHKFCCXY_SL345510	4	1	0	0	16	0
haib18CEM5453_HNHKFCCXY_SL345511	3	1	0	0	11	0
haib18CEM5453_HNHKFCCXY_SL345512	2	0	0	0	1	0
haib18CEM5453_HNHKFCCXY_SL345513	4	1	0	0	18	0
haib18CEM5453_HNHKFCCXY_SL345514	4	2	0	0	16	0
haib18CEM5453_HNHKFCCXY_SL345515	7	3	0	0	16	1
haib18CEM5453_HNHKFCCXY_SL345516	2	1	0	0	NA	NA
haib18CEM5453_HNHKFCCXY_SL345517	2	1	0	1	1	0
haib18CEM5453_HNHKFCCXY_SL345518	3	1	0	0	5	0
haib18CEM5453_HNHKFCCXY_SL345519	2	1	0	0	3	0
haib18CEM5453_HNHKFCCXY_SL345520	15	9	0	0	4	0
haib18CEM5453_HNHKFCCXY_SL345521	13	6	0	0	1	0
haib18CEM5453_HNHKFCCXY_SL345522	4	3	0	0	NA	NA
haib18CEM5453_HNHKFCCXY_SL345523	8	3	0	0	4	0
haib18CEM5453_HNHKFCCXY_SL345524	8	2	0	0	4	0
haib18CEM5453_HNHKFCCXY_SL345525	2	0	0	0	NA	NA
haib18CEM5453_HNHKFCCXY_SL345526	3	0	0	0	2	0
haib18CEM5453_HNHKFCCXY_SL345527	2	0	0	0	1	0
haib18CEM5453_HNHKFCCXY_SL345528	11	3	0	0	9	0
haib18CEM5453_HNHKFCCXY_SL345529	7	0	0	0	4	0
haib18CEM5453_HNHKFCCXY_SL345530	7	5	0	0	3	0
haib18CEM5453_HNHKFCCXY_SL345531	8	2	0	0	2	0
haib18CEM5453_HNHKFCCXY_SL345532	29	13	0	0	31	0
haib18CEM5453_HNHKFCCXY_SL345533	10	5	0	0	6	0
haib18CEM5453_HNHKFCCXY_SL345534	4	0	0	0	45	0
haib18CEM5453_HNHKFCCXY_SL345535	2	0	0	0	2	0
haib18CEM5453_HNHKFCCXY_SL345536	9	7	0	0	14	0
haib18CEM5453_HNHKFCCXY_SL345537	18	6	0	0	14	0
haib18CEM5453_HNHKFCCXY_SL345538	25	14	0	2	29	0
haib18CEM5453_HNHKFCCXY_SL345539	10	7	0	0	9	0
haib18CEM5453_HNHKFCCXY_SL345540	11	8	0	0	7	0
haib18CEM5453_HNHKFCCXY_SL345541	3	0	0	0	11	0
haib18CEM5453_HNHKFCCXY_SL345542	2	1	0	0	5	0
haib18CEM5453_HNHKFCCXY_SL345543	3	0	0	0	8	0
haib18CEM5453_HNHKFCCXY_SL345544	3	2	0	0	1	0
haib18CEM5453_HNHKFCCXY_SL345545	3	2	0	0	6	0
haib18CEM5453_HNHKFCCXY_SL345546	4	0	0	0	3	0
haib18CEM5453_HNHKFCCXY_SL345547	2	1	0	0	NA	NA
haib18CEM5453_HNHKFCCXY_SL345548	2	1	0	0	NA	NA
haib18CEM5453_HNHKFCCXY_SL345549	5	2	0	0	9	0
haib18CEM5453_HNHKFCCXY_SL345550	2	0	0	0	NA	NA
haib18CEM5453_HNHKFCCXY_SL345551	3	1	0	1	NA	NA
haib18CEM5453_HNHKFCCXY_SL345552	2	1	0	0	NA	NA
haib18CEM5453_HNHKFCCXY_SL345553	4	2	0	0	5	0
haib18CEM5453_HNHKFCCXY_SL345554	6	5	1	0	5	0
haib18CEM5453_HNHKFCCXY_SL345555	4	2	0	0	NA	NA
haib18CEM5453_HNHKFCCXY_SL345556	7	4	0	1	1	0
haib18CEM5453_HNHKFCCXY_SL345557	5	4	0	1	9	0
haib18CEM5453_HNHKFCCXY_SL345558	17	6	0	0	12	0
haib18CEM5453_HNHKFCCXY_SL345559	2	0	0	0	9	0
haib18CEM5453_HNHKFCCXY_SL345560	4	1	0	0	6	0
haib18CEM5453_HNHKFCCXY_SL345561	2	1	0	0	7	0
haib18CEM5453_HNHKFCCXY_SL345562	5	2	0	0	9	0
haib18CEM5453_HNHKFCCXY_SL345563	6	3	0	0	8	0
haib18CEM5453_HNHKFCCXY_SL345564	2	1	0	0	2	0
haib18CEM5453_HNHKFCCXY_SL345565	4	0	0	0	9	0
haib18CEM5453_HNHKFCCXY_SL345566	12	5	0	0	11	0
haib18CEM5453_HNHKFCCXY_SL345567	6	0	0	0	8	0
haib18CEM5453_HNHKFCCXY_SL345568	5	2	0	1	14	0
haib18CEM5453_HNHKFCCXY_SL345570	3	2	0	0	4	0
haib18CEM5453_HNHKFCCXY_SL345571	3	2	0	0	9	0
haib18CEM5453_HNHKFCCXY_SL345574	18	7	0	0	9	0
haib18CEM5453_HNHKFCCXY_SL345575	31	13	0	1	15	0
haib18CEM5453_HNHKFCCXY_SL345576	2	0	0	0	24	0
haib18CEM5453_HNHKFCCXY_SL345577	2	0	0	0	13	0
haib18CEM5453_HNHKFCCXY_SL345578	2	2	0	0	26	0
haib18CEM5453_HNHKFCCXY_SL345579	2	0	0	0	30	0
haib18CEM5453_HNHKFCCXY_SL345580	2	0	0	0	15	0
haib18CEM5453_HNHKFCCXY_SL345581	4	1	0	0	10	0
haib18CEM5453_HNHKFCCXY_SL345582	10	3	1	1	17	0
haib18CEM5453_HNHKFCCXY_SL345583	22	11	0	0	7	0
haib18CEM5453_HNHKFCCXY_SL345584	3	0	0	0	NA	NA
haib18CEM5453_HNHKFCCXY_SL345585	14	7	0	0	6	0
haib18CEM5453_HNHKFCCXY_SL345586	15	8	0	0	9	0
haib18CEM5453_HNHKFCCXY_SL345588	5	3	0	0	4	0
haib18CEM5453_HNHKFCCXY_SL345589	4	2	0	0	13	0
haib18CEM5453_HNHKFCCXY_SL345590	6	4	0	0	10	0
haib18CEM5453_HNHKFCCXY_SL345591	18	9	0	0	7	0
haib18CEM5453_HNHKFCCXY_SL345592	10	6	0	0	9	0
haib18CEM5453_HNHKFCCXY_SL345593	13	5	0	0	12	0
haib18CEM5453_HNHKFCCXY_SL345594	27	10	1	0	27	0
haib18CEM5453_HNHKFCCXY_SL345595	23	10	0	0	25	0
haib18CEM5453_HNHKFCCXY_SL345597	5	2	0	0	10	0
haib18CEM5453_HNHKFCCXY_SL345598	2	1	0	0	1	0
haib18CEM5453_HNHKFCCXY_SL345599	27	10	0	0	16	0
haib18CEM5453_HNHKFCCXY_SL345600	7	3	0	0	7	0
haib18CEM5453_HNHKFCCXY_SL345602	3	1	0	0	9	0
haib18CEM5453_HNHKFCCXY_SL345604	3	2	0	0	3	0
haib18CEM5453_HNHKFCCXY_SL345605	4	0	0	0	2	0
haib18CEM5453_HNHKFCCXY_SL345606	3	1	0	0	NA	NA
haib18CEM5453_HNHKFCCXY_SL345607	33	13	0	3	18	0
haib18CEM5453_HNHKFCCXY_SL345608	2	1	0	0	1	0
haib18CEM5453_HNHKFCCXY_SL345609	3	1	0	0	4	0
haib18CEM5453_HNHKFCCXY_SL345611	6	5	0	0	8	0
haib18CEM5453_HNHKFCCXY_SL345612	2	0	0	0	1	0
haib18CEM5453_HNHKFCCXY_SL345613	17	8	0	0	11	0
haib18CEM5453_HNHKFCCXY_SL345614	3	1	0	0	1	0
haib18CEM5453_HNHKFCCXY_SL345615	4	1	0	0	3	0
haib18CEM5453_HNHKFCCXY_SL345903	6	3	0	0	2	0
haib18CEM5453_HNHKFCCXY_SL345904	16	6	0	1	28	0
haib18CEM5453_HNHKFCCXY_SL345905	3	1	0	0	5	0
haib18CEM5453_HNHKFCCXY_SL345907	9	3	0	0	8	0
haib18CEM5453_HNHKFCCXY_SL345908	2	0	0	0	NA	NA
haib18CEM5453_HNHKFCCXY_SL345909	8	4	0	1	8	0
haib18CEM5453_HNHKFCCXY_SL345910	2	2	0	0	3	0
haib18CEM5453_HNHKFCCXY_SL345911	10	5	0	1	9	0
haib18CEM5453_HNHKFCCXY_SL345912	7	3	0	0	10	0
haib18CEM5453_HNHKFCCXY_SL345913	3	0	0	0	NA	NA
haib18CEM5453_HNHKFCCXY_SL345914	11	4	0	2	15	0
haib18CEM5453_HNHKFCCXY_SL345915	8	2	0	0	14	0
haib18CEM5453_HNHKFCCXY_SL345916	8	3	0	1	10	0
haib18CEM5453_HNHKFCCXY_SL345917	3	1	0	0	NA	NA
haib18CEM5453_HNHKFCCXY_SL345918	9	5	1	0	14	0
haib18CEM5453_HNHKFCCXY_SL345919	18	8	0	1	20	0
haib18CEM5453_HNHKFCCXY_SL345920	2	1	0	0	3	0
haib18CEM5453_HNHKFCCXY_SL345921	20	6	0	0	22	0
haib18CEM5453_HNHKFCCXY_SL345922	9	2	0	0	NA	NA
haib18CEM5453_HNHKFCCXY_SL345923	3	1	0	0	NA	NA
haib18CEM5453_HNHKFCCXY_SL345924	2	1	0	0	2	0
haib18CEM5453_HNHKFCCXY_SL345925	3	1	0	0	4	0
haib18CEM5453_HNHKFCCXY_SL345926	4	2	0	0	4	0
haib18CEM5453_HNHKFCCXY_SL345927	9	3	0	1	10	0
haib18CEM5453_HNHKFCCXY_SL345928	3	0	0	0	3	0
haib18CEM5453_HNHKFCCXY_SL345930	5	3	0	1	14	0
haib18CEM5453_HNHKFCCXY_SL345931	8	4	0	1	10	1
haib18CEM5453_HNHKFCCXY_SL345932	4	2	0	0	3	0
haib18CEM5453_HNHKFCCXY_SL345933	4	1	0	0	3	0
haib18CEM5453_HNHKFCCXY_SL345934	4	2	0	0	5	0
haib18CEM5453_HNHKFCCXY_SL345935	4	2	0	0	2	0
haib18CEM5453_HNHKFCCXY_SL345936	10	3	0	1	13	0
haib18CEM5453_HNHKFCCXY_SL345937	2	1	0	0	2	0
haib18CEM5453_HNHKFCCXY_SL345938	2	0	0	0	2	0
haib18CEM5453_HNHKFCCXY_SL345939	4	1	0	0	3	0
haib18CEM5453_HNHKFCCXY_SL345940	5	2	0	0	5	0
haib18CEM5453_HNHKFCCXY_SL345941	8	3	0	2	12	0
haib18CEM5453_HNHKFCCXY_SL345942	2	1	0	0	NA	NA
haib18CEM5453_HNHKFCCXY_SL345943	2	1	0	0	3	0
haib18CEM5453_HNHKFCCXY_SL345944	8	6	0	0	1	0
haib18CEM5453_HNHKFCCXY_SL345945	10	3	0	0	14	0
haib18CEM5453_HNHKFCCXY_SL345946	21	8	0	0	23	0
haib18CEM5453_HNHKFCCXY_SL345947	6	3	0	1	5	0
haib18CEM5453_HNHKFCCXY_SL345948	2	1	0	0	2	0
haib18CEM5453_HNHKFCCXY_SL345949	2	2	0	0	NA	NA
haib18CEM5453_HNHKFCCXY_SL345950	13	5	1	0	17	0
haib18CEM5453_HNHKFCCXY_SL345951	10	2	0	0	2	0
haib18CEM5453_HNHKFCCXY_SL345952	4	1	0	0	4	0
haib18CEM5453_HNHKFCCXY_SL345953	3	1	0	0	4	0
haib18CEM5453_HNHKFCCXY_SL345954	7	2	0	0	5	0
haib18CEM5453_HNHKFCCXY_SL345955	15	5	0	1	10	0
haib18CEM5453_HNHKFCCXY_SL345956	2	1	0	0	1	0
haib18CEM5453_HNHKFCCXY_SL345957	4	1	0	0	3	0
haib18CEM5453_HNHKFCCXY_SL345958	4	2	0	0	5	0
haib18CEM5453_HNHKFCCXY_SL345959	6	1	0	0	4	0
haib18CEM5453_HNHKFCCXY_SL345960	2	1	0	0	2	0
haib18CEM5453_HNHKFCCXY_SL345961	3	3	0	1	NA	NA
haib18CEM5453_HNHKFCCXY_SL345962	3	1	0	0	3	0
haib18CEM5453_HNHKFCCXY_SL345963	4	1	0	0	NA	NA
haib18CEM5453_HNHKFCCXY_SL345964	7	2	0	0	3	0
haib18CEM5453_HNHKFCCXY_SL345965	3	2	0	0	3	0
haib18CEM5453_HNHKFCCXY_SL345966	2	0	0	0	7	0
haib18CEM5453_HNHKFCCXY_SL345967	8	2	0	0	6	0
haib18CEM5453_HNHKFCCXY_SL345968	4	3	0	0	4	0
haib18CEM5453_HNHKFCCXY_SL345969	7	1	0	0	10	0
haib18CEM5453_HNHKFCCXY_SL345970	5	1	0	0	4	0
haib18CEM5453_HNHKFCCXY_SL345971	2	1	0	0	3	0
haib18CEM5453_HNHKFCCXY_SL345972	2	2	0	0	1	0
haib18CEM5453_HNHKFCCXY_SL345973	2	2	0	0	4	0
haib18CEM5453_HNHKFCCXY_SL345974	2	1	0	0	2	0
haib18CEM5453_HNHKFCCXY_SL345975	4	1	0	0	4	0
haib18CEM5453_HNHKFCCXY_SL345976	5	1	0	0	3	0
haib18CEM5453_HNHKFCCXY_SL345977	10	3	0	0	15	0
haib18CEM5453_HNHKFCCXY_SL345978	2	1	0	0	3	0
haib18CEM5453_HNHKFCCXY_SL345979	3	2	0	0	3	0
haib18CEM5453_HNHKFCCXY_SL345980	7	2	0	0	17	0
haib18CEM5453_HNHKFCCXY_SL345981	11	4	0	1	19	0
haib18CEM5453_HNHKFCCXY_SL345982	13	5	0	1	18	0
haib18CEM5453_HNHKFCCXY_SL345983	2	1	0	0	7	0
haib18CEM5453_HNHKFCCXY_SL345984	5	1	0	0	6	0
haib18CEM5453_HNHKFCCXY_SL345985	2	1	0	0	3	0
haib18CEM5453_HNHKFCCXY_SL345986	10	2	0	1	18	0
haib18CEM5453_HNHKFCCXY_SL345987	2	1	0	0	1	0
haib18CEM5453_HNHKFCCXY_SL345988	6	3	1	0	8	0
haib18CEM5453_HNHKFCCXY_SL345989	8	2	0	1	7	0
haib18CEM5453_HNHKFCCXY_SL345990	2	2	0	0	4	0
haib18CEM5453_HNHKFCCXY_SL345991	2	1	0	0	3	0
haib18CEM5453_HNHKFCCXY_SL345992	11	7	0	0	7	0
haib18CEM5453_HNHKFCCXY_SL345993	10	4	0	0	5	0
haib18CEM5453_HNHKFCCXY_SL345994	10	5	0	0	1	0
haib18CEM5453_HNHKFCCXY_SL345995	10	4	1	0	11	0
haib18CEM5453_HNHKFCCXY_SL345996	3	1	0	0	2	0
haib18CEM5453_HNHKFCCXY_SL345997	2	2	0	0	1	0
haib18CEM5453_HNHKFCCXY_SL345998	9	3	0	0	16	0
haib18CEM5453_HNHKFCCXY_SL346079	5	1	0	0	1	0
haib18CEM5453_HNHKFCCXY_SL346080	16	6	1	0	20	0
haib18CEM5453_HNHKFCCXY_SL346081	18	12	1	3	17	0
haib18CEM5453_HNHKFCCXY_SL346082	13	7	1	1	14	0
haib18CEM5453_HNHKFCCXY_SL346083	12	8	0	1	14	0
haib18CEM5453_HNHKFCCXY_SL346084	8	4	0	0	8	0
haib18CEM5453_HNHKFCCXY_SL346085	16	12	1	0	15	0
haib18CEM5453_HNHKFCCXY_SL346086	4	2	0	0	4	0
haib18CEM5453_HNHKFCCXY_SL346087	5	2	1	0	10	0
haib18CEM5453_HNHKFCCXY_SL346088	5	4	0	0	8	0
haib18CEM5453_HNHKFCCXY_SL346089	7	4	0	0	5	0
haib18CEM5453_HNHKFCCXY_SL346090	2	1	0	0	4	0
haib18CEM5453_HNHKFCCXY_SL346091	5	4	0	0	3	0
haib18CEM5453_HNHKFCCXY_SL346092	13	8	1	0	18	0
haib18CEM5453_HNHKFCCXY_SL346093	3	1	0	0	2	0
haib18CEM5453_HNHKFCCXY_SL346094	12	6	0	0	15	0
haib18CEM5453_HNHKFCCXY_SL346095	5	2	1	0	6	0
haib18CEM5453_HNHKFCCXY_SL346096	3	1	0	0	6	0
haib18CEM5453_HNHKFCCXY_SL346097	12	8	1	1	24	0
haib18CEM5453_HNHKFCCXY_SL346098	16	11	1	1	28	0
haib18CEM5453_HNHKFCCXY_SL346099	14	8	0	0	20	0
haib18CEM5453_HNHKFCCXY_SL346100	10	6	0	0	13	0
haib18CEM5453_HNHKFCCXY_SL346101	9	7	0	1	9	0
haib18CEM5453_HNHKFCCXY_SL346102	6	3	0	0	5	0
haib18CEM5453_HNHKFCCXY_SL346103	15	4	1	0	16	0
haib18CEM5453_HNHKFCCXY_SL346104	8	4	1	0	11	0
haib18CEM5453_HNHKFCCXY_SL346105	11	6	1	0	10	0
haib18CEM5453_HNHKFCCXY_SL346106	16	10	1	0	28	0
haib18CEM5453_HNHKFCCXY_SL346107	13	8	0	0	22	0
haib18CEM5453_HNHKFCCXY_SL346108	8	3	0	0	8	0
haib18CEM5453_HNHKFCCXY_SL346110	14	7	0	0	22	0
haib18CEM5453_HNHKFCCXY_SL346111	10	3	0	0	9	0
haib18CEM5453_HNHKFCCXY_SL346112	4	3	0	0	4	0
haib18CEM5453_HNHKFCCXY_SL346113	4	3	0	0	5	0
haib18CEM5453_HNHKFCCXY_SL346114	4	3	1	0	6	0
haib18CEM5453_HNHKFCCXY_SL346115	10	5	0	0	13	0
haib18CEM5453_HNHKFCCXY_SL346116	2	1	0	0	2	0
haib18CEM5453_HNHKFCCXY_SL346117	3	3	0	0	2	0
haib18CEM5453_HNHKFCCXY_SL346118	9	6	0	1	10	0
haib18CEM5453_HNHKFCCXY_SL346119	7	3	0	0	5	0
haib18CEM5453_HNHKFCCXY_SL346120	13	9	0	0	24	0
haib18CEM5453_HNHKFCCXY_SL346121	1	0	0	0	NA	NA
haib18CEM5453_HNHKFCCXY_SL346123	4	3	0	1	5	0
haib18CEM5453_HNHKFCCXY_SL346125	2	1	0	0	NA	NA
haib18CEM5453_HNHKFCCXY_SL346126	8	3	0	0	9	0
haib18CEM5453_HNHKFCCXY_SL346127	15	10	1	0	22	0
haib18CEM5453_HNHKFCCXY_SL346128	12	7	0	3	13	0
haib18CEM5453_HNHKFCCXY_SL346129	15	9	1	0	27	1
haib18CEM5453_HNHKFCCXY_SL346130	4	2	0	0	4	0
haib18CEM5453_HNHKFCCXY_SL346131	2	1	0	0	2	0
haib18CEM5453_HNHKFCCXY_SL346132	3	2	0	0	2	0
haib18CEM5453_HNHKFCCXY_SL346133	2	1	0	0	NA	NA
haib18CEM5453_HNHKFCCXY_SL346134	2	0	0	0	NA	NA
haib18CEM5453_HNHKFCCXY_SL346135	2	2	0	0	3	0
haib18CEM5453_HNHKFCCXY_SL346136	2	1	0	0	NA	NA
haib18CEM5453_HNHKFCCXY_SL346137	8	5	1	0	16	0
haib18CEM5453_HNHKFCCXY_SL346138	4	3	0	0	6	0
haib18CEM5453_HNHKFCCXY_SL346139	8	4	0	0	17	0
haib18CEM5453_HNHKFCCXY_SL346140	2	1	0	0	4	0
haib18CEM5453_HNHKFCCXY_SL346141	5	4	0	0	4	0
haib18CEM5453_HNHKFCCXY_SL346142	20	7	2	0	16	0
haib18CEM5453_HNHKFCCXY_SL346143	11	7	1	0	12	0
haib18CEM5453_HNHKFCCXY_SL346144	7	4	1	0	8	0
haib18CEM5453_HNHKFCCXY_SL346145	4	3	0	0	4	0
haib18CEM5453_HNHKFCCXY_SL346146	4	3	0	0	5	0
haib18CEM5453_HNHKFCCXY_SL346147	14	10	0	1	17	0
haib18CEM5453_HNHKFCCXY_SL346148	3	3	0	0	3	0
haib18CEM5453_HNHKFCCXY_SL346149	6	3	0	0	10	0
haib18CEM5453_HNHKFCCXY_SL346150	9	7	0	0	8	0
haib18CEM5453_HNHKFCCXY_SL346151	13	10	1	0	17	0
haib18CEM5453_HNHKFCCXY_SL346152	3	1	0	0	1	0
haib18CEM5453_HNHKFCCXY_SL346153	8	2	0	0	9	0
haib18CEM5453_HNHKFCCXY_SL346154	13	9	0	1	17	0
haib18CEM5453_HNHKFCCXY_SL346155	18	9	1	0	21	0
haib18CEM5453_HNHKFCCXY_SL346156	21	13	1	1	26	0
haib18CEM5453_HNHKFCCXY_SL346157	23	13	1	1	24	0
haib18CEM5453_HNHKFCCXY_SL346158	4	3	0	0	4	0
haib18CEM5453_HNHKFCCXY_SL346159	6	5	0	0	14	0
haib18CEM5453_HNHKFCCXY_SL346160	7	3	0	0	8	0
haib18CEM5453_HNHKFCCXY_SL346161	10	6	0	1	10	0
haib18CEM5453_HNHKFCCXY_SL346162	9	6	0	0	13	0
haib18CEM5453_HNHKFCCXY_SL346163	6	3	0	0	5	0
haib18CEM5453_HNHKFCCXY_SL346164	6	3	0	0	7	0
haib18CEM5453_HNHKFCCXY_SL346165	2	1	0	0	NA	NA
haib18CEM5453_HNHKFCCXY_SL346166	4	2	0	0	5	0
haib18CEM5453_HNHKFCCXY_SL346167	9	4	0	1	10	0
haib18CEM5453_HNHKFCCXY_SL346168	16	8	1	1	18	0
haib18CEM5453_HNHKFCCXY_SL346169	5	3	0	0	5	0
haib18CEM5453_HNHKFCCXY_SL346170	2	1	0	0	NA	NA
haib18CEM5453_HNHKFCCXY_SL346171	11	3	0	0	11	0
haib18CEM5453_HNHKFCCXY_SL346172	14	7	0	0	18	1
haib18CEM5453_HNHKFCCXY_SL346173	5	2	0	0	6	0
haib18CEM5453_HNHKFCCXY_SL346174	2	1	0	0	3	0
haib18CEM5453_HT5YVCCXY_SL357450	2	1	0	0	7	0
haib18CEM5453_HT5YVCCXY_SL357451	2	1	1	0	4	0
haib18CEM5453_HT5YVCCXY_SL357452	3	2	0	0	10	2
haib18CEM5453_HT5YVCCXY_SL357453	2	2	0	0	11	3
haib18CEM5453_HT5YVCCXY_SL357454	2	2	0	0	1	0
haib18CEM5453_HT5YVCCXY_SL357455	2	0	0	0	21	0
haib18CEM5453_HT5YVCCXY_SL357456	3	1	0	0	16	0
haib18CEM5453_HT5YVCCXY_SL357457	2	0	0	0	40	0
haib18CEM5453_HT5YVCCXY_SL357458	2	1	0	0	2	0
haib18CEM5453_HT5YVCCXY_SL357459	2	1	0	0	4	0
haib18CEM5453_HT5YVCCXY_SL357460	3	3	0	1	8	0
haib18CEM5453_HT5YVCCXY_SL357461	2	1	0	0	12	0
haib18CEM5453_HT5YVCCXY_SL357462	3	2	0	1	15	0
haib18CEM5453_HT5YVCCXY_SL357463	3	2	0	0	7	1
haib18CEM5453_HT5YVCCXY_SL357464	6	2	0	0	23	0
haib18CEM5453_HT5YVCCXY_SL357465	2	1	0	0	0	0
haib18CEM5453_HT5YVCCXY_SL357466	4	0	0	0	33	0
haib18CEM5453_HT5YVCCXY_SL357467	4	2	0	1	23	0
haib18CEM5453_HT5YVCCXY_SL357468	2	0	0	0	8	0
haib18CEM5453_HT5YVCCXY_SL357469	3	1	0	0	15	0
haib18CEM5453_HT5YVCCXY_SL357470	7	6	0	0	31	3
haib18CEM5453_HT5YVCCXY_SL357471	1	1	0	0	3	0
haib18CEM5453_HT5YVCCXY_SL357472	2	1	0	0	11	1
haib18CEM5453_HT5YVCCXY_SL357473	2	1	0	0	3	0
haib18CEM5453_HT5YVCCXY_SL357474	3	2	0	0	11	2
haib18CEM5453_HT5YVCCXY_SL357475	2	2	0	1	3	0
haib18CEM5453_HT5YVCCXY_SL357476	2	1	0	0	0	0
haib18CEM5453_HT5YVCCXY_SL357477	2	0	0	0	19	0
haib18CEM5453_HT5YVCCXY_SL357478	4	1	0	0	19	0
haib18CEM5453_HT5YVCCXY_SL357479	3	0	0	0	17	0
haib18CEM5453_HT5YVCCXY_SL357480	2	1	0	0	3	1
haib18CEM5453_HT5YVCCXY_SL357482	2	2	0	1	2	0
haib18CEM5453_HT5YVCCXY_SL357483	2	1	0	0	8	0
haib18CEM5453_HT5YVCCXY_SL357484	3	1	0	0	10	0
haib18CEM5453_HT5YVCCXY_SL357485	3	2	0	0	10	0
haib18CEM5453_HT5YVCCXY_SL357486	2	2	0	0	2	0
haib18CEM5453_HT5YVCCXY_SL357487	6	2	0	0	21	0
haib18CEM5453_HT5YVCCXY_SL357488	2	0	0	0	21	0
haib18CEM5453_HT5YVCCXY_SL357489	2	0	0	0	8	0
haib18CEM5453_HT5YVCCXY_SL357490	2	1	0	1	5	0
haib18CEM5453_HT5YVCCXY_SL357491	2	1	0	0	6	0
haib18CEM5453_HT5YVCCXY_SL357493	2	1	0	0	4	1
haib18CEM5453_HT5YVCCXY_SL357495	2	1	0	0	3	0
haib18CEM5453_HT5YVCCXY_SL357496	4	2	0	0	14	0
haib18CEM5453_HT5YVCCXY_SL357497	1	1	0	0	0	0
haib18CEM5453_HT5YVCCXY_SL357498	2	0	0	0	39	0
haib18CEM5453_HT5YVCCXY_SL357499	2	0	0	0	18	0
haib18CEM5453_HT5YVCCXY_SL357500	2	1	0	0	5	0
haib18CEM5453_HT5YVCCXY_SL357502	2	2	0	1	2	0
haib18CEM5453_HT5YVCCXY_SL357504	2	0	0	0	5	0
haib18CEM5453_HT5YVCCXY_SL357505	4	1	0	0	7	0
haib18CEM5453_HT5YVCCXY_SL357506	2	1	0	0	6	0
haib18CEM5453_HT5YVCCXY_SL357507	3	3	0	0	14	1
haib18CEM5453_HT5YVCCXY_SL357508	2	2	0	0	5	1
haib18CEM5453_HT5YVCCXY_SL357509	2	0	0	0	35	0
haib18CEM5453_HT5YVCCXY_SL357510	8	1	0	0	19	0
haib18CEM5453_HT5YVCCXY_SL357514	2	2	0	0	6	0
haib18CEM5453_HT5YVCCXY_SL357515	2	1	0	0	0	0
haib18CEM5453_HT5YVCCXY_SL357516	2	1	0	0	5	0
haib18CEM5453_HT5YVCCXY_SL357517	2	1	0	0	4	0
haib18CEM5453_HT5YVCCXY_SL357518	6	5	0	0	25	5
haib18CEM5453_HT5YVCCXY_SL357519	6	3	0	0	33	1
haib18CEM5453_HT5YVCCXY_SL357520	2	0	0	0	34	0
haib18CEM5453_HT5YVCCXY_SL357521	7	3	0	1	29	0
haib18CEM5453_HT5YVCCXY_SL357522	4	0	0	0	26	0
haib18CEM5453_HT5YVCCXY_SL357523	4	0	0	0	17	0
haib18CEM5453_HT5YVCCXY_SL357524	2	2	0	1	11	0
haib18CEM5453_HT5YVCCXY_SL357525	2	1	0	0	12	0
haib18CEM5453_HT5YVCCXY_SL357526	2	2	0	0	17	2
haib18CEM5453_HT5YVCCXY_SL357527	2	1	0	0	4	0
haib18CEM5453_HT5YVCCXY_SL357528	5	1	0	0	21	0
haib18CEM5453_HT5YVCCXY_SL357529	7	6	0	0	25	5
haib18CEM5453_HT5YVCCXY_SL357530	3	2	0	0	8	1
haib18CEM5453_HT5YVCCXY_SL357531	3	0	0	0	34	0
haib18CEM5453_HT5YVCCXY_SL357532	4	2	0	0	11	1
haib18CEM5453_HT5YVCCXY_SL357533	2	0	0	0	25	0
haib18CEM5453_HT5YVCCXY_SL357535	2	1	0	0	6	0
haib18CEM5453_HT5YVCCXY_SL357537	2	1	0	0	3	0
haib18CEM5453_HTWHWCCXY_SL363412	4	2	0	0	18	0
haib18CEM5453_HTWHWCCXY_SL363413	2	1	0	0	6	0
haib18CEM5453_HTWHWCCXY_SL363414	10	6	0	0	92	0
haib18CEM5453_HTWHWCCXY_SL363415	7	4	0	0	77	2
haib18CEM5453_HTWHWCCXY_SL363416	8	4	0	0	53	1
haib18CEM5453_HTWHWCCXY_SL363417	6	4	0	0	41	0
haib18CEM5453_HTWHWCCXY_SL363418	2	2	0	1	3	0
haib18CEM5453_HTWHWCCXY_SL363419	1	1	0	0	0	0
haib18CEM5453_HTWHWCCXY_SL363420	2	0	0	0	2	0
haib18CEM5453_HTWHWCCXY_SL363421	2	2	0	0	4	0
haib18CEM5453_HTWHWCCXY_SL363422	4	2	0	0	15	0
haib18CEM5453_HTWHWCCXY_SL363423	3	0	0	0	20	0
haib18CEM5453_HTWHWCCXY_SL363424	3	1	0	0	21	0
haib18CEM5453_HTWHWCCXY_SL363425	2	1	0	0	7	0
haib18CEM5453_HTWHWCCXY_SL363426	4	2	0	0	11	0
haib18CEM5453_HTWHWCCXY_SL363427	6	4	0	2	36	0
haib18CEM5453_HTWHWCCXY_SL363428	2	2	0	0	0	0
haib18CEM5453_HTWHWCCXY_SL363429	5	2	0	1	44	1
HKST	1202	479	12	39	NA	NA
hong_kong	1314	564	0	8	NA	NA
M113A	44	27	3	1	191	14
M115A	22	12	3	0	69	3
M116A	60	43	7	5	210	4
M117A	20	12	2	0	125	3
M118A	33	25	8	0	138	8
M122A	36	22	4	3	146	7
M123A	30	22	5	4	140	10
M2-PK001A	62	26	1	1	121	11
M2-PK002A	58	33	6	3	165	5
M2-PK003A	35	21	2	4	147	5
M2-PK004A	38	19	2	1	146	3
M2-PK005A	36	21	2	2	169	27
M2-PK006A	47	25	3	2	114	4
M2-PK007A	31	18	2	0	151	14
M2-PK008A	101	47	3	5	225	22
M2-PK009A	68	39	3	5	215	28
M2-PK010A	72	38	4	8	124	7
M2-PK011A	43	27	9	2	190	17
M2-PK012A	53	27	3	1	136	8
M2-PK013A	28	20	1	2	154	24
M2-PK014A	67	42	7	7	181	12
M2-PK015A	34	14	4	1	182	21
M2-PK016A	64	39	7	4	145	8
M2-PK017A	46	32	3	5	195	30
M2-PK018A	37	26	4	2	95	15
M2-PK019A	66	38	3	3	90	3
M2-PK021A	67	37	6	4	101	2
M2-PK022A	61	42	4	4	103	7
M2-PK023A	74	52	7	7	100	4
M2-PK024A	58	37	2	8	169	11
M2-PK026A	83	39	4	2	160	8
M2-PK027A	55	31	5	1	138	5
M2-PK029A	48	27	5	1	175	6
M2-PK030A	44	23	3	2	145	11
M2-PK032A	61	26	1	3	160	7
M2-PK037A	57	32	2	5	166	19
M2-PK038A	64	37	4	7	180	7
M2-PK041A	35	24	4	4	193	14
M2-PK042A	72	50	7	5	175	10
M2-PK043A	11	6	1	0	182	37
M2-PK045A	57	34	4	3	100	10
M2-PK046A	63	33	5	4	209	22
M2-PK047A	71	36	5	3	197	6
M2-PK051A	46	33	5	6	96	9
M2-PK052A	44	31	4	2	190	23
M2-PK055A	61	30	1	2	93	8
M2-PK056B	60	36	4	2	114	4
M2-PK059A	59	40	5	1	171	5
M2-PK063A	39	23	2	2	100	8
M2-PK064A	38	22	7	2	116	15
M2-PK065A	34	24	2	4	151	14
M2-PK066A	63	34	3	6	101	4
M2-PK067A	61	38	4	3	114	6
M2-PK069B	83	47	5	10	95	4
M2-PK083B	51	28	4	2	218	13
M2-PK084A	42	27	5	4	74	5
M2-PK085A	36	22	3	2	119	14
M2-PK504A	46	28	3	0	157	6
M2-PK514A	22	12	0	1	54	7
M2-PK520B	65	26	4	1	112	4
M2-PK523A	58	27	1	3	172	18
M2-PK524A	58	38	3	3	168	17
M2-PK531B	67	33	4	7	165	19
M2-PK532A	45	22	1	2	170	16
M2-PK533A	69	37	5	2	193	9
M2-PK543A	46	23	1	4	81	4
M2-PK548A	49	26	4	5	141	8
M2-PK556A	51	28	6	1	173	16
M2-PK558A	44	27	3	2	130	11
M2-PK602A	66	42	5	4	159	7
M2-PK615A	63	41	4	2	112	8
M2-PK617A	55	32	3	3	185	21
M2-PK619A	55	31	4	2	88	8
M2-PK630A	54	29	2	1	190	10
M2-PK644A	48	26	5	2	142	8
M2-PK647A	70	31	3	2	202	15
M2-PK649A	27	19	2	2	78	8
M2-PK653A	39	22	2	1	122	7
M2-PK656A	73	33	1	4	137	7
M2-PK659A	51	27	2	1	190	22
M2-PK663A	64	31	2	4	185	33
M2-PK699A	59	33	2	2	173	14
M2-PK701A	69	37	3	9	133	9
M2-PK705A	72	31	5	2	106	11
M2-PK708A	79	33	6	0	109	7
M2-PK710A	50	27	1	2	105	13
[truncated: 1,104 more rows]

## Sheet: S10
Table S10 Statistics of assembled species
Species	Taxonomy	# Genome	# Genome.High Quality	# Genome.Medium Quality	GC	N50 (contigs)	Genome size (Mbp)	# contigs
s__Clostridium_leptum	k__Bacteria;p__Firmicutes;c__Clostridia;o__Clostridiales;f__Peptostreptococcaceae;g__Clostridium;s__Clostridium_leptum	4459	1805	386	50.3453	91632	3.19429	133
s__Bacteroides_vulgatus	k__Bacteria;p__Bacteroidetes;c__Bacteroidia;o__Bacteroidales;f__Bacteroidaceae;g__Bacteroides;s__Bacteroides_vulgatus	1872	19	250	42.2304	88292	5.13234	140
s__Bifidobacterium_longum	k__Bacteria;p__Actinobacteria;c__Actinobacteria;o__Bifidobacteriales;f__Bifidobacteriaceae;g__Bifidobacterium;s__Bifidobacterium_longum	809	61	39	60.0606	39118	2.34293	130
s__Alistipes_putredinis	k__Bacteria;p__Bacteroidetes;c__Bacteroidia;o__Bacteroidales;f__Rikenellaceae;g__Alistipes;s__Alistipes_putredinis	1162	280	33	54.8821	79247	2.35085	62
s__Eubacterium_cellulosolvens	k__Bacteria;p__Firmicutes;c__Clostridia;o__Clostridiales;f__Lachnospiraceae;g__Eubacterium;s__Eubacterium_cellulosolvens	961	104	97	48.2208	75601	3.80979	271
s__Oscillibacter_valericigenes	k__Bacteria;p__Firmicutes;c__Clostridia;o__Clostridiales;f__Oscillospiraceae;g__Oscillibacter;s__Oscillibacter_valericigenes	6175	372	669	58.9902	81082	2.29002	50
s__Coprococcus_comes	k__Bacteria;p__Firmicutes;c__Clostridia;o__Clostridiales;f__Lachnospiraceae;g__Coprococcus;s__Coprococcus_comes	792	2	26	42.968	35540	2.70309	169
s__Clostridium_celatum	k__Bacteria;p__Firmicutes;c__Clostridia;o__Clostridiales;f__Peptostreptococcaceae;g__Clostridium;s__Clostridium_celatum	327	15	43	28.0202	13187	3.23771	399
s__Eubacterium_rectale	k__Bacteria;p__Firmicutes;c__Clostridia;o__Clostridiales;f__Eubacteriaceae;g__Eubacterium;s__Eubacterium_rectale	1442	328	121	41.6707	78794	3.02208	109
s__Ruminococcus_obeum	k__Bacteria;p__Firmicutes;c__Clostridia;o__Clostridiales;f__Ruminococcaceae;g__Ruminococcus;s__Ruminococcus_obeum	1121	18	42	43.9221	87118	3.07881	92
s__Ruminococcus_flavefaciens	k__Bacteria;p__Firmicutes;c__Clostridia;o__Clostridiales;f__Ruminococcaceae;g__Ruminococcus;s__Ruminococcus_flavefaciens	925	237	199	39.6568	81878	2.54175	102
s__Blautia_wexlerae	k__Bacteria;p__Firmicutes;c__Clostridia;o__Clostridiales;f__Lachnospiraceae;g__Blautia;s__Blautia_wexlerae	2561	17	218	41.5609	48191	3.83726	148
s__Sutterella_wadsworthensis	k__Bacteria;p__Proteobacteria;c__Betaproteobacteria;o__Burkholderiales;f__Sutterellaceae;g__Sutterella;s__Sutterella_wadsworthensis	1340	383	85	54.955	59561	3.20444	140
s__Eubacterium_eligens	k__Bacteria;p__Firmicutes;c__Clostridia;o__Clostridiales;f__Eubacteriaceae;g__Eubacterium;s__Eubacterium_eligens	1773	391	169	35.9662	41373	2.67307	100
s__Bacteroides_ovatus	k__Bacteria;p__Bacteroidetes;c__Bacteroidia;o__Bacteroidales;f__Bacteroidaceae;g__Bacteroides;s__Bacteroides_ovatus	1071	2	55	41.721	88748	7.23244	191
s__Bacteroides_uniformis	k__Bacteria;p__Bacteroidetes;c__Bacteroidia;o__Bacteroidales;f__Bacteroidaceae;g__Bacteroides;s__Bacteroides_uniformis	2006	16	246	46.5413	162003	4.37745	65
s__Faecalibacterium_cf._prausnitzii	k__Bacteria;p__Firmicutes;c__Clostridia;o__Clostridiales;f__Ruminococcaceae;g__Faecalibacterium;s__Faecalibacterium_cf._prausnitzii	2063	90	181	57.2293	73553	2.55319	92
s__Parabacteroides_merdae	k__Bacteria;p__Bacteroidetes;c__Bacteroidia;o__Bacteroidales;f__Porphyromonadaceae;g__Parabacteroides;s__Parabacteroides_merdae	1141	15	34	45.3886	92937	4.5245	120
s__Akkermansia_muciniphila	k__Bacteria;p__Verrucomicrobia;c__Verrucomicrobiae;o__Verrucomicrobiales;f__Verrucomicrobiaceae;g__Akkermansia;s__Akkermansia_muciniphila	587	361	66	55.8017	109111	2.71239	45
s__Ruminococcus_albus	k__Bacteria;p__Firmicutes;c__Clostridia;o__Clostridiales;f__Ruminococcaceae;g__Ruminococcus;s__Ruminococcus_albus	167	27	29	50.2811	144420	2.36187	35
s__Eubacterium_desmolans	k__Bacteria;p__Firmicutes;c__Clostridia;o__Clostridiales;f__Eubacteriaceae;g__Eubacterium;s__Eubacterium_desmolans	1202	83	62	57.7178	97373	2.45353	62
s__Roseburia_hominis	k__Bacteria;p__Firmicutes;c__Clostridia;o__Clostridiales;f__Lachnospiraceae;g__Roseburia;s__Roseburia_hominis	832	44	55	41.7032	67153	4.042	164
s__Eubacterium_xylanophilum	k__Bacteria;p__Firmicutes;c__Clostridia;o__Clostridiales;f__Eubacteriaceae;g__Eubacterium;s__Eubacterium_xylanophilum	85	2	6	42.4869	41190	2.96634	155
s__Clostridium_viride	k__Bacteria;p__Firmicutes;c__Clostridia;o__Clostridiales;f__Peptostreptococcaceae;g__Clostridium;s__Clostridium_viride	435	9	77	61.7947	103716	2.47708	62
s__Prevotella_buccae	k__Bacteria;p__Bacteroidetes;c__Bacteroidia;o__Bacteroidales;f__Prevotellaceae;g__Prevotella;s__Prevotella_buccae	731	50	109	45.3536	106410	3.29604	70
s__Bacteroides_massiliensis	k__Bacteria;p__Bacteroidetes;c__Bacteroidia;o__Bacteroidales;f__Bacteroidaceae;g__Bacteroides;s__Bacteroides_massiliensis	585	1	35	41.6882	63978	4.77832	232
s__Roseburia_inulinivorans	k__Bacteria;p__Firmicutes;c__Clostridia;o__Clostridiales;f__Lachnospiraceae;g__Roseburia;s__Roseburia_inulinivorans	1000	40	66	41.38	51986	3.60744	132
s__Lachnospira_multipara	k__Bacteria;p__Firmicutes;c__Clostridia;o__Clostridiales;f__Lachnospiraceae_2;g__Lachnospira;s__Lachnospira_multipara	1295	192	91	41.7639	160349	2.40665	33
s__Dialister_invisus	k__Bacteria;p__Firmicutes;c__Negativicutes;o__Selenomonadales;f__Veillonellaceae;g__Dialister;s__Dialister_invisus	347	18	79	45.1686	54430	1.98276	132
s__Ruminococcus_lactaris	k__Bacteria;p__Firmicutes;c__Clostridia;o__Clostridiales;f__Ruminococcaceae;g__Ruminococcus;s__Ruminococcus_lactaris	1134	13	60	40.3325	67980	3.37012	150
s__Prevotella_stercorea	k__Bacteria;p__Bacteroidetes;c__Bacteroidia;o__Bacteroidales;f__Prevotellaceae;g__Prevotella;s__Prevotella_stercorea	532	86	131	48.4427	37092	3.83144	232
s__Bifidobacterium_bifidum	k__Bacteria;p__Actinobacteria;c__Actinobacteria;o__Bifidobacteriales;f__Bifidobacteriaceae;g__Bifidobacterium;s__Bifidobacterium_bifidum	205	6	10	62.896	137051	2.11243	29
s__Streptococcus_salivarius	k__Bacteria;p__Firmicutes;c__Bacilli;o__Lactobacillales;f__Streptococcaceae;g__Streptococcus;s__Streptococcus_salivarius	663	0	17	39.7548	60248	2.20645	113
s__Bifidobacterium_adolescentis	k__Bacteria;p__Actinobacteria;c__Actinobacteria;o__Bifidobacteriales;f__Bifidobacteriaceae;g__Bifidobacterium;s__Bifidobacterium_adolescentis	684	42	52	59.5773	385857	2.12815	25
s__Dorea_formicigenerans	k__Bacteria;p__Firmicutes;c__Clostridia;o__Clostridiales;f__Lachnospiraceae;g__Dorea;s__Dorea_formicigenerans	139	0	6	40.7238	39311	3.14446	255
s__Ruminococcus_torques	k__Bacteria;p__Firmicutes;c__Clostridia;o__Clostridiales;f__Ruminococcaceae;g__Ruminococcus;s__Ruminococcus_torques	333	109	27	41.6829	79342	2.72004	88
s__Cellulosilyticum_lentocellum	k__Bacteria;p__Firmicutes;c__Clostridia;o__Clostridiales;f__Lachnospiraceae;g__Cellulosilyticum;s__Cellulosilyticum_lentocellum	629	213	68	32.8246	94704	2.48279	65
s__Bacteroides_caccae	k__Bacteria;p__Bacteroidetes;c__Bacteroidia;o__Bacteroidales;f__Bacteroidaceae;g__Bacteroides;s__Bacteroides_caccae	546	0	10	42.2436	61971	4.64638	222
s__Bacteroides_dorei	k__Bacteria;p__Bacteroidetes;c__Bacteroidia;o__Bacteroidales;f__Bacteroidaceae;g__Bacteroides;s__Bacteroides_dorei	531	4	67	42.1975	107777	5.75801	105
s__Streptococcus_thermophilus	k__Bacteria;p__Firmicutes;c__Bacilli;o__Lactobacillales;f__Streptococcaceae;g__Streptococcus;s__Streptococcus_thermophilus	224	2	10	38.7266	57751	2.05229	73
s__Paraprevotella_clara	k__Bacteria;p__Bacteroidetes;c__Bacteroidia;o__Bacteroidales;f__Prevotellaceae;g__Paraprevotella;s__Paraprevotella_clara	159	18	12	48.6615	106601	3.94772	105
s__Barnesiella_intestinihominis	k__Bacteria;p__Bacteroidetes;c__Bacteroidia;o__Bacteroidales;f__Porphyromonadaceae;g__Barnesiella;s__Barnesiella_intestinihominis	484	165	48	43.4341	156105	3.14999	44
s__Ruminococcus_gnavus	k__Bacteria;p__Firmicutes;c__Clostridia;o__Clostridiales;f__Lachnospiraceae;g__Ruminococcus;s__Ruminococcus_gnavus	834	37	67	43.0779	67588	3.54625	129
s__Bacteroides_fluxus	k__Bacteria;p__Bacteroidetes;c__Bacteroidia;o__Bacteroidales;f__Bacteroidaceae;g__Bacteroides;s__Bacteroides_fluxus	20	0	0	45.6104	40963	4.39201	235
s__Dorea_longicatena	k__Bacteria;p__Firmicutes;c__Clostridia;o__Clostridiales;f__Lachnospiraceae;g__Dorea;s__Dorea_longicatena	1220	9	29	42.0435	16979	2.81967	346
s__Clostridium_bartlettii	k__Bacteria;p__Firmicutes;c__Clostridia;o__Clostridiales;f__Peptostreptococcaceae;g__Clostridium;s__Clostridium_bartlettii	267	7	10	28.6311	30920	3.12308	198
s__Streptococcus_mutans	k__Bacteria;p__Firmicutes;c__Bacilli;o__Lactobacillales;f__Streptococcaceae;g__Streptococcus;s__Streptococcus_mutans	31	0	1	36.9762	6639	1.89524	473
s__Clostridium_symbiosum	k__Bacteria;p__Firmicutes;c__Clostridia;o__Clostridiales;f__Peptostreptococcaceae_2;g__Clostridium_2;s__Clostridium_symbiosum	1083	53	54	48.7436	114488	3.30307	110
s__Bacteroides_plebeius	k__Bacteria;p__Bacteroidetes;c__Bacteroidia;o__Bacteroidales;f__Bacteroidaceae;g__Bacteroides;s__Bacteroides_plebeius	792	5	79	44.7893	66020	4.26058	142
s__Methanobrevibacter_smithii	k__Archaea;p__Euryarchaeota;c__Methanobacteria;o__Methanobacteriales;f__Methanobacteriaceae;g__Methanobrevibacter;s__Methanobrevibacter_smithii	217	65	10	31.2165	105530	1.98638	54
s__Acidaminococcus_intestini	k__Bacteria;p__Firmicutes;c__Negativicutes;o__Selenomonadales;f__Acidaminococcaceae;g__Acidaminococcus;s__Acidaminococcus_intestini	297	110	19	50.4714	72276	2.24833	87
s__Escherichia_coli	k__Bacteria;p__Proteobacteria;c__Gammaproteobacteria;o__Enterobacteriales;f__Enterobacteriaceae;g__Escherichia;s__Escherichia_coli	686	97	111	50.7244	132013	4.79308	99
s__Cryptobacterium_curtum	k__Bacteria;p__Actinobacteria;c__Actinobacteria;o__Coriobacteriales;f__Coriobacteriaceae;g__Cryptobacterium;s__Cryptobacterium_curtum	111	16	17	45.5211	161896	2.40145	97
s__Faecalibacterium_prausnitzii	k__Bacteria;p__Firmicutes;c__Clostridia;o__Clostridiales;f__Ruminococcaceae;g__Faecalibacterium;s__Faecalibacterium_prausnitzii	1330	11	105	57.5692	64257	2.61813	88
s__Collinsella_stercoris	k__Bacteria;p__Actinobacteria;c__Actinobacteria;o__Coriobacteriales;f__Coriobacteriaceae;g__Collinsella;s__Collinsella_stercoris	144	19	5	61.5354	159225	2.13701	31
s__Gemmatimonas_aurantiaca	k__Bacteria;p__Gemmatimonadetes;c__Gemmatimonadetes;o__Gemmatimonadales;f__Gemmatimonadaceae;g__Gemmatimonas;s__Gemmatimonas_aurantiaca	105	1	1	64.6045	27714	6.94547	589
s__Eubacterium_biforme	k__Bacteria;p__Firmicutes;c__Clostridia;o__Clostridiales;f__Eubacteriaceae;g__Eubacterium;s__Eubacterium_biforme	722	10	35	34.7054	53624	2.06265	101
s__Bacteroides_thetaiotaomicron	k__Bacteria;p__Bacteroidetes;c__Bacteroidia;o__Bacteroidales;f__Bacteroidaceae;g__Bacteroides;s__Bacteroides_thetaiotaomicron	796	4	29	42.6279	211407	6.48787	121
s__Prevotella_micans	k__Bacteria;p__Bacteroidetes;c__Bacteroidia;o__Bacteroidales;f__Prevotellaceae;g__Prevotella;s__Prevotella_micans	80	11	4	53.4998	55481	2.62106	117
s__Bifidobacterium_pseudocatenulatum	k__Bacteria;p__Actinobacteria;c__Actinobacteria;o__Bifidobacteriales;f__Bifidobacteriaceae;g__Bifidobacterium;s__Bifidobacterium_pseudocatenulatum	488	68	36	56.3577	646629	2.29549	35
s__Clostridium_methylpentosum	k__Bacteria;p__Firmicutes;c__Clostridia;o__Clostridiales;f__Peptostreptococcaceae;g__Clostridium;s__Clostridium_methylpentosum	39	3	2	43.2141	46382	3.1589	213
s__Bilophila_wadsworthia	k__Bacteria;p__Proteobacteria;c__Deltaproteobacteria;o__Desulfovibrionales;f__Desulfovibrionaceae;g__Bilophila;s__Bilophila_wadsworthia	714	110	79	59.7729	77909	4.26767	116
s__Succinivibrio_dextrinosolvens	k__Bacteria;p__Proteobacteria;c__Gammaproteobacteria;o__Aeromonadales;f__Succinivibrionaceae;g__Succinivibrio;s__Succinivibrio_dextrinosolvens	47	16	6	42.3252	23887	1.90154	149
s__Kandleria_vitulina	k__Bacteria;p__Tenericutes;c__Mollicutes;o__Erysipelotrichales;f__Erysipelotrichaceae;g__Kandleria;s__Kandleria_vitulina	162	48	7	34.1775	17253	2.42368	235
s__Anaerotruncus_colihominis	k__Bacteria;p__Firmicutes;c__Clostridia;o__Clostridiales;f__Ruminococcaceae;g__Anaerotruncus;s__Anaerotruncus_colihominis	616	60	100	45.6097	161874	2.48784	63
s__Lactobacillus_salivarius	k__Bacteria;p__Firmicutes;c__Bacilli;o__Lactobacillales;f__Lactobacillaceae_3;g__Lactobacillus_3;s__Lactobacillus_salivarius	78	10	4	32.6601	177559	2.09051	49
s__Odoribacter_splanchnicus	k__Bacteria;p__Bacteroidetes;c__Bacteroidia;o__Bacteroidales;f__Porphyromonadaceae;g__Odoribacter;s__Odoribacter_splanchnicus	588	88	42	42.475	104773	3.92695	67
s__Streptococcus_parasanguinis	k__Bacteria;p__Firmicutes;c__Bacilli;o__Lactobacillales;f__Streptococcaceae;g__Streptococcus;s__Streptococcus_parasanguinis	392	0	12	42.9238	14559	1.99887	231
s__Bifidobacterium_catenulatum	k__Bacteria;p__Actinobacteria;c__Actinobacteria;o__Bifidobacteriales;f__Bifidobacteriaceae;g__Bifidobacterium;s__Bifidobacterium_catenulatum	69	2	7	56.2143	129573	2.20781	40
s__Bacteroides_eggerthii	k__Bacteria;p__Bacteroidetes;c__Bacteroidia;o__Bacteroidales;f__Bacteroidaceae;g__Bacteroides;s__Bacteroides_eggerthii	256	1	15	45.1558	100218	4.80764	191
s__Paraprevotella_xylaniphila	k__Bacteria;p__Bacteroidetes;c__Bacteroidia;o__Bacteroidales;f__Prevotellaceae;g__Paraprevotella;s__Paraprevotella_xylaniphila	52	4	2	48.6049	82833	3.89437	107
s__Desulfovibrio_piger	k__Bacteria;p__Proteobacteria;c__Deltaproteobacteria;o__Desulfovibrionales;f__Desulfovibrionaceae;g__Desulfovibrio;s__Desulfovibrio_piger	249	39	32	63.5554	71806	2.82105	75
s__Bacteroides_xylanisolvens	k__Bacteria;p__Bacteroidetes;c__Bacteroidia;o__Bacteroidales;f__Bacteroidaceae;g__Bacteroides;s__Bacteroides_xylanisolvens	378	0	21	41.7887	108749	5.6623	108
s__Clostridium_bolteae	k__Bacteria;p__Firmicutes;c__Clostridia;o__Clostridiales;f__Peptostreptococcaceae_2;g__Clostridium_2;s__Clostridium_bolteae	303	23	24	49.3124	267471	6.17355	106
s__Bacteroides_stercoris	k__Bacteria;p__Bacteroidetes;c__Bacteroidia;o__Bacteroidales;f__Bacteroidaceae;g__Bacteroides;s__Bacteroides_stercoris	822	4	108	46.2177	83811	3.74097	126
s__Dialister_succinatiphilus	k__Bacteria;p__Firmicutes;c__Negativicutes;o__Selenomonadales;f__Veillonellaceae;g__Dialister;s__Dialister_succinatiphilus	386	55	130	51.1566	27994	2.2712	168
s__Bifidobacterium_animalis	k__Bacteria;p__Actinobacteria;c__Actinobacteria;o__Bifidobacteriales;f__Bifidobacteriaceae;g__Bifidobacterium;s__Bifidobacterium_animalis	24	2	2	60.4261	150443	1.92457	32
s__Bacteroides_coprophilus	k__Bacteria;p__Bacteroidetes;c__Bacteroidia;o__Bacteroidales;f__Bacteroidaceae;g__Bacteroides;s__Bacteroides_coprophilus	142	2	21	46.1756	73002	2.96562	102
s__Lactococcus_lactis	k__Bacteria;p__Firmicutes;c__Bacilli;o__Lactobacillales;f__Streptococcaceae;g__Lactococcus;s__Lactococcus_lactis	28	1	1	34.9002	104042	2.57636	95
s__Enterococcus_faecalis	k__Bacteria;p__Firmicutes;c__Bacilli;o__Lactobacillales;f__Enterococcaceae;g__Enterococcus;s__Enterococcus_faecalis	51	5	2	37.5571	79580	2.8565	100
s__Parvimonas_micra	k__Bacteria;p__Firmicutes;c__Clostridia;o__Clostridiales;f__Clostridiales_Family_XI._Incertae_Sedis;g__Parvimonas;s__Parvimonas_micra	107	18	4	28.4165	109414	1.75378	44
s__Victivallis_vadensis	k__Bacteria;p__Lentisphaerae;c__Lentisphaeria;o__Victivallales;f__Victivallaceae;g__Victivallis;s__Victivallis_vadensis	70	12	9	53.3387	166463	4.1703	55
s__Bacteroides_coprocola	k__Bacteria;p__Bacteroidetes;c__Bacteroidia;o__Bacteroidales;f__Bacteroidaceae;g__Bacteroides;s__Bacteroides_coprocola	491	4	52	40.8997	39597	4.08103	213
s__Haemophilus_parainfluenzae	k__Bacteria;p__Proteobacteria;c__Gammaproteobacteria;o__Pasteurellales;f__Pasteurellaceae;g__Haemophilus;s__Haemophilus_parainfluenzae	349	1	6	39.5133	112503	1.92137	46
s__Alistipes_onderdonkii	k__Bacteria;p__Bacteroidetes;c__Bacteroidia;o__Bacteroidales;f__Rikenellaceae;g__Alistipes;s__Alistipes_onderdonkii	656	101	36	58.8168	161652	3.35229	55
s__Shigella_flexneri	k__Bacteria;p__Proteobacteria;c__Gammaproteobacteria;o__Enterobacteriales;f__Enterobacteriaceae;g__Shigella;s__Shigella_flexneri	59	2	1	50.7765	63850	4.69564	158
s__Caenispirillum_salinarum	k__Bacteria;p__Proteobacteria;c__Alphaproteobacteria;o__Rhodospirillales;f__Rhodospirillaceae;g__Caenispirillum;s__Caenispirillum_salinarum	3	0	0	64.9575	1638	4.48951	2723
s__Alistipes_finegoldii	k__Bacteria;p__Bacteroidetes;c__Bacteroidia;o__Bacteroidales;f__Rikenellaceae;g__Alistipes;s__Alistipes_finegoldii	161	10	11	58.1337	231023	3.25665	25
s__Acidaminococcus_fermentans	k__Bacteria;p__Firmicutes;c__Negativicutes;o__Selenomonadales;f__Acidaminococcaceae;g__Acidaminococcus;s__Acidaminococcus_fermentans	117	39	16	54.1158	61762	2.64431	86
s__Streptococcus_vestibularis	k__Bacteria;p__Firmicutes;c__Bacilli;o__Lactobacillales;f__Streptococcaceae;g__Streptococcus;s__Streptococcus_vestibularis	23	0	0	39.6177	14392	2.70407	324
s__Alistipes_indistinctus	k__Bacteria;p__Bacteroidetes;c__Bacteroidia;o__Bacteroidales;f__Rikenellaceae;g__Alistipes;s__Alistipes_indistinctus	333	40	20	54.872	132318	2.77495	41
s__Lactobacillus_ruminis	k__Bacteria;p__Firmicutes;c__Bacilli;o__Lactobacillales;f__Lactobacillaceae_3;g__Lactobacillus_3;s__Lactobacillus_ruminis	26	12	2	43.9671	43772	1.91773	68
s__Lactobacillus_reuteri	k__Bacteria;p__Firmicutes;c__Bacilli;o__Lactobacillales;f__Lactobacillaceae_2;g__Lactobacillus_2;s__Lactobacillus_reuteri	19	1	2	38.5613	46078	2.05117	112
s__Megasphaera_elsdenii	k__Bacteria;p__Firmicutes;c__Negativicutes;o__Selenomonadales;f__Veillonellaceae;g__Megasphaera;s__Megasphaera_elsdenii	400	188	43	53.8241	46826	2.3688	82
s__Blautia_schinkii	k__Bacteria;p__Firmicutes;c__Clostridia;o__Clostridiales;f__Lachnospiraceae;g__Blautia;s__Blautia_schinkii	20	0	1	42.0308	52223	3.80216	361
s__Butyricimonas_virosa	k__Bacteria;p__Bacteroidetes;c__Bacteroidia;o__Bacteroidales;f__Porphyromonadaceae;g__Butyricimonas;s__Butyricimonas_virosa	258	27	38	42.439	110822	4.68905	78
s__Methanosphaera_stadtmanae	k__Archaea;p__Euryarchaeota;c__Methanobacteria;o__Methanobacteriales;f__Methanobacteriaceae;g__Methanosphaera;s__Methanosphaera_stadtmanae	16	1	2	28.0239	122722	1.87995	41
s__Anaerovorax_odorimutans	k__Bacteria;p__Firmicutes;c__Clostridia;o__Clostridiales;f__Clostridiales_Family_XIII._Incertae_Sedis;g__Anaerovorax;s__Anaerovorax_odorimutans	109	9	7	49.4039	111185	2.43416	30
s__Xylanibacter_oryzae	k__Bacteria;p__Bacteroidetes;c__Bacteroidia;o__Bacteroidales;f__Prevotellaceae;g__Xylanibacter;s__Xylanibacter_oryzae	35	0	2	47.2339	55112	1.94177	58
s__Prevotella_marshii	k__Bacteria;p__Bacteroidetes;c__Bacteroidia;o__Bacteroidales;f__Prevotellaceae;g__Prevotella;s__Prevotella_marshii	4	0	0	46.6906	5023	0.870075	249
s__Bacteroides_fragilis	k__Bacteria;p__Bacteroidetes;c__Bacteroidia;o__Bacteroidales;f__Bacteroidaceae;g__Bacteroides;s__Bacteroides_fragilis	543	9	32	43.1355	169348	5.29387	68
s__Gardnerella_vaginalis	k__Bacteria;p__Actinobacteria;c__Actinobacteria;o__Bifidobacteriales;f__Bifidobacteriaceae;g__Gardnerella;s__Gardnerella_vaginalis	26	0	3	41.9398	4837	1.19511	335
s__Peptostreptococcus_stomatis	k__Bacteria;p__Firmicutes;c__Clostridia;o__Clostridiales;f__Peptostreptococcaceae;g__Peptostreptococcus;s__Peptostreptococcus_stomatis	67	23	14	36.8736	44505	1.99237	85
s__Bacteroides_salyersiae	k__Bacteria;p__Bacteroidetes;c__Bacteroidia;o__Bacteroidales;f__Bacteroidaceae;g__Bacteroides;s__Bacteroides_salyersiae	136	0	3	41.2112	200478	7.87371	405
s__Bacteroides_cellulosilyticus	k__Bacteria;p__Bacteroidetes;c__Bacteroidia;o__Bacteroidales;f__Bacteroidaceae;g__Bacteroides;s__Bacteroides_cellulosilyticus	120	0	6	43.0953	72308	7.3882	275
s__Peptostreptococcus_anaerobius	k__Bacteria;p__Firmicutes;c__Clostridia;o__Clostridiales;f__Peptostreptococcaceae;g__Peptostreptococcus;s__Peptostreptococcus_anaerobius	10	1	3	36.3267	50448	1.74847	62
s__Veillonella_parvula	k__Bacteria;p__Firmicutes;c__Negativicutes;o__Selenomonadales;f__Veillonellaceae;g__Veillonella;s__Veillonella_parvula	195	8	8	38.4004	248389	2.25861	44
s__Prevotella_oris	k__Bacteria;p__Bacteroidetes;c__Bacteroidia;o__Bacteroidales;f__Prevotellaceae;g__Prevotella;s__Prevotella_oris	5	0	0	45.0408	2767	2.45144	1018
s__Clostridium_clostridioforme	k__Bacteria;p__Firmicutes;c__Clostridia;o__Clostridiales;f__Peptostreptococcaceae_2;g__Clostridium_2;s__Clostridium_clostridioforme	82	3	6	50.0917	86701	4.61001	141
s__Hafnia_alvei	k__Bacteria;p__Proteobacteria;c__Gammaproteobacteria;o__Enterobacteriales;f__Enterobacteriaceae;g__Hafnia;s__Hafnia_alvei	11	2	1	48.9395	30780	4.4281	242
s__Campylobacter_curvus	k__Bacteria;p__Proteobacteria;c__Epsilonproteobacteria;o__Campylobacterales;f__Campylobacteraceae;g__Campylobacter;s__Campylobacter_curvus	1	0	0	43.7893	4447	2.06493	620
s__Clostridium_difficile	k__Bacteria;p__Firmicutes;c__Clostridia;o__Clostridiales;f__Peptostreptococcaceae;g__Clostridium;s__Clostridium_difficile	8	2	0	28.4678	168515	4.19475	77
s__Collinsella_tanakaei	k__Bacteria;p__Actinobacteria;c__Actinobacteria;o__Coriobacteriales;f__Coriobacteriaceae;g__Collinsella;s__Collinsella_tanakaei	127	14	5	59.8936	76418	2.58953	90
s__Parasutterella_excrementihominis	k__Bacteria;p__Proteobacteria;c__Betaproteobacteria;o__Burkholderiales;f__Sutterellaceae;g__Parasutterella;s__Parasutterella_excrementihominis	72	12	0	48.2334	59747	3.1815	151
s__Prevotella_baroniae	k__Bacteria;p__Bacteroidetes;c__Bacteroidia;o__Bacteroidales;f__Prevotellaceae;g__Prevotella;s__Prevotella_baroniae	30	0	3	46.3454	15945	2.00458	285
s__Mitsuokella_jalaludinii	k__Bacteria;p__Firmicutes;c__Negativicutes;o__Selenomonadales;f__Veillonellaceae;g__Mitsuokella;s__Mitsuokella_jalaludinii	145	30	7	58.9711	91123	2.28317	42
s__Megamonas_funiformis	k__Bacteria;p__Firmicutes;c__Negativicutes;o__Selenomonadales;f__Veillonellaceae;g__Megamonas;s__Megamonas_funiformis	271	95	49	31.1117	83414	2.60423	71
s__Pseudobutyrivibrio_ruminis	k__Bacteria;p__Firmicutes;c__Clostridia;o__Clostridiales;f__Lachnospiraceae;g__Pseudobutyrivibrio;s__Pseudobutyrivibrio_ruminis	158	25	13	45.0586	320223	2.77451	61
s__Anaerobiospirillum_succiniciproducens	k__Bacteria;p__Proteobacteria;c__Gammaproteobacteria;o__Aeromonadales;f__Succinivibrionaceae;g__Anaerobiospirillum;s__Anaerobiospirillum_succiniciproducens	1	1	0	43.555	11855	3.71208	545
s__Rhodospirillum_rubrum	k__Bacteria;p__Proteobacteria;c__Alphaproteobacteria;o__Rhodospirillales;f__Rhodospirillaceae;g__Rhodospirillum;s__Rhodospirillum_rubrum	7	0	4	48.1335	21116	2.25501	159
s__Bacteroides_clarus	k__Bacteria;p__Bacteroidetes;c__Bacteroidia;o__Bacteroidales;f__Bacteroidaceae;g__Bacteroides;s__Bacteroides_clarus	84	0	0	47.3962	18469	3.76665	379
s__Lachnobacterium_bovis	k__Bacteria;p__Firmicutes;c__Clostridia;o__Clostridiales;f__Lachnospiraceae;g__Lachnobacterium;s__Lachnobacterium_bovis	146	1	8	43.8787	51878	2.81215	118
s__Bacteroides_helcogenes	k__Bacteria;p__Bacteroidetes;c__Bacteroidia;o__Bacteroidales;f__Bacteroidaceae;g__Bacteroides;s__Bacteroides_helcogenes	7	0	0	45.0775	154535	4.83056	225
s__Parabacteroides_distasonis	k__Bacteria;p__Bacteroidetes;c__Bacteroidia;o__Bacteroidales;f__Porphyromonadaceae;g__Parabacteroides;s__Parabacteroides_distasonis	75	11	19	45.0956	255752	4.70109	41
s__Bacteroides_barnesiae	k__Bacteria;p__Bacteroidetes;c__Bacteroidia;o__Bacteroidales;f__Bacteroidaceae;g__Bacteroides;s__Bacteroides_barnesiae	40	0	4	39.3096	53078	4.79729	221
s__Enterococcus_hirae	k__Bacteria;p__Firmicutes;c__Bacilli;o__Lactobacillales;f__Enterococcaceae;g__Enterococcus;s__Enterococcus_hirae	18	6	0	36.9572	180207	2.6558	41
s__Enterorhabdus_mucosicola	k__Bacteria;p__Actinobacteria;c__Actinobacteria;o__Coriobacteriales;f__Coriobacteriaceae;g__Enterorhabdus;s__Enterorhabdus_mucosicola	311	16	19	63.4335	158600	2.82405	34
s__Slackia_piriformis	k__Bacteria;p__Actinobacteria;c__Actinobacteria;o__Coriobacteriales;f__Coriobacteriaceae;g__Slackia;s__Slackia_piriformis	121	16	16	57.4763	52507	2.14814	77
s__Fusobacterium_varium	k__Bacteria;p__Fusobacteria;c__Fusobacteriia;o__Fusobacteriales;f__Fusobacteriaceae;g__Fusobacterium;s__Fusobacterium_varium	160	49	15	29.3212	76687	3.46998	127
s__Eubacterium_saburreum	k__Bacteria;p__Firmicutes;c__Clostridia;o__Clostridiales;f__Eubacteriaceae;g__Eubacterium;s__Eubacterium_saburreum	9	0	0	42.8065	1984	0.657295	345
s__Fusobacterium_mortiferum	k__Bacteria;p__Fusobacteria;c__Fusobacteriia;o__Fusobacteriales;f__Fusobacteriaceae;g__Fusobacterium;s__Fusobacterium_mortiferum	274	107	38	29.0825	48003	2.72567	95
s__Megamonas_rupellensis	k__Bacteria;p__Firmicutes;c__Negativicutes;o__Selenomonadales;f__Veillonellaceae;g__Megamonas;s__Megamonas_rupellensis	180	65	34	31.6517	37360	2.21154	113
s__Blautia_producta	k__Bacteria;p__Firmicutes;c__Clostridia;o__Clostridiales;f__Lachnospiraceae;g__Blautia;s__Blautia_producta	140	2	8	38.5708	45336	3.30221	234
s__Johnsonella_ignava	k__Bacteria;p__Firmicutes;c__Clostridia;o__Clostridiales;f__Lachnospiraceae;g__Johnsonella;s__Johnsonella_ignava	5	0	0	32.8632	2026	3.08416	1542
s__Clostridium_scindens	k__Bacteria;p__Firmicutes;c__Clostridia;o__Clostridiales;f__Peptostreptococcaceae;g__Clostridium;s__Clostridium_scindens	107	5	7	47.5483	265605	3.95157	35
s__Enterococcus_faecium	k__Bacteria;p__Firmicutes;c__Bacilli;o__Lactobacillales;f__Enterococcaceae;g__Enterococcus;s__Enterococcus_faecium	44	7	0	38.0239	100972	2.50673	62
s__Eubacterium_limosum	k__Bacteria;p__Firmicutes;c__Clostridia;o__Clostridiales;f__Eubacteriaceae;g__Eubacterium;s__Eubacterium_limosum	17	2	1	47.7114	230134	4.48216	121
s__Prevotella_tannerae	k__Bacteria;p__Bacteroidetes;c__Bacteroidia;o__Bacteroidales;f__Prevotellaceae;g__Prevotella;s__Prevotella_tannerae	14	0	7	47.442	70578	2.20971	71
s__Clostridium_hylemonae	k__Bacteria;p__Firmicutes;c__Clostridia;o__Clostridiales;f__Peptostreptococcaceae;g__Clostridium;s__Clostridium_hylemonae	29	0	0	47.6859	86146	3.06814	84
s__Desulfonispora_thiosulfatigenes	k__Bacteria;p__Firmicutes;c__Clostridia;o__Clostridiales;f__Peptococcaceae;g__Desulfonispora;s__Desulfonispora_thiosulfatigenes	83	0	34	44.3686	48484	2.44367	149
s__Lactobacillus_fermentum	k__Bacteria;p__Firmicutes;c__Bacilli;o__Lactobacillales;f__Lactobacillaceae_2;g__Lactobacillus_2;s__Lactobacillus_fermentum	75	35	11	46.8879	129694	1.94713	31
s__Propionibacterium_freudenreichii	k__Bacteria;p__Actinobacteria;c__Actinobacteria;o__Actinomycetales;f__Propionibacteriaceae;g__Propionibacterium;s__Propionibacterium_freudenreichii	5	1	3	67.3981	31051	2.60019	138
s__Streptococcus_australis	k__Bacteria;p__Firmicutes;c__Bacilli;o__Lactobacillales;f__Streptococcaceae;g__Streptococcus;s__Streptococcus_australis	17	0	0	43.782	1827	0.929944	520
s__Prevotella_intermedia	k__Bacteria;p__Bacteroidetes;c__Bacteroidia;o__Bacteroidales;f__Prevotellaceae;g__Prevotella;s__Prevotella_intermedia	38	10	3	43.3807	193410	2.56613	36
s__Gemella_moribillum	k__Bacteria;p__Firmicutes;c__Bacilli;o__Bacillales;f__Gemella;g__Gemella;s__Gemella_moribillum	33	4	0	30.4203	101640	1.68582	33
s__Eubacterium_infirmum	k__Bacteria;p__Firmicutes;c__Clostridia;o__Clostridiales;f__Eubacteriaceae;g__Eubacterium;s__Eubacterium_infirmum	27	0	0	41.3011	4942	1.46209	411
s__Porphyromonas_asaccharolytica	k__Bacteria;p__Bacteroidetes;c__Bacteroidia;o__Bacteroidales;f__Porphyromonadaceae;g__Porphyromonas;s__Porphyromonas_asaccharolytica	78	14	7	52.9984	19030	2.19782	162
s__Solobacterium_moorei	k__Bacteria;p__Tenericutes;c__Mollicutes;o__Erysipelotrichales;f__Erysipelotrichaceae;g__Solobacterium;s__Solobacterium_moorei	64	2	1	36.295	82995	2.31046	99
s__Actinomyces_cardiffensis	k__Bacteria;p__Actinobacteria;c__Actinobacteria;o__Actinomycetales;f__Actinomycetaceae;g__Actinomyces;s__Actinomyces_cardiffensis	2	0	1	62.2462	2904	1.94563	796
s__Shigella_sonnei	k__Bacteria;p__Proteobacteria;c__Gammaproteobacteria;o__Enterobacteriales;f__Enterobacteriaceae;g__Shigella;s__Shigella_sonnei	15	0	1	50.2716	67272	2.46331	75
s__Klebsiella_oxytoca	k__Bacteria;p__Proteobacteria;c__Gammaproteobacteria;o__Enterobacteriales;f__Enterobacteriaceae;g__Klebsiella;s__Klebsiella_oxytoca	77	10	6	55.9621	407257	5.71264	34
s__Dethiobacter_alkaliphilus	k__Bacteria;p__Firmicutes;c__Clostridia;o__Clostridiales;f__Syntrophomonadaceae;g__Dethiobacter;s__Dethiobacter_alkaliphilus	3	0	0	62.1519	2533	2.3016	1030
s__Treponema_saccharophilum	k__Bacteria;p__Spirochaetes;c__Spirochaetia;o__Spirochaetales;f__Spirochaetaceae;g__Treponema;s__Treponema_saccharophilum	4	1	1	39.6136	112215	2.42078	48
s__Prevotella_albensis	k__Bacteria;p__Bacteroidetes;c__Bacteroidia;o__Bacteroidales;f__Prevotellaceae;g__Prevotella;s__Prevotella_albensis	26	0	0	45.7612	24284	0.978393	64
s__Paludibacter_propionicigenes	k__Bacteria;p__Bacteroidetes;c__Bacteroidia;o__Bacteroidales;f__Porphyromonadaceae;g__Paludibacter;s__Paludibacter_propionicigenes	6	0	0	47.2635	53347	2.48483	73
s__Fusobacterium_nucleatum	k__Bacteria;p__Fusobacteria;c__Fusobacteriia;o__Fusobacteriales;f__Fusobacteriaceae;g__Fusobacterium;s__Fusobacterium_nucleatum	41	2	3	26.6469	65503	2.2137	62
s__Porphyromonas_endodontalis	k__Bacteria;p__Bacteroidetes;c__Bacteroidia;o__Bacteroidales;f__Porphyromonadaceae;g__Porphyromonas;s__Porphyromonas_endodontalis	22	10	4	47.8774	686788	1.96159	10
s__Citrobacter_freundii	k__Bacteria;p__Proteobacteria;c__Gammaproteobacteria;o__Enterobacteriales;f__Enterobacteriaceae;g__Citrobacter;s__Citrobacter_freundii	62	1	1	52.0602	324039	5.01759	31
s__Pseudoramibacter_alactolyticus	k__Bacteria;p__Firmicutes;c__Clostridia;o__Clostridiales;f__Eubacteriaceae;g__Pseudoramibacter;s__Pseudoramibacter_alactolyticus	1	0	0	44.2362	1986	3.99055	1982
s__Leptospira_meyeri	k__Bacteria;p__Spirochaetes;c__Spirochaetia;o__Spirochaetales;f__Leptospiraceae;g__Leptospira;s__Leptospira_meyeri	30	1	1	38.2613	97850	4.76816	172
s__Gemella_haemolysans	k__Bacteria;p__Firmicutes;c__Bacilli;o__Bacillales;f__Gemella;g__Gemella;s__Gemella_haemolysans	35	0	0	29.4895	2575	2.4078	1048
s__Ethanoligenens_harbinense	k__Bacteria;p__Firmicutes;c__Clostridia;o__Clostridiales;f__Ruminococcaceae;g__Ethanoligenens;s__Ethanoligenens_harbinense	15	0	1	60.1783	1723	1.41714	837
s__Lactobacillus_acidophilus	k__Bacteria;p__Firmicutes;c__Bacilli;o__Lactobacillales;f__Lactobacillaceae;g__Lactobacillus;s__Lactobacillus_acidophilus	10	1	1	37.3846	50361	2.28401	98
s__Coraliomargarita_akajimensis	k__Bacteria;p__Verrucomicrobia;c__Opitutae;o__Puniceicoccales;f__Puniceicoccaceae;g__Coraliomargarita;s__Coraliomargarita_akajimensis	33	4	8	45.7998	76613	2.06678	53
s__Bifidobacterium_ruminantium	k__Bacteria;p__Actinobacteria;c__Actinobacteria;o__Bifidobacteriales;f__Bifidobacteriaceae;g__Bifidobacterium;s__Bifidobacterium_ruminantium	3	0	0	58.5142	2747	1.28787	549
s__Lactobacillus_johnsonii	k__Bacteria;p__Firmicutes;c__Bacilli;o__Lactobacillales;f__Lactobacillaceae;g__Lactobacillus;s__Lactobacillus_johnsonii	3	0	0	34.3383	40947	1.89432	75
s__Enterobacter_aerogenes	k__Bacteria;p__Proteobacteria;c__Gammaproteobacteria;o__Enterobacteriales;f__Enterobacteriaceae;g__Klebsiella;s__Enterobacter_aerogenes	46	7	10	54.9722	157684	5.19719	59
s__Eggerthella_lenta	k__Bacteria;p__Actinobacteria;c__Actinobacteria;o__Coriobacteriales;f__Coriobacteriaceae;g__Eggerthella;s__Eggerthella_lenta	105	10	10	64.1627	29122	3.31938	193
s__Streptococcus_bovis	k__Bacteria;p__Firmicutes;c__Bacilli;o__Lactobacillales;f__Streptococcaceae;g__Streptococcus;s__Streptococcus_bovis	38	7	2	37.3111	78070	2.09869	61
s__Thermofilum_pendens	k__Archaea;p__Crenarchaeota;c__Thermoprotei;o__Thermoproteales;f__Thermofilaceae;g__Thermofilum;s__Thermofilum_pendens	3	0	0	25.9679	29878	6.76871	727
s__Bacteroides_intestinalis	k__Bacteria;p__Bacteroidetes;c__Bacteroidia;o__Bacteroidales;f__Bacteroidaceae;g__Bacteroides;s__Bacteroides_intestinalis	130	1	8	43.1132	54842	5.80735	239
s__Methanobacterium_formicicum	k__Archaea;p__Euryarchaeota;c__Methanobacteria;o__Methanobacteriales;f__Methanobacteriaceae;g__Methanobacterium;s__Methanobacterium_formicicum	1	0	0	39.8882	74921	1.97274	50
s__Blautia_hydrogenotrophica	k__Bacteria;p__Firmicutes;c__Clostridia;o__Clostridiales;f__Lachnospiraceae;g__Blautia;s__Blautia_hydrogenotrophica	31	0	0	45.554	273049	3.51272	56
s__Micavibrio_aeruginosavorus	k__Bacteria;p__Proteobacteria;c__Deltaproteobacteria;o__Bdellovibrionales;f__Bdellovibrionaceae;g__Micavibrio;s__Micavibrio_aeruginosavorus	60	0	8	50.6403	8551	2.13104	429
s__Prevotella_multisaccharivorax	k__Bacteria;p__Bacteroidetes;c__Bacteroidia;o__Bacteroidales;f__Prevotellaceae;g__Prevotella;s__Prevotella_multisaccharivorax	43	7	7	53.6329	27830	2.87296	149
s__Parabacteroides_gordonii	k__Bacteria;p__Bacteroidetes;c__Bacteroidia;o__Bacteroidales;f__Porphyromonadaceae;g__Parabacteroides;s__Parabacteroides_gordonii	115	4	7	43.2455	99214	7.49917	243
s__Clostridium_glycolicum	k__Bacteria;p__Firmicutes;c__Clostridia;o__Clostridiales;f__Peptostreptococcaceae;g__Clostridium;s__Clostridium_glycolicum	51	0	4	28.1124	14816	4.12743	809
s__Prevotella_bryantii	k__Bacteria;p__Bacteroidetes;c__Bacteroidia;o__Bacteroidales;f__Prevotellaceae;g__Prevotella;s__Prevotella_bryantii	11	0	0	42.8533	18006	1.64249	212
s__Alloscardovia_omnicolens	k__Bacteria;p__Actinobacteria;c__Actinobacteria;o__Bifidobacteriales;f__Bifidobacteriaceae;g__Alloscardovia;s__Alloscardovia_omnicolens	4	1	0	47.0159	311442	1.77282	24
s__Streptococcus_anginosus	k__Bacteria;p__Firmicutes;c__Bacilli;o__Lactobacillales;f__Streptococcaceae;g__Streptococcus;s__Streptococcus_anginosus	78	0	0	38.7804	25415	2.57091	263
s__Fusobacterium_necrophorum	k__Bacteria;p__Fusobacteria;c__Fusobacteriia;o__Fusobacteriales;f__Fusobacteriaceae;g__Fusobacterium;s__Fusobacterium_necrophorum	7	2	1	34.831	55356	2.58751	146
s__Peptoniphilus_lacrimalis	k__Bacteria;p__Firmicutes;c__Clostridia;o__Clostridiales;f__Clostridiales_Family_XI._Incertae_Sedis;g__Peptoniphilus;s__Peptoniphilus_lacrimalis	3	0	0	28.2211	3018	1.78915	723
s__Clostridium_perfringens	k__Bacteria;p__Firmicutes;c__Clostridia;o__Clostridiales;f__Peptostreptococcaceae;g__Clostridium;s__Clostridium_perfringens	40	5	1	28.0765	140684	3.245	45
s__Veillonella_atypica	k__Bacteria;p__Firmicutes;c__Negativicutes;o__Selenomonadales;f__Veillonellaceae;g__Veillonella;s__Veillonella_atypica	99	1	2	38.8762	64986	2.10095	54
s__Fusobacterium_perfoetens	k__Bacteria;p__Fusobacteria;c__Fusobacteriia;o__Fusobacteriales;f__Fusobacteriaceae;g__Fusobacterium;s__Fusobacterium_perfoetens	38	11	8	29.9703	127288	2.38931	52
s__Prevotella_dentalis	k__Bacteria;p__Bacteroidetes;c__Bacteroidia;o__Bacteroidales;f__Prevotellaceae;g__Prevotella;s__Prevotella_dentalis	25	1	1	49.8747	23120	3.3496	230
s__Caldicellulosiruptor_kristjanssonii	k__Bacteria;p__Firmicutes;c__Clostridia;o__Thermoanaerobacterales;f__Thermoanaerobacterales_Family_III._Incertae_Sedis;g__Caldicellulosiruptor;s__Caldicellulosiruptor_kristjanssonii	10	0	0	26.7934	2792	2.59291	1032
s__Morganella_morganii	k__Bacteria;p__Proteobacteria;c__Gammaproteobacteria;o__Enterobacteriales;f__Enterobacteriaceae;g__Morganella;s__Morganella_morganii	6	1	2	51.241	206737	4.1181	61
s__Lawsonia_intracellularis	k__Bacteria;p__Proteobacteria;c__Deltaproteobacteria;o__Desulfovibrionales;f__Desulfovibrionaceae;g__Lawsonia;s__Lawsonia_intracellularis	1	0	0	56.9876	1574	2.71203	1716
s__Streptococcus_macacae	k__Bacteria;p__Firmicutes;c__Bacilli;o__Lactobacillales;f__Streptococcaceae;g__Streptococcus;s__Streptococcus_macacae	1	0	0	38.0829	2598	3.94291	1707
s__Streptococcus_oralis	k__Bacteria;p__Firmicutes;c__Bacilli;o__Lactobacillales;f__Streptococcaceae;g__Streptococcus;s__Streptococcus_oralis	26	0	0	41.4097	6203	2.04685	554
s__Prevotella_denticola	k__Bacteria;p__Bacteroidetes;c__Bacteroidia;o__Bacteroidales;f__Prevotellaceae;g__Prevotella;s__Prevotella_denticola	1	0	0	51.4333	3094	3.20604	1240
s__Enterobacter_hormaechei	k__Bacteria;p__Proteobacteria;c__Gammaproteobacteria;o__Enterobacteriales;f__Enterobacteriaceae;g__Enterobacter;s__Enterobacter_hormaechei	21	1	3	54.9383	108707	5.07402	115
s__Brachyspira_hyodysenteriae	k__Bacteria;p__Spirochaetes;c__Spirochaetia;o__Spirochaetales;f__Brachyspiraceae;g__Brachyspira;s__Brachyspira_hyodysenteriae	48	6	18	28.2031	47598	2.62626	94
s__Clostridium_spiroforme	k__Bacteria;p__Firmicutes;c__Clostridia;o__Clostridiales;f__Peptostreptococcaceae;g__Clostridium;s__Clostridium_spiroforme	29	1	3	27.8679	31386	2.77518	138
s__Streptococcus_intermedius	k__Bacteria;p__Firmicutes;c__Bacilli;o__Lactobacillales;f__Streptococcaceae;g__Streptococcus;s__Streptococcus_intermedius	9	0	0	38.7787	3411	1.7375	629
s__Bacteroides_salanitronis	k__Bacteria;p__Bacteroidetes;c__Bacteroidia;o__Bacteroidales;f__Bacteroidaceae;g__Bacteroides;s__Bacteroides_salanitronis	22	0	2	50.4936	19151	4.07183	434
s__Alkaliphilus_oremlandii	k__Bacteria;p__Firmicutes;c__Clostridia;o__Clostridiales;f__Clostridiaceae;g__Alkaliphilus;s__Alkaliphilus_oremlandii	1	0	0	27.096	8424	0.330355	67
s__Pediococcus_acidilactici	k__Bacteria;p__Firmicutes;c__Bacilli;o__Lactobacillales;f__Lactobacillaceae;g__Pediococcus;s__Pediococcus_acidilactici	2	2	0	42.1509	315226	1.98576	27
s__Sharpea_azabuensis	k__Bacteria;p__Firmicutes;c__Bacilli;o__Lactobacillales;f__Lactobacillaceae;g__Sharpea;s__Sharpea_azabuensis	3	0	1	34.3462	37086	1.34383	62
s__Coriobacterium_glomerans	k__Bacteria;p__Actinobacteria;c__Actinobacteria;o__Coriobacteriales;f__Coriobacteriaceae;g__Coriobacterium;s__Coriobacterium_glomerans	3	0	0	59.1505	1614	0.830712	510
s__Megasphaera_cerevisiae	k__Bacteria;p__Firmicutes;c__Negativicutes;o__Selenomonadales;f__Veillonellaceae;g__Megasphaera;s__Megasphaera_cerevisiae	17	5	2	53.4453	76870	2.31974	53
s__Streptococcus_pasteurianus	k__Bacteria;p__Firmicutes;c__Bacilli;o__Lactobacillales;f__Streptococcaceae;g__Streptococcus;s__Streptococcus_pasteurianus	13	1	0	37.3284	49552	2.32755	135
s__Prevotella_nigrescens	k__Bacteria;p__Bacteroidetes;c__Bacteroidia;o__Bacteroidales;f__Prevotellaceae;g__Prevotella;s__Prevotella_nigrescens	8	1	2	42.4337	101928	3.07132	140
s__Cloacibacillus_evryensis	k__Bacteria;p__Synergistetes;c__Synergistia;o__Synergistales;f__Synergistaceae;g__Cloacibacillus;s__Cloacibacillus_evryensis	7	0	0	57.1728	13159	2.82122	339
s__Bifidobacterium_dentium	k__Bacteria;p__Actinobacteria;c__Actinobacteria;o__Bifidobacteriales;f__Bifidobacteriaceae;g__Bifidobacterium;s__Bifidobacterium_dentium	58	8	1	58.2092	217588	2.5611	43
s__Desulfovibrio_desulfuricans	k__Bacteria;p__Proteobacteria;c__Deltaproteobacteria;o__Desulfovibrionales;f__Desulfovibrionaceae;g__Desulfovibrio;s__Desulfovibrio_desulfuricans	21	3	6	63.0254	84475	2.61027	72
s__Clostridium_paraputrificum	k__Bacteria;p__Firmicutes;c__Clostridia;o__Clostridiales;f__Peptostreptococcaceae;g__Clostridium;s__Clostridium_paraputrificum	29	2	2	27.1722	101405	2.91957	74
s__Atopobium_vaginae	k__Bacteria;p__Actinobacteria;c__Actinobacteria;o__Coriobacteriales;f__Coriobacteriaceae;g__Olsenella;s__Atopobium_vaginae	56	3	1	65.6564	531808	2.28717	8
s__Caldicoprobacter_oshimai	k__Bacteria;p__Firmicutes;c__Clostridia;o__Clostridiales;f__Caldicoprobacteraceae;g__Caldicoprobacter;s__Caldicoprobacter_oshimai	7	0	0	60.0656	2051	1.34102	694
s__Klebsiella_pneumoniae	k__Bacteria;p__Proteobacteria;c__Gammaproteobacteria;o__Enterobacteriales;f__Enterobacteriaceae;g__Klebsiella;s__Klebsiella_pneumoniae	388	28	56	57.4942	196588	5.56249	61
s__Streptococcus_sp._Oral_Taxon_066	k__Bacteria;p__Firmicutes;c__Bacilli;o__Lactobacillales;f__Streptococcaceae;g__Streptococcus;s__Streptococcus_sp._Oral_Taxon_066	11	0	0	43.8754	1967	1.52323	803
s__Clostridium_ramosum	k__Bacteria;p__Firmicutes;c__Clostridia;o__Clostridiales;f__Peptostreptococcaceae;g__Clostridium;s__Clostridium_ramosum	47	0	3	31.2357	92093	4.19893	150
s__Holdemania_filiformis	k__Bacteria;p__Firmicutes;c__Erysipelotrichi;o__Erysipelotrichales;f__Erysipelotrichaceae;g__Holdemania;s__Holdemania_filiformis	52	2	10	50.8953	42394	3.48187	131
s__Clostridium_citroniae	k__Bacteria;p__Firmicutes;c__Clostridia;o__Clostridiales;f__Peptostreptococcaceae;g__Clostridium;s__Clostridium_citroniae	15	0	0	50.0358	93293	5.76913	204
s__Lactobacillus_delbrueckii	k__Bacteria;p__Firmicutes;c__Bacilli;o__Lactobacillales;f__Lactobacillaceae;g__Lactobacillus;s__Lactobacillus_delbrueckii	12	5	2	50.41	50601	1.89298	65
s__Streptococcus_gordonii	k__Bacteria;p__Firmicutes;c__Bacilli;o__Lactobacillales;f__Streptococcaceae;g__Streptococcus;s__Streptococcus_gordonii	8	0	0	40.5315	38353	2.32202	167
s__Eubacterium_dolichum	k__Bacteria;p__Firmicutes;c__Clostridia;o__Clostridiales;f__Eubacteriaceae;g__Eubacterium;s__Eubacterium_dolichum	24	4	2	38.2907	19316	2.02901	188
s__Mahella_australiensis	k__Bacteria;p__Firmicutes;c__Clostridia;o__Thermoanaerobacterales;f__Thermoanaerobacterales_Family_IV._Incertae_Sedis;g__Mahella;s__Mahella_australiensis	3	0	0	59.7623	1812	0.964688	567
s__Butyrivibrio_fibrisolvens	k__Bacteria;p__Firmicutes;c__Clostridia;o__Clostridiales;f__Lachnospiraceae;g__Butyrivibrio;s__Butyrivibrio_fibrisolvens	4	0	0	51.7409	15780	3.08108	664
s__Odoribacter_laneus	k__Bacteria;p__Bacteroidetes;c__Bacteroidia;o__Bacteroidales;f__Porphyromonadaceae;g__Odoribacter;s__Odoribacter_laneus	23	6	1	40.152	87244	4.07768	164
s__Lactobacillus_amylovorus	k__Bacteria;p__Firmicutes;c__Bacilli;o__Lactobacillales;f__Lactobacillaceae;g__Lactobacillus;s__Lactobacillus_amylovorus	8	3	0	38.1242	59530	1.96971	69
s__Bifidobacterium_breve	k__Bacteria;p__Actinobacteria;c__Actinobacteria;o__Bifidobacteriales;f__Bifidobacteriaceae;g__Bifidobacterium;s__Bifidobacterium_breve	24	2	1	58.5996	122655	2.33071	46
s__Bifidobacterium_pseudolongum	k__Bacteria;p__Actinobacteria;c__Actinobacteria;o__Bifidobacteriales;f__Bifidobacteriaceae;g__Bifidobacterium;s__Bifidobacterium_pseudolongum	3	0	0	64.0942	7698	2.16141	524
s__Actinomyces_odontolyticus	k__Bacteria;p__Actinobacteria;c__Actinobacteria;o__Actinomycetales;f__Actinomycetaceae;g__Actinomyces;s__Actinomyces_odontolyticus	60	0	1	57.1416	5483	1.74102	422
s__Streptococcus_mitis	k__Bacteria;p__Firmicutes;c__Bacilli;o__Lactobacillales;f__Streptococcaceae;g__Streptococcus;s__Streptococcus_mitis	34	0	1	41.4678	2929	1.35638	537
s__Actinomyces_sp._oral_taxon_172	k__Bacteria;p__Actinobacteria;c__Actinobacteria;o__Actinomycetales;f__Actinomycetaceae;g__Actinomyces;s__Actinomyces_sp._oral_taxon_172	40	0	1	66.0554	3914	3.71541	1248
s__Veillonella_dispar	k__Bacteria;p__Firmicutes;c__Negativicutes;o__Selenomonadales;f__Veillonellaceae;g__Veillonella;s__Veillonella_dispar	65	2	4	38.6105	98686	2.12425	49
s__Lactobacillus_rhamnosus	k__Bacteria;p__Firmicutes;c__Bacilli;o__Lactobacillales;f__Lactobacillaceae;g__Lactobacillus;s__Lactobacillus_rhamnosus	8	1	0	46.6233	68052	3.03313	131
s__Bifidobacterium_minimum	k__Bacteria;p__Actinobacteria;c__Actinobacteria;o__Bifidobacteriales;f__Bifidobacteriaceae;g__Bifidobacterium;s__Bifidobacterium_minimum	1	0	0	60.8716	4156	1.9728	626
s__Streptococcus_sanguinis	k__Bacteria;p__Firmicutes;c__Bacilli;o__Lactobacillales;f__Streptococcaceae;g__Streptococcus;s__Streptococcus_sanguinis	25	0	1	44.1248	3155	2.01963	764
s__Helicobacter_cinaedi	k__Bacteria;p__Proteobacteria;c__Epsilonproteobacteria;o__Campylobacterales;f__Helicobacteraceae;g__Helicobacter;s__Helicobacter_cinaedi	5	4	0	38.7246	68985	2.01475	64
s__Streptococcus_pneumoniae	k__Bacteria;p__Firmicutes;c__Bacilli;o__Lactobacillales;f__Streptococcaceae;g__Streptococcus;s__Streptococcus_pneumoniae	21	0	0	42.7732	1915	2.5815	1400
s__Enterobacter_cloacae	k__Bacteria;p__Proteobacteria;c__Gammaproteobacteria;o__Enterobacteriales;f__Enterobacteriaceae;g__Enterobacter;s__Enterobacter_cloacae	117	2	4	54.6429	311241	4.8771	42
s__Lactobacillus_crispatus	k__Bacteria;p__Firmicutes;c__Bacilli;o__Lactobacillales;f__Lactobacillaceae;g__Lactobacillus;s__Lactobacillus_crispatus	17	2	3	36.6037	74946	2.41392	101
s__Lactobacillus_gasseri	k__Bacteria;p__Firmicutes;c__Bacilli;o__Lactobacillales;f__Lactobacillaceae;g__Lactobacillus;s__Lactobacillus_gasseri	15	2	1	34.749	179252	2.0135	30
s__Streptococcus_sobrinus	k__Bacteria;p__Firmicutes;c__Bacilli;o__Lactobacillales;f__Streptococcaceae;g__Streptococcus;s__Streptococcus_sobrinus	7	0	0	43.8595	22026	2.07815	219
s__Actinomyces_naeslundii	k__Bacteria;p__Actinobacteria;c__Actinobacteria;o__Actinomycetales;f__Actinomycetaceae;g__Actinomyces;s__Actinomyces_naeslundii	16	0	2	68.7111	44517	3.53969	408
s__Lactobacillus_casei	k__Bacteria;p__Firmicutes;c__Bacilli;o__Lactobacillales;f__Lactobacillaceae;g__Lactobacillus;s__Lactobacillus_casei	11	4	2	46.3155	157925	2.95344	65
s__Anaerofustis_stercorihominis	k__Bacteria;p__Firmicutes;c__Clostridia;o__Clostridiales;f__Eubacteriaceae;g__Anaerofustis;s__Anaerofustis_stercorihominis	8	0	0	32.3695	2643	1.53952	683
s__Eubacterium_saphenum	k__Bacteria;p__Firmicutes;c__Clostridia;o__Clostridiales;f__Eubacteriaceae;g__Eubacterium;s__Eubacterium_saphenum	1	0	0	47.9583	9291	1.22153	262
s__Porphyromonas_somerae	k__Bacteria;p__Bacteroidetes;c__Bacteroidia;o__Bacteroidales;f__Porphyromonadaceae;g__Porphyromonas;s__Porphyromonas_somerae	14	5	2	47.4401	40193	2.22858	100
s__Porphyromonas_uenonis	k__Bacteria;p__Bacteroidetes;c__Bacteroidia;o__Bacteroidales;f__Porphyromonadaceae;g__Porphyromonas;s__Porphyromonas_uenonis	11	1	0	51.9814	79548	2.27107	55
s__Lactococcus_garvieae	k__Bacteria;p__Firmicutes;c__Bacilli;o__Lactobacillales;f__Streptococcaceae;g__Lactococcus;s__Lactococcus_garvieae	19	2	0	38.3499	223655	2.28212	104
s__Atopobium_rimae	k__Bacteria;p__Actinobacteria;c__Actinobacteria;o__Coriobacteriales;f__Coriobacteriaceae;g__Atopobium;s__Atopobium_rimae	1	0	0	49.9568	8495	1.66486	368
s__Bacteroides_capillosus	k__Bacteria;p__Bacteroidetes;c__Bacteroidia;o__Bacteroidales;f__Bacteroidaceae;g__Bacteroides;s__Bacteroides_capillosus	14	0	0	62.2815	3435	1.27776	457
s__Streptococcus_dysgalactiae	k__Bacteria;p__Firmicutes;c__Bacilli;o__Lactobacillales;f__Streptococcaceae;g__Streptococcus;s__Streptococcus_dysgalactiae	5	0	0	39.7	4554	2.03115	635
s__Lactobacillus_oris	k__Bacteria;p__Firmicutes;c__Bacilli;o__Lactobacillales;f__Lactobacillaceae;g__Lactobacillus;s__Lactobacillus_oris	3	1	0	50.7528	32323	1.94657	137
s__Rothia_mucilaginosa	k__Bacteria;p__Actinobacteria;c__Actinobacteria;o__Actinomycetales;f__Micrococcaceae;g__Rothia;s__Rothia_mucilaginosa	52	1	8	59.4919	578728	2.35621	40
s__Streptococcus_urinalis	k__Bacteria;p__Firmicutes;c__Bacilli;o__Lactobacillales;f__Streptococcaceae;g__Streptococcus;s__Streptococcus_urinalis	2	0	0	37.2676	2908	5.10032	1995
s__Novispirillum_itersonii	k__Bacteria;p__Proteobacteria;c__Alphaproteobacteria;o__Rhodospirillales;f__Rhodospirillaceae;g__Novispirillum;s__Novispirillum_itersonii	2	0	0	46.9695	2523	2.41584	1056
s__Clostridium_hiranonis	k__Bacteria;p__Firmicutes;c__Clostridia;o__Clostridiales;f__Peptostreptococcaceae;g__Clostridium;s__Clostridium_hiranonis	11	1	1	31.2948	83149	1.89736	52
s__Lactobacillus_animalis	k__Bacteria;p__Firmicutes;c__Bacilli;o__Lactobacillales;f__Lactobacillaceae;g__Lactobacillus;s__Lactobacillus_animalis	3	1	1	41.1748	65067	1.83805	62
s__Escherichia_fergusonii	k__Bacteria;p__Proteobacteria;c__Gammaproteobacteria;o__Enterobacteriales;f__Enterobacteriaceae;g__Escherichia;s__Escherichia_fergusonii	11	0	2	51.3203	2960	3.2635	1258
s__Turicibacter_sanguinis	k__Bacteria;p__Firmicutes;c__Erysipelotrichi;o__Erysipelotrichales;f__Erysipelotrichaceae;g__Turicibacter;s__Turicibacter_sanguinis	6	0	0	34.2494	85944	3.25595	106
s__Megasphaera_micronuciformis	k__Bacteria;p__Firmicutes;c__Negativicutes;o__Selenomonadales;f__Veillonellaceae;g__Megasphaera;s__Megasphaera_micronuciformis	35	9	3	45.5291	90415	1.70557	25
s__Geminicoccus_roseus	k__Bacteria;p__Proteobacteria;c__Alphaproteobacteria;o__Geminicoccus;f__Geminicoccus;g__Geminicoccus;s__Geminicoccus_roseus	11	0	0	70.1565	3034	6.52496	2593
s__Methanomassiliicoccus_luminyensis	k__Archaea;p__Euryarchaeota;c__Methanomicrobia;o__Methanomassiliicoccus;f__Methanomassiliicoccus;g__Methanomassiliicoccus;s__Methanomassiliicoccus_luminyensis	3	0	0	47.0226	6208	4.6586	1193
s__Streptococcus_infantarius	k__Bacteria;p__Firmicutes;c__Bacilli;o__Lactobacillales;f__Streptococcaceae;g__Streptococcus;s__Streptococcus_infantarius	20	0	1	37.3749	35399	1.90455	105
s__Fibrobacter_succinogenes	k__Bacteria;p__Fibrobacteres;c__Fibrobacteria;o__Fibrobacterales;f__Fibrobacteraceae;g__Fibrobacter;s__Fibrobacter_succinogenes	20	0	5	64.5481	37526	4.4389	261
s__Symbiobacterium_thermophilum	k__Bacteria;p__Firmicutes;c__Clostridia;o__Clostridiales;f__Clostridiales_Family_XVIII._Incertae_Sedis;g__Symbiobacterium;s__Symbiobacterium_thermophilum	2	0	0	56.0539	1903	2.42953	1307
s__Shuttleworthia_satelles	k__Bacteria;p__Firmicutes;c__Clostridia;o__Clostridiales;f__Lachnospiraceae;g__Shuttleworthia;s__Shuttleworthia_satelles	3	0	0	46.1516	3357	3.10779	1166
s__Bacteroides_gallinarum	k__Bacteria;p__Bacteroidetes;c__Bacteroidia;o__Bacteroidales;f__Bacteroidaceae;g__Bacteroides;s__Bacteroides_gallinarum	6	0	0	47.7962	43280	2.31367	111
s__Shigella_boydii	k__Bacteria;p__Proteobacteria;c__Gammaproteobacteria;o__Enterobacteriales;f__Enterobacteriaceae;g__Shigella;s__Shigella_boydii	11	5	0	50.5983	256805	4.99775	62
s__Entomoplasma_somnilux	k__Bacteria;p__Tenericutes;c__Mollicutes;o__Entomoplasmatales;f__Entomoplasmataceae;g__Entomoplasma;s__Entomoplasma_somnilux	2	0	0	27.0882	2327	0.458366	214
s__Anaerococcus_vaginalis	k__Bacteria;p__Firmicutes;c__Clostridia;o__Clostridiales;f__Clostridiales_Family_XI._Incertae_Sedis;g__Anaerococcus;s__Anaerococcus_vaginalis	2	0	1	30.8365	2467	1.72832	778
s__Staphylococcus_aureus	k__Bacteria;p__Firmicutes;c__Bacilli;o__Bacillales;f__Staphylococcaceae;g__Staphylococcus;s__Staphylococcus_aureus	4	0	0	33.1931	10340	2.89004	508
s__Succinatimonas_hippei	k__Bacteria;p__Proteobacteria;c__Gammaproteobacteria;o__Aeromonadales;f__Succinivibrionaceae;g__Succinatimonas;s__Succinatimonas_hippei	6	0	0	40.9356	7176	2.33976	540
s__Lactobacillus_sakei	k__Bacteria;p__Firmicutes;c__Bacilli;o__Lactobacillales;f__Lactobacillaceae;g__Lactobacillus;s__Lactobacillus_sakei	8	0	0	42.0506	32217	1.84536	144
s__Aeromonas_veronii	k__Bacteria;p__Proteobacteria;c__Gammaproteobacteria;o__Aeromonadales;f__Aeromonadaceae;g__Aeromonas;s__Aeromonas_veronii	11	1	2	58.819	184024	4.57813	82
s__Filifactor_alocis	k__Bacteria;p__Firmicutes;c__Clostridia;o__Clostridiales;f__Peptostreptococcaceae;g__Filifactor;s__Filifactor_alocis	6	0	1	35.2377	36128	1.84802	162
s__Atopobium_minutum	k__Bacteria;p__Actinobacteria;c__Actinobacteria;o__Coriobacteriales;f__Coriobacteriaceae;g__Atopobium;s__Atopobium_minutum	3	2	1	48.8545	1229509	1.66214	12
s__Prevotella_timonensis	k__Bacteria;p__Bacteroidetes;c__Bacteroidia;o__Bacteroidales;f__Prevotellaceae;g__Prevotella;s__Prevotella_timonensis	6	0	0	42.0027	2730	5.93969	2489
s__Pseudomonas_aeruginosa	k__Bacteria;p__Proteobacteria;c__Gammaproteobacteria;o__Pseudomonadales;f__Pseudomonadaceae;g__Pseudomonas;s__Pseudomonas_aeruginosa	17	4	1	66.3938	145349	6.47585	108
s__Eikenella_corrodens	k__Bacteria;p__Proteobacteria;c__Betaproteobacteria;o__Neisseriales;f__Neisseriaceae;g__Eikenella;s__Eikenella_corrodens	4	0	0	57.119	1894	1.05703	593
s__Citrobacter_koseri	k__Bacteria;p__Proteobacteria;c__Gammaproteobacteria;o__Enterobacteriales;f__Enterobacteriaceae;g__Citrobacter;s__Citrobacter_koseri	16	3	1	53.7868	670686	4.74953	34
s__Enterococcus_casseliflavus	k__Bacteria;p__Firmicutes;c__Bacilli;o__Lactobacillales;f__Enterococcaceae;g__Enterococcus;s__Enterococcus_casseliflavus	7	0	0	42.8659	167718	3.23556	80
s__Pyramidobacter_piscolens	k__Bacteria;p__Synergistetes;c__Synergistia;o__Synergistales;f__Synergistaceae;g__Pyramidobacter;s__Pyramidobacter_piscolens	10	3	2	59.9037	69132	2.57072	72
s__Selenomonas_sputigena	k__Bacteria;p__Firmicutes;c__Negativicutes;o__Selenomonadales;f__Veillonellaceae;g__Selenomonas;s__Selenomonas_sputigena	3	0	1	59.0081	5086	2.39825	677
s__Campylobacter_gracilis	k__Bacteria;p__Proteobacteria;c__Epsilonproteobacteria;o__Campylobacterales;f__Campylobacteraceae;g__Campylobacter;s__Campylobacter_gracilis	2	0	1	48.7666	1845	1.04052	579
s__Catonella_morbi	k__Bacteria;p__Firmicutes;c__Clostridia;o__Clostridiales;f__Lachnospiraceae;g__Catonella;s__Catonella_morbi	3	0	0	47.4348	8164	1.96197	360
s__Enterococcus_saccharolyticus	k__Bacteria;p__Firmicutes;c__Bacilli;o__Lactobacillales;f__Enterococcaceae;g__Enterococcus;s__Enterococcus_saccharolyticus	2	0	0	40.291	333640	3.72498	113
s__Porphyromonas_bennonis	k__Bacteria;p__Bacteroidetes;c__Bacteroidia;o__Bacteroidales;f__Porphyromonadaceae;g__Porphyromonas;s__Porphyromonas_bennonis	2	0	0	56.5512	9917	1.92254	305
s__Proteus_mirabilis	k__Bacteria;p__Proteobacteria;c__Gammaproteobacteria;o__Enterobacteriales;f__Enterobacteriaceae;g__Proteus;s__Proteus_mirabilis	6	1	0	38.6593	227226	4.13196	74
s__Actinomyces_turicensis	k__Bacteria;p__Actinobacteria;c__Actinobacteria;o__Actinomycetales;f__Actinomycetaceae;g__Actinomyces;s__Actinomyces_turicensis	5	0	1	56.9767	11872	2.62352	583
s__Granulicatella_adiacens	k__Bacteria;p__Firmicutes;c__Bacilli;o__Lactobacillales;f__Carnobacteriaceae;g__Granulicatella;s__Granulicatella_adiacens	16	0	0	37.9845	8161	2.06778	511
s__Halomicrobium_katesii	k__Archaea;p__Euryarchaeota;c__Halobacteria;o__Halobacteriales;f__Halobacteriaceae;g__Halomicrobium;s__Halomicrobium_katesii	1	0	0	44.1714	5475	0.14374	41
s__Campylobacter_fetus	k__Bacteria;p__Proteobacteria;c__Epsilonproteobacteria;o__Campylobacterales;f__Campylobacteraceae;g__Campylobacter;s__Campylobacter_fetus	1	1	0	46.8223	130466	1.47106	17
s__Candidatus_Caldiarchaeum_subterraneum	k__Archaea;p__Candidatus_Caldiarchaeum;c__Candidatus_Caldiarchaeum;o__Candidatus_Caldiarchaeum;f__Candidatus_Caldiarchaeum;g__Candidatus_Caldiarchaeum;s__Candidatus_Caldiarchaeum_subterraneum	2	0	0	61.2993	1698	1.10751	637
s__Varibaculum_cambriense	k__Bacteria;p__Actinobacteria;c__Actinobacteria;o__Actinomycetales;f__Actinomycetaceae;g__Varibaculum;s__Varibaculum_cambriense	7	1	2	52.723	5990	2.08318	465
s__Desulfurispora_thermophila	k__Bacteria;p__Firmicutes;c__Clostridia;o__Clostridiales;f__Peptococcaceae;g__Desulfurispora;s__Desulfurispora_thermophila	1	0	0	35.5141	3157	5.17712	1988
s__Anaeromyxobacter_dehalogenans	k__Bacteria;p__Proteobacteria;c__Deltaproteobacteria;o__Myxococcales;f__Myxococcaceae;g__Anaeromyxobacter;s__Anaeromyxobacter_dehalogenans	23	0	5	52.8182	4819	2.84838	785
s__Campylobacter_jejuni	k__Bacteria;p__Proteobacteria;c__Epsilonproteobacteria;o__Campylobacterales;f__Campylobacteraceae;g__Campylobacter;s__Campylobacter_jejuni	1	0	1	30.8508	4675	1.43961	395
s__Pasteurella_multocida	k__Bacteria;p__Proteobacteria;c__Gammaproteobacteria;o__Pasteurellales;f__Pasteurellaceae;g__Pasteurella;s__Pasteurella_multocida	1	0	0	31.2846	3128	2.20012	850
s__Thermosediminibacter_oceani	k__Bacteria;p__Firmicutes;c__Clostridia;o__Thermoanaerobacterales;f__Thermoanaerobacterales_Family_III._Incertae_Sedis;g__Thermosediminibacter;s__Thermosediminibacter_oceani	4	0	0	58.059	2835	1.92075	758
s__Cronobacter_turicensis	k__Bacteria;p__Proteobacteria;c__Gammaproteobacteria;o__Enterobacteriales;f__Enterobacteriaceae;g__Cronobacter;s__Cronobacter_turicensis	1	0	0	53.307	2762	3.61889	1462
s__Selenomonas_ruminantium	k__Bacteria;p__Firmicutes;c__Negativicutes;o__Selenomonadales;f__Veillonellaceae;g__Selenomonas;s__Selenomonas_ruminantium	3	1	0	41.7614	92233	1.98908	37
s__Veillonella_ratti	k__Bacteria;p__Firmicutes;c__Negativicutes;o__Selenomonadales;f__Veillonellaceae;g__Veillonella;s__Veillonella_ratti	23	16	0	42.659	50378	2.39318	82
s__Barnesiella_viscericola	k__Bacteria;p__Bacteroidetes;c__Bacteroidia;o__Bacteroidales;f__Porphyromonadaceae;g__Barnesiella;s__Barnesiella_viscericola	2	1	0	54.1233	22320	2.71601	234
s__Porphyromonas_gingivalis	k__Bacteria;p__Bacteroidetes;c__Bacteroidia;o__Bacteroidales;f__Porphyromonadaceae;g__Porphyromonas;s__Porphyromonas_gingivalis	12	2	0	48.9938	33213	2.44376	157
s__Dysgonomonas_mossii	k__Bacteria;p__Bacteroidetes;c__Bacteroidia;o__Bacteroidales;f__Porphyromonadaceae;g__Dysgonomonas;s__Dysgonomonas_mossii	2	1	0	37.2825	122395	5.02043	201
s__Brachyspira_pilosicoli	k__Bacteria;p__Spirochaetes;c__Spirochaetia;o__Spirochaetales;f__Brachyspiraceae;g__Brachyspira;s__Brachyspira_pilosicoli	6	3	2	27.9513	493661	2.58526	27
s__Desulfovibrio_vulgaris	k__Bacteria;p__Proteobacteria;c__Deltaproteobacteria;o__Desulfovibrionales;f__Desulfovibrionaceae;g__Desulfovibrio;s__Desulfovibrio_vulgaris	4	0	0	66.4233	2416	2.94582	1355
s__Streptococcus_peroris	k__Bacteria;p__Firmicutes;c__Bacilli;o__Lactobacillales;f__Streptococcaceae;g__Streptococcus;s__Streptococcus_peroris	5	0	0	36.9362	1774	0.931776	512
s__Escherichia_hermannii	k__Bacteria;p__Proteobacteria;c__Gammaproteobacteria;o__Enterobacteriales;f__Enterobacteriaceae;g__Escherichia;s__Escherichia_hermannii	2	0	0	54.4466	4638	3.38095	952
s__Atopobium_parvulum	k__Bacteria;p__Actinobacteria;c__Actinobacteria;o__Coriobacteriales;f__Coriobacteriaceae;g__Atopobium;s__Atopobium_parvulum	7	0	0	48.7364	3193	1.47237	584
s__Prevotella_histicola	k__Bacteria;p__Bacteroidetes;c__Bacteroidia;o__Bacteroidales;f__Prevotellaceae;g__Prevotella;s__Prevotella_histicola	1	0	0	42.9439	1558	1.48391	927
s__Neisseria_mucosa	k__Bacteria;p__Proteobacteria;c__Betaproteobacteria;o__Neisseriales;f__Neisseriaceae;g__Neisseria;s__Neisseria_mucosa	5	0	0	49.5565	11057	2.66811	550
s__Aeromonas_hydrophila	k__Bacteria;p__Proteobacteria;c__Gammaproteobacteria;o__Aeromonadales;f__Aeromonadaceae;g__Aeromonas;s__Aeromonas_hydrophila	6	2	0	61.2911	332313	4.8925	41
s__Edwardsiella_tarda	k__Bacteria;p__Proteobacteria;c__Gammaproteobacteria;o__Enterobacteriales;f__Enterobacteriaceae;g__Edwardsiella;s__Edwardsiella_tarda	2	0	0	57.3595	266035	3.67511	46
s__Aeromonas_caviae	k__Bacteria;p__Proteobacteria;c__Gammaproteobacteria;o__Aeromonadales;f__Aeromonadaceae;g__Aeromonas;s__Aeromonas_caviae	13	2	0	62.1013	30815	4.27056	235
s__Leuconostoc_argentinum	k__Bacteria;p__Firmicutes;c__Bacilli;o__Lactobacillales;f__Leuconostocaceae;g__Leuconostoc;s__Leuconostoc_argentinum	4	0	0	43.9374	6041	1.7306	429
s__Haemophilus_haemolyticus	k__Bacteria;p__Proteobacteria;c__Gammaproteobacteria;o__Pasteurellales;f__Pasteurellaceae;g__Haemophilus;s__Haemophilus_haemolyticus	4	0	0	36.4855	1855	2.76818	1490
s__Bacteroides_tectus	k__Bacteria;p__Bacteroidetes;c__Bacteroidia;o__Bacteroidales;f__Bacteroidaceae;g__Bacteroides;s__Bacteroides_tectus	1	0	0	38.2905	15072	3.54261	522
s__Candidatus_Cloacamonas_acidaminovorans	k__Bacteria;p__Cloacimonetes;c__Candidatus_Cloacamonas;o__Candidatus_Cloacamonas;f__Candidatus_Cloacamonas;g__Candidatus_Cloacamonas;s__Candidatus_Cloacamonas_acidaminovorans	6	0	0	38.4985	3275	1.77712	710
s__Prevotella_melaninogenica	k__Bacteria;p__Bacteroidetes;c__Bacteroidia;o__Bacteroidales;f__Prevotellaceae;g__Prevotella;s__Prevotella_melaninogenica	1	0	0	41.0483	2324	4.44946	2074
s__Haemophilus_influenzae	k__Bacteria;p__Proteobacteria;c__Gammaproteobacteria;o__Pasteurellales;f__Pasteurellaceae;g__Haemophilus;s__Haemophilus_influenzae	6	0	0	41.151	1484	0.679777	448
s__Serratia_marcescens	k__Bacteria;p__Proteobacteria;c__Gammaproteobacteria;o__Enterobacteriales;f__Enterobacteriaceae;g__Serratia;s__Serratia_marcescens	1	0	0	50.3343	2021	3.22154	1605
s__Brachyspira_alvinipulli	k__Bacteria;p__Spirochaetes;c__Spirochaetia;o__Spirochaetales;f__Brachyspiraceae;g__Brachyspira;s__Brachyspira_alvinipulli	1	0	0	26.3283	3313	1.33014	497
s__Selenomonas_bovis	k__Bacteria;p__Firmicutes;c__Negativicutes;o__Selenomonadales;f__Veillonellaceae;g__Selenomonas;s__Selenomonas_bovis	2	0	0	59.2243	2052	1.36394	697
s__Clostridium_beijerinckii	k__Bacteria;p__Firmicutes;c__Clostridia;o__Clostridiales;f__Peptostreptococcaceae;g__Clostridium;s__Clostridium_beijerinckii	1	0	0	31.0646	1587	0.544813	325
s__Dehalococcoides_mccartyi	k__Bacteria;p__Chloroflexi;c__Dehalococcoidetes;o__Dehalococcoidales;f__Dehalococcoidaceae;g__Dehalococcoides;s__Dehalococcoides_mccartyi	99	0	13	69.181	68384	3.80279	290
s__Clostridium_butyricum	k__Bacteria;p__Firmicutes;c__Clostridia;o__Clostridiales;f__Peptostreptococcaceae;g__Clostridium;s__Clostridium_butyricum	5	0	1	28.9769	80472	2.22192	72
s__Candidatus_Serratia_symbiotica	k__Bacteria;p__Proteobacteria;c__Gammaproteobacteria;o__Enterobacteriales;f__Enterobacteriaceae;g__Candidatus_Serratia;s__Candidatus_Serratia_symbiotica	2	0	0	53.3098	1747	2.03203	1153
s__Bavariicoccus_seileri	k__Bacteria;p__Firmicutes;c__Bacilli;o__Lactobacillales;f__Enterococcaceae;g__Bavariicoccus;s__Bavariicoccus_seileri	1	0	0	35.2803	1914	3.752	1944
s__Anaerococcus_lactolyticus	k__Bacteria;p__Firmicutes;c__Clostridia;o__Clostridiales;f__Clostridiales_Family_XI._Incertae_Sedis;g__Anaerococcus;s__Anaerococcus_lactolyticus	3	0	0	36.4576	5327	2.19627	631
s__Prevotella_oralis	k__Bacteria;p__Bacteroidetes;c__Bacteroidia;o__Bacteroidales;f__Prevotellaceae;g__Prevotella;s__Prevotella_oralis	3	0	0	48.5769	2909	2.56615	1048
s__Streptococcus_tigurinus	k__Bacteria;p__Firmicutes;c__Bacilli;o__Lactobacillales;f__Streptococcaceae;g__Streptococcus;s__Streptococcus_tigurinus	3	0	0	42.6685	1376	1.96247	1377
s__Rikenella_microfusus	k__Bacteria;p__Bacteroidetes;c__Bacteroidia;o__Bacteroidales;f__Rikenellaceae;g__Rikenella;s__Rikenella_microfusus	4	2	0	57.2003	83848	2.75938	64
s__Megamonas_hypermegale	k__Bacteria;p__Firmicutes;c__Negativicutes;o__Selenomonadales;f__Veillonellaceae;g__Megamonas;s__Megamonas_hypermegale	4	3	1	42.6308	122180	2.54826	35
s__Klebsiella_variicola	k__Bacteria;p__Proteobacteria;c__Gammaproteobacteria;o__Enterobacteriales;f__Enterobacteriaceae;g__Klebsiella;s__Klebsiella_variicola	2	1	0	57.1389	285225	5.65092	52
s__Pasteurella_pneumotropica	k__Bacteria;p__Proteobacteria;c__Gammaproteobacteria;o__Pasteurellales;f__Pasteurellaceae;g__Pasteurella;s__Pasteurella_pneumotropica	1	0	0	39.7177	2265	4.03297	1926
s__Bacteroides_pyogenes	k__Bacteria;p__Bacteroidetes;c__Bacteroidia;o__Bacteroidales;f__Bacteroidaceae;g__Bacteroides;s__Bacteroides_pyogenes	1	0	0	37.5185	2170	2.87149	1372
s__Photobacterium_damselae	k__Bacteria;p__Proteobacteria;c__Gammaproteobacteria;o__Vibrionales;f__Vibrionaceae;g__Photobacterium;s__Photobacterium_damselae	1	0	0	40.6939	81201	4.35904	223
s__Tannerella_forsythensis	k__Bacteria;p__Bacteroidetes;c__Bacteroidia;o__Bacteroidales;f__Porphyromonadaceae;g__Tannerella;s__Tannerella_forsythensis	2	0	0	46.6824	57473	0.704212	45
s__Sebaldella_termitidis	k__Bacteria;p__Fusobacteria;c__Fusobacteriia;o__Fusobacteriales;f__Leptotrichiaceae;g__Sebaldella;s__Sebaldella_termitidis	1	0	0	27.5927	2981	1.18881	468
s__Streptococcus_hyovaginalis	k__Bacteria;p__Firmicutes;c__Bacilli;o__Lactobacillales;f__Streptococcaceae;g__Streptococcus;s__Streptococcus_hyovaginalis	1	0	0	38.9091	2632	0.157809	69
s__Fusobacterium_gonidiaformans	k__Bacteria;p__Fusobacteria;c__Fusobacteriia;o__Fusobacteriales;f__Fusobacteriaceae;g__Fusobacterium;s__Fusobacterium_gonidiaformans	2	0	0	33.0805	6640	1.6799	387
s__Gemella_sanguinis	k__Bacteria;p__Firmicutes;c__Bacilli;o__Bacillales;f__Gemella;g__Gemella;s__Gemella_sanguinis	2	0	0	29.6911	7084	2.02698	499
s__Streptococcus_infantis	k__Bacteria;p__Firmicutes;c__Bacilli;o__Lactobacillales;f__Streptococcaceae;g__Streptococcus;s__Streptococcus_infantis	10	0	0	42.6917	1445	1.23711	829
s__Prevotella_paludivivens	k__Bacteria;p__Bacteroidetes;c__Bacteroidia;o__Bacteroidales;f__Prevotellaceae;g__Prevotella;s__Prevotella_paludivivens	18	0	2	46.0356	10403	3.31191	594
s__Bulleidia_extructa	k__Bacteria;p__Firmicutes;c__Erysipelotrichi;o__Erysipelotrichales;f__Erysipelotrichaceae;g__Bulleidia;s__Bulleidia_extructa	1	0	0	38.8087	1706	0.494606	286
s__Citrobacter_rodentium	k__Bacteria;p__Proteobacteria;c__Gammaproteobacteria;o__Enterobacteriales;f__Enterobacteriaceae;g__Citrobacter;s__Citrobacter_rodentium	2	0	0	52.1149	5528	1.24045	320
s__Bacteroides_graminisolvens	k__Bacteria;p__Bacteroidetes;c__Bacteroidia;o__Bacteroidales;f__Bacteroidaceae;g__Bacteroides;s__Bacteroides_graminisolvens	19	0	0	36.729	1988	4.2969	2202
s__Cronobacter_sakazakii	k__Bacteria;p__Proteobacteria;c__Gammaproteobacteria;o__Enterobacteriales;f__Enterobacteriaceae;g__Cronobacter;s__Cronobacter_sakazakii	1	0	0	57.6279	82621	5.34912	339
s__Weissella_confusa	k__Bacteria;p__Firmicutes;c__Bacilli;o__Lactobacillales;f__Leuconostocaceae;g__Weissella;s__Weissella_confusa	6	0	1	45.0291	26359	2.36358	246
s__Treponema_succinifaciens	k__Bacteria;p__Spirochaetes;c__Spirochaetia;o__Spirochaetales;f__Spirochaetaceae;g__Treponema;s__Treponema_succinifaciens	1	1	0	39.4819	208370	2.64035	35
s__Comamonas_testosteroni	k__Bacteria;p__Proteobacteria;c__Betaproteobacteria;o__Burkholderiales;f__Comamonadaceae;g__Comamonas;s__Comamonas_testosteroni	11	1	4	59.9094	27711	3.23945	273
s__Peptoniphilus_harei	k__Bacteria;p__Firmicutes;c__Clostridia;o__Clostridiales;f__Clostridiales_Family_XI._Incertae_Sedis;g__Peptoniphilus;s__Peptoniphilus_harei	6	1	0	34.8024	13661	1.67126	193
s__Peptoniphilus_duerdenii	k__Bacteria;p__Firmicutes;c__Clostridia;o__Clostridiales;f__Clostridiales_Family_XI._Incertae_Sedis;g__Peptoniphilus;s__Peptoniphilus_duerdenii	3	0	0	34.5833	1986	0.639884	337
s__Candidatus_Azobacteroides_pseudotrichonymphae	k__Bacteria;p__Bacteroidetes;c__Bacteroidia;o__Bacteroidales;f__Candidatus_Azobacteroides;g__Candidatus_Azobacteroides;s__Candidatus_Azobacteroides_pseudotrichonymphae	4	0	0	49.7104	1587	0.895059	571
s__Streptococcus_oligofermentans	k__Bacteria;p__Firmicutes;c__Bacilli;o__Lactobacillales;f__Streptococcaceae;g__Streptococcus;s__Streptococcus_oligofermentans	3	0	0	42.3366	7578	3.74206	944
s__Streptococcus_pseudopneumoniae	k__Bacteria;p__Firmicutes;c__Bacilli;o__Lactobacillales;f__Streptococcaceae;g__Streptococcus;s__Streptococcus_pseudopneumoniae	3	0	0	42.8937	1573	0.979682	613
s__Chthonomonas_calidirosea	k__Bacteria;p__Armatimonadetes;c__Chthonomonadetes;o__Chthonomonadales;f__Chthonomonadaceae;g__Chthonomonas;s__Chthonomonas_calidirosea	93	4	17	58.2235	179567	8.39115	228
s__Lactobacillus_suebicus	k__Bacteria;p__Firmicutes;c__Bacilli;o__Lactobacillales;f__Lactobacillaceae;g__Lactobacillus;s__Lactobacillus_suebicus	1	1	0	43.4915	298458	2.60551	21
s__Lactobacillus_brevis	k__Bacteria;p__Firmicutes;c__Bacilli;o__Lactobacillales;f__Lactobacillaceae;g__Lactobacillus;s__Lactobacillus_brevis	2	2	0	45.8172	375310	2.55265	29
s__Corynebacterium_jeikeium	k__Bacteria;p__Actinobacteria;c__Actinobacteria;o__Actinomycetales;f__Corynebacteriaceae;g__Corynebacterium;s__Corynebacterium_jeikeium	65	18	1	60.1356	256570	2.2658	36
s__Aggregatibacter_segnis	k__Bacteria;p__Proteobacteria;c__Gammaproteobacteria;o__Pasteurellales;f__Pasteurellaceae;g__Aggregatibacter;s__Aggregatibacter_segnis	3	0	1	43.5629	1901	1.20874	660
s__Treponema_medium	k__Bacteria;p__Spirochaetes;c__Spirochaetia;o__Spirochaetales;f__Spirochaetaceae;g__Treponema;s__Treponema_medium	1	0	0	45.2845	15451	3.12703	513
s__Leptotrichia_buccalis	k__Bacteria;p__Fusobacteria;c__Fusobacteriia;o__Fusobacteriales;f__Leptotrichiaceae;g__Leptotrichia;s__Leptotrichia_buccalis	1	0	0	35.0181	2242	2.72012	1296
s__Leptotrichia_trevisanii	k__Bacteria;p__Fusobacteria;c__Fusobacteriia;o__Fusobacteriales;f__Leptotrichiaceae;g__Leptotrichia;s__Leptotrichia_trevisanii	1	0	0	30.2445	2251	1.06305	516
s__Prevotella_bivia	k__Bacteria;p__Bacteroidetes;c__Bacteroidia;o__Bacteroidales;f__Prevotellaceae;g__Prevotella;s__Prevotella_bivia	5	0	0	39.6618	2251	1.52719	721
s__Leuconostoc_citreum	k__Bacteria;p__Firmicutes;c__Bacilli;o__Lactobacillales;f__Leuconostocaceae;g__Leuconostoc;s__Leuconostoc_citreum	1	1	0	39.0846	211799	1.75735	37
s__Catellicoccus_marimammalium	k__Bacteria;p__Firmicutes;c__Bacilli;o__Lactobacillales;f__Enterococcaceae;g__Catellicoccus;s__Catellicoccus_marimammalium	2	0	0	34.1642	14170	2.75112	413
s__Pediococcus_pentosaceus	k__Bacteria;p__Firmicutes;c__Bacilli;o__Lactobacillales;f__Lactobacillaceae;g__Pediococcus;s__Pediococcus_pentosaceus	1	0	0	37.3218	44180	1.85137	123
s__Weissella_paramesenteroides	k__Bacteria;p__Firmicutes;c__Bacilli;o__Lactobacillales;f__Leuconostocaceae;g__Weissella;s__Weissella_paramesenteroides	2	2	0	37.9353	51370	2.36489	150
s__Lactobacillus_buchneri	k__Bacteria;p__Firmicutes;c__Bacilli;o__Lactobacillales;f__Lactobacillaceae;g__Lactobacillus;s__Lactobacillus_buchneri	2	1	0	43.5815	92256	2.51743	67
s__Propionibacterium_acidipropionici	k__Bacteria;p__Actinobacteria;c__Actinobacteria;o__Actinomycetales;f__Propionibacteriaceae;g__Propionibacterium;s__Propionibacterium_acidipropionici	1	0	0	68.9902	4559	3.30785	937
s__Anaerolinea_thermophila	k__Bacteria;p__Chloroflexi;c__Anaerolineae;o__Anaerolineales;f__Anaerolineaceae;g__Anaerolinea;s__Anaerolinea_thermophila	196	1	11	59.9197	21851	6.51119	707
s__Yersinia_pestis	k__Bacteria;p__Proteobacteria;c__Gammaproteobacteria;o__Enterobacteriales;f__Enterobacteriaceae;g__Yersinia;s__Yersinia_pestis	2	0	0	46.4416	14301	3.09412	491
s__Providencia_alcalifaciens	k__Bacteria;p__Proteobacteria;c__Gammaproteobacteria;o__Enterobacteriales;f__Enterobacteriaceae;g__Providencia;s__Providencia_alcalifaciens	3	1	0	40.1626	395131	4.55991	79
s__Shigella_dysenteriae	k__Bacteria;p__Proteobacteria;c__Gammaproteobacteria;o__Enterobacteriales;f__Enterobacteriaceae;g__Shigella;s__Shigella_dysenteriae	2	0	1	49.9443	1529	2.00497	1289
s__Streptococcus_suis	k__Bacteria;p__Firmicutes;c__Bacilli;o__Lactobacillales;f__Streptococcaceae;g__Streptococcus;s__Streptococcus_suis	30	0	1	40.153	14282	1.82987	263
s__Hyperthermus_butylicus	k__Archaea;p__Crenarchaeota;c__Thermoprotei;o__Desulfurococcales;f__Pyrodictiaceae;g__Hyperthermus;s__Hyperthermus_butylicus	1	0	0	43.8125	1255	6.2934	4763
s__Campylobacter_showae	k__Bacteria;p__Proteobacteria;c__Epsilonproteobacteria;o__Campylobacterales;f__Campylobacteraceae;g__Campylobacter;s__Campylobacter_showae	1	0	0	46.4263	28753	2.0492	135
s__Clostridium_cadaveris	k__Bacteria;p__Firmicutes;c__Clostridia;o__Clostridiales;f__Peptostreptococcaceae;g__Clostridium;s__Clostridium_cadaveris	1	0	0	32.5629	3829	7.19701	2556
s__Streptococcus_massiliensis	k__Bacteria;p__Firmicutes;c__Bacilli;o__Lactobacillales;f__Streptococcaceae;g__Streptococcus;s__Streptococcus_massiliensis	1	0	0	39.409	1620	0.647116	391
s__Enterobacter_pulveris	k__Bacteria;p__Proteobacteria;c__Gammaproteobacteria;o__Enterobacteriales;f__Enterobacteriaceae;g__Enterobacter;s__Enterobacter_pulveris	3	0	0	57.391	2627	3.27058	1396
s__Arcobacter_butzleri	k__Bacteria;p__Proteobacteria;c__Epsilonproteobacteria;o__Campylobacterales;f__Campylobacteraceae;g__Arcobacter;s__Arcobacter_butzleri	84	1	2	26.9517	207174	2.21216	27
s__Geobacter_sulfurreducens	k__Bacteria;p__Proteobacteria;c__Deltaproteobacteria;o__Desulfuromonadales;f__Geobacteraceae;g__Geobacter;s__Geobacter_sulfurreducens	1	0	0	26.4566	2296	0.706365	339
s__Bacteroides_oleiciplenus	k__Bacteria;p__Bacteroidetes;c__Bacteroidia;o__Bacteroidales;f__Bacteroidaceae;g__Bacteroides;s__Bacteroides_oleiciplenus	2	0	0	45.6572	1767	5.33826	3049
s__Bacillus_bogoriensis	k__Bacteria;p__Firmicutes;c__Bacilli;o__Bacillales;f__Bacillaceae;g__Bacillus;s__Bacillus_bogoriensis	1	0	0	35.3852	2505	4.0777	1804
s__Oxalobacter_formigenes	k__Bacteria;p__Proteobacteria;c__Betaproteobacteria;o__Burkholderiales;f__Oxalobacteraceae;g__Oxalobacter;s__Oxalobacter_formigenes	30	0	2	50.1488	15630	2.59807	388
s__Streptococcus_gallolyticus	k__Bacteria;p__Firmicutes;c__Bacilli;o__Lactobacillales;f__Streptococcaceae;g__Streptococcus;s__Streptococcus_gallolyticus	4	0	0	37.459	165169	2.37766	56
s__Porphyromonas_sp._oral_taxon_279	k__Bacteria;p__Bacteroidetes;c__Bacteroidia;o__Bacteroidales;f__Porphyromonadaceae;g__Porphyromonas;s__Porphyromonas_sp._oral_taxon_279	5	0	0	56.9861	1834	1.96509	1096
s__Butyricimonas_synergistica	k__Bacteria;p__Bacteroidetes;c__Bacteroidia;o__Bacteroidales;f__Porphyromonadaceae;g__Butyricimonas;s__Butyricimonas_synergistica	22	5	3	44.4709	171906	5.25539	61
s__Dysgonomonas_capnocytophagoides	k__Bacteria;p__Bacteroidetes;c__Bacteroidia;o__Bacteroidales;f__Porphyromonadaceae;g__Dysgonomonas;s__Dysgonomonas_capnocytophagoides	4	1	0	37.684	180910	4.88313	131
s__Acinetobacter_johnsonii	k__Bacteria;p__Proteobacteria;c__Gammaproteobacteria;o__Pseudomonadales;f__Moraxellaceae;g__Acinetobacter;s__Acinetobacter_johnsonii	8	0	0	41.1002	54446	3.62722	140
s__Thermovirga_lienii	k__Bacteria;p__Synergistetes;c__Synergistia;o__Synergistales;f__Synergistaceae;g__Thermovirga;s__Thermovirga_lienii	1	0	0	37.0018	3569	4.87792	1756
s__Streptococcus_cristatus	k__Bacteria;p__Firmicutes;c__Bacilli;o__Lactobacillales;f__Streptococcaceae;g__Streptococcus;s__Streptococcus_cristatus	1	0	0	43.2559	15129	1.96486	329
s__Methanohalobium_evestigatum	k__Archaea;p__Euryarchaeota;c__Methanomicrobia;o__Methanosarcinales;f__Methanosarcinaceae;g__Methanohalobium;s__Methanohalobium_evestigatum	1	0	0	53.0559	1327	4.31957	2931
s__Archaeoglobus_fulgidus	k__Archaea;p__Euryarchaeota;c__Archaeoglobi;o__Archaeoglobales;f__Archaeoglobaceae;g__Archaeoglobus;s__Archaeoglobus_fulgidus	1	0	0	42.1372	1266	21.9122	16657
s__Enterococcus_gallinarum	k__Bacteria;p__Firmicutes;c__Bacilli;o__Lactobacillales;f__Enterococcaceae;g__Enterococcus;s__Enterococcus_gallinarum	1	1	0	40.8013	268180	3.04318	44
s__Acaryochloris_marina	k__Bacteria;p__Cyanobacteria;c__Chroococcales;o__Chroococcales;f__Acaryochloris;g__Acaryochloris;s__Acaryochloris_marina	1	0	0	38.3942	2051	0.736471	377
s__Veillonella_magna	k__Bacteria;p__Firmicutes;c__Negativicutes;o__Selenomonadales;f__Veillonellaceae;g__Veillonella;s__Veillonella_magna	3	0	0	45.3631	9191	2.1279	379
s__Lactobacillus_versmoldensis	k__Bacteria;p__Firmicutes;c__Bacilli;o__Lactobacillales;f__Lactobacillaceae;g__Lactobacillus;s__Lactobacillus_versmoldensis	1	0	0	35.6033	5289	2.79843	790
s__Clostridium_thermocellum	k__Bacteria;p__Firmicutes;c__Clostridia;o__Clostridiales;f__Peptostreptococcaceae_3;g__Clostridium_3;s__Clostridium_thermocellum	1	0	0	35.9172	2932	6.70899	2663
s__Weissella_cibaria	k__Bacteria;p__Firmicutes;c__Bacilli;o__Lactobacillales;f__Leuconostocaceae;g__Weissella;s__Weissella_cibaria	2	0	0	45.0461	34308	2.80714	366
s__Salmonella_enterica	k__Bacteria;p__Proteobacteria;c__Gammaproteobacteria;o__Enterobacteriales;f__Enterobacteriaceae;g__Salmonella;s__Salmonella_enterica	4	0	0	50.333	2391	5.0959	2318
s__Streptococcus_devriesei	k__Bacteria;p__Firmicutes;c__Bacilli;o__Lactobacillales;f__Streptococcaceae;g__Streptococcus;s__Streptococcus_devriesei	1	0	0	38.0553	2311	4.53843	2067
s__Streptococcus_agalactiae	k__Bacteria;p__Firmicutes;c__Bacilli;o__Lactobacillales;f__Streptococcaceae;g__Streptococcus;s__Streptococcus_agalactiae	1	0	0	37.1298	2634	1.10299	466
s__Pantoea_ananatis	k__Bacteria;p__Proteobacteria;c__Gammaproteobacteria;o__Enterobacteriales;f__Enterobacteriaceae;g__Pantoea;s__Pantoea_ananatis	8	0	0	60.6762	2142	3.45622	1734
s__Haemophilus_paraphrohaemolyticus	k__Bacteria;p__Proteobacteria;c__Gammaproteobacteria;o__Pasteurellales;f__Pasteurellaceae;g__Haemophilus;s__Haemophilus_paraphrohaemolyticus	1	0	0	40.7859	4048	2.50701	882
s__Candidatus_Midichloria_mitochondrii	k__Bacteria;p__Proteobacteria;c__Alphaproteobacteria;o__Rickettsiales;f__Candidatus_Midichloria;g__Candidatus_Midichloria;s__Candidatus_Midichloria_mitochondrii	7	0	0	37.9301	3560	18.4139	6498
s__Escherichia_albertii	k__Bacteria;p__Proteobacteria;c__Gammaproteobacteria;o__Enterobacteriales;f__Enterobacteriaceae;g__Escherichia;s__Escherichia_albertii	1	0	0	52.0609	1651	3.38028	2023
s__Anaerococcus_prevotii	k__Bacteria;p__Firmicutes;c__Clostridia;o__Clostridiales;f__Clostridiales_Family_XI._Incertae_Sedis;g__Anaerococcus;s__Anaerococcus_prevotii	4	0	0	30.0814	1977	1.18957	592
s__Lactobacillus_paracasei	k__Bacteria;p__Firmicutes;c__Bacilli;o__Lactobacillales;f__Lactobacillaceae;g__Lactobacillus;s__Lactobacillus_paracasei	1	0	1	46.5714	4158	2.68764	822
s__Streptococcus_sp._Oral_Taxon_070	k__Bacteria;p__Firmicutes;c__Bacilli;o__Lactobacillales;f__Streptococcaceae;g__Streptococcus;s__Streptococcus_sp._Oral_Taxon_070	2	0	0	41.6391	5161	2.04666	567
s__Haliangium_ochraceum	k__Bacteria;p__Proteobacteria;c__Deltaproteobacteria;o__Myxococcales;f__Kofleriaceae;g__Haliangium;s__Haliangium_ochraceum	117	3	5	71.9061	153997	10.4635	165
s__Thauera_linaloolentis	k__Bacteria;p__Proteobacteria;c__Betaproteobacteria;o__Rhodocyclales;f__Rhodocyclaceae;g__Thauera;s__Thauera_linaloolentis	94	0	7	63.6417	53485	4.83835	366
s__Thermomonas_fusca	k__Bacteria;p__Proteobacteria;c__Gammaproteobacteria;o__Xanthomonadales;f__Xanthomonadaceae;g__Thermomonas;s__Thermomonas_fusca	72	0	7	67.7469	13974	1.83684	224
s__Haliscomenobacter_hydrossis	k__Bacteria;p__Bacteroidetes;c__Sphingobacteriia;o__Sphingobacteriales;f__Saprospiraceae;g__Haliscomenobacter;s__Haliscomenobacter_hydrossis	74	3	5	53.7275	27035	9.29794	625
s__Candidatus_Nitrospira_defluvii	k__Bacteria;p__Nitrospirae;c__Nitrospira;o__Nitrospirales;f__Nitrospiraceae;g__Candidatus_Nitrospira;s__Candidatus_Nitrospira_defluvii	76	5	2	50.2828	27972	3.54357	335
s__Thauera_aminoaromatica	k__Bacteria;p__Proteobacteria;c__Betaproteobacteria;o__Rhodocyclales;f__Rhodocyclaceae;g__Thauera;s__Thauera_aminoaromatica	54	0	1	68.7057	46280	4.54435	206
s__Caldilinea_aerophila	k__Bacteria;p__Chloroflexi;c__Caldilineae;o__Caldilineales;f__Caldilineaceae;g__Caldilinea;s__Caldilinea_aerophila	92	0	9	64.8063	10978	7.08766	1078
s__Mycobacterium_rhodesiae	k__Bacteria;p__Actinobacteria;c__Actinobacteria;o__Actinomycetales;f__Mycobacteriaceae;g__Mycobacterium;s__Mycobacterium_rhodesiae	94	0	4	68.3393	85851	4.19212	192
s__Niastella_koreensis	k__Bacteria;p__Bacteroidetes;c__Sphingobacteriia;o__Sphingobacteriales;f__Chitinophagaceae;g__Niastella;s__Niastella_koreensis	23	2	0	37.1584	47393	3.35411	156
s__Acidimicrobium_ferrooxidans	k__Bacteria;p__Actinobacteria;c__Actinobacteria;o__Acidimicrobiales;f__Acidimicrobiaceae;g__Acidimicrobium;s__Acidimicrobium_ferrooxidans	145	1	5	61.9376	28697	3.33964	324
s__Chitinophaga_pinensis	k__Bacteria;p__Bacteroidetes;c__Sphingobacteriia;o__Sphingobacteriales;f__Chitinophaga;g__Chitinophaga;s__Chitinophaga_pinensis	5	0	0	42.3147	20986	6.03907	1521
s__Gordonia_amarae	k__Bacteria;p__Actinobacteria;c__Actinobacteria;o__Actinomycetales;f__Gordoniaceae;g__Gordonia;s__Gordonia_amarae	17	0	1	66.2961	55934	5.00357	236
s__Ottowia_thiooxydans	k__Bacteria;p__Proteobacteria;c__Betaproteobacteria;o__Burkholderiales;f__Comamonadaceae;g__Ottowia;s__Ottowia_thiooxydans	88	0	0	67.6706	5416	4.14828	1291
s__Novosphingobium_nitrogenifigens	k__Bacteria;p__Proteobacteria;c__Alphaproteobacteria;o__Sphingomonadales;f__Sphingomonadaceae;g__Novosphingobium;s__Novosphingobium_nitrogenifigens	24	0	2	64.4911	65422	3.67528	257
s__Rudaea_cellulosilytica	k__Bacteria;p__Proteobacteria;c__Gammaproteobacteria;o__Xanthomonadales;f__Xanthomonadaceae;g__Rudaea;s__Rudaea_cellulosilytica	14	0	1	61.8944	33747	3.73464	295
s__Thiobacillus_denitrificans	k__Bacteria;p__Proteobacteria;c__Betaproteobacteria;o__Hydrogenophilales;f__Hydrogenophilaceae;g__Thiobacillus;s__Thiobacillus_denitrificans	36	0	0	65.1556	2216	2.63003	1304
s__Perlucidibaca_piscinae	k__Bacteria;p__Proteobacteria;c__Gammaproteobacteria;o__Pseudomonadales;f__Moraxellaceae;g__Perlucidibaca;s__Perlucidibaca_piscinae	38	0	2	42.1036	2127	3.20474	1601
s__Propionicicella_superfundia	k__Bacteria;p__Actinobacteria;c__Actinobacteria;o__Actinomycetales;f__Nocardioidaceae;g__Propionicicella;s__Propionicicella_superfundia	13	0	1	64.9747	29044	3.44237	388
s__Pedosphaera_parvula	k__Bacteria;p__Verrucomicrobia;c__Verrucomicrobiae;o__Verrucomicrobiales;f__Verrucomicrobia_subdivision_3;g__Pedosphaera;s__Pedosphaera_parvula	11	0	1	66.3425	22531	7.28056	833
s__Deinococcus_radiodurans	k__Bacteria;p__Deinococcus-Thermus;c__Deinococci;o__Deinococcales;f__Deinococcaceae;g__Deinococcus;s__Deinococcus_radiodurans	38	0	2	55.8481	58907	2.32761	148
s__Terrimonas_ferruginea	k__Bacteria;p__Bacteroidetes;c__Sphingobacteriia;o__Sphingobacteriales;f__Chitinophagaceae;g__Terrimonas;s__Terrimonas_ferruginea	3	0	0	38.544	25811	4.50704	300
s__Haliea_salexigens	k__Bacteria;p__Proteobacteria;c__Gammaproteobacteria;o__Alteromonadales;f__Alteromonadaceae;g__Haliea;s__Haliea_salexigens	54	0	2	62.2982	24968	4.30112	452
s__Azonexus_hydrophilus	k__Bacteria;p__Proteobacteria;c__Betaproteobacteria;o__Rhodocyclales;f__Rhodocyclaceae;g__Azonexus;s__Azonexus_hydrophilus	9	0	0	65.3969	85635	3.42008	227
s__Dechloromonas_agitata	k__Bacteria;p__Proteobacteria;c__Betaproteobacteria;o__Rhodocyclales;f__Rhodocyclaceae;g__Dechloromonas;s__Dechloromonas_agitata	17	0	0	60.4733	6319	2.85051	748
s__Planctomyces_limnophilus	k__Bacteria;p__Planctomycetes;c__Planctomycetia;o__Planctomycetales;f__Planctomycetaceae;g__Planctomyces;s__Planctomyces_limnophilus	2	0	0	53.7062	2962	6.84263	2666
s__Coxiella_burnetii	k__Bacteria;p__Proteobacteria;c__Gammaproteobacteria;o__Legionellales;f__Coxiellaceae;g__Coxiella;s__Coxiella_burnetii	11	3	0	37.4065	57990	1.96366	216
s__Fluviicola_taffensis	k__Bacteria;p__Bacteroidetes;c__Flavobacteriia;o__Flavobacteriales;f__Cryomorphaceae;g__Fluviicola;s__Fluviicola_taffensis	6	0	0	35.9046	80016	3.42154	330
s__Porphyrobacter_cryptus	k__Bacteria;p__Proteobacteria;c__Alphaproteobacteria;o__Sphingomonadales;f__Erythrobacteraceae;g__Porphyrobacter;s__Porphyrobacter_cryptus	16	0	0	64.2112	17842	2.92088	360
[truncated: 358 more rows]

[truncated: 1 more sheets: S11]
